# Supplementary material for: Intergenerational environmental effects: functional signals in offspring transcriptomes and metabolomes after parental jasmonic acid treatment in apomictic dandelion
Source: New Phytol. 2017 Oct 16;217(2):871–82. doi: 10.1111/nph.14835 (PMC5741498; doi:10.1111/nph.14835)
Supplement: Supplementary file 3 — Table S1 Contigs excluded from statistical analysis, but meeting the coverage threshold in at least one of the experimental groups [file NPH-217-871-s003.csv]

# New Phytologist Supporting Information : Table S1
#
# Article title: Intergenerational environmental effects: Functional signals in offspring transcriptomes and metabolomes after parental jasmonic acid treatment in apomictic dandelion
#
# Authors: Koen J.F. Verhoeven	Eline H. Verbon	Thomas P. van Gurp	Carla Oplaat	Julie Ferreira de Carvalho	Alison M. Morse	Mark Stahl	Mirka Macel and Lauren M. McIntyre
#
# Article acceptance date: 31 August 2017
#
# Table S1. Contigs excluded from statistical analysis. Contigs in this table reach the coverage threshold (average of at least 10 reads per nucleotide) in at least one	but not in all	of the four experimental groups	and are not statistically analysed using linear models. For each of the experimental groups	expression is given as the mean value of log(RPKM) scores.
#
contigID	CC_logrpkm	CJ_logrpkm	JC_logrpkm	JJ_logrpkm
comp1297626_c0_seq1	-1.583787334	-1.087265695	-2.671414375	-2.038400197
comp13431_c0_seq1	-0.574898876	-0.263488428	-0.114751835	-0.097625895
comp139727_c0_seq1	-0.252323151	-0.478785476	-0.600854567	-0.208736525
comp210133_c0_seq1	-0.209338653	-0.158257334	-0.307839901	-0.242561971
comp239424_c0_seq1	-0.699257714	-0.449126615	-0.603585903	-0.379643758
comp245943_c0_seq1	0.0565891553	-0.023488502	0.2877674729	0.1750153356
comp254483_c0_seq1	0.0198236889	-0.303051418	0.1996487873	-0.05598416
comp27574_c0_seq1	-0.484671858	-0.314441866	-0.562611788	-0.468227844
comp27574_c0_seq2	-0.288066663	-0.106339031	-0.369711623	-0.276268786
comp27593_c0_seq1	-1.305895688	-1.286934453	-1.274404313	-1.416449187
comp27642_c0_seq1	-0.196520181	-0.641523969	-0.071473012	-0.095710987
comp27708_c0_seq1	-0.338593629	-0.375171152	-0.244412094	-0.50012369
comp27722_c0_seq1	-0.931256482	-0.37057403	-0.695348289	-0.533400534
comp27722_c0_seq2	-0.768585837	-0.250477223	-0.510574494	-0.382846692
comp27724_c0_seq1	-0.034893165	-0.343058797	-0.038337949	-0.253992394
comp27840_c0_seq1	-0.970368838	-1.557345962	-0.968291925	-1.580240708
comp27886_c0_seq1	-0.538615574	0.1725719746	-0.661931374	-0.36129112
comp27886_c0_seq2	-0.405833667	0.2780038118	-0.516457825	-0.222170461
comp27930_c0_seq1	-0.397258316	-0.298062497	-0.278215889	0.0346893293
comp27965_c0_seq1	-0.563685009	-0.579613452	-0.537788155	-0.621032155
comp27966_c0_seq1	-0.221893097	-0.40300389	0.038595759	-0.108611851
comp27999_c0_seq1	-0.708858958	-0.486281476	-0.363527519	-0.573813538
comp28073_c0_seq1	-0.298392181	-0.334947962	-0.239054004	-0.062197319
comp28155_c0_seq1	-0.336837015	-0.136748671	-0.21217941	-0.178510143
comp28156_c0_seq1	0.0262506361	-0.355048408	-0.150570868	-0.067165101
comp28244_c0_seq1	-0.58988428	-0.53575046	-0.410147224	-0.524230749
comp28388_c0_seq1	-0.32155368	-0.651882676	-0.30592213	-0.408239101
comp283974_c0_seq1	-0.590573787	-0.712977112	-0.666721461	-0.370286054
comp28437_c0_seq1	-0.16064822	-0.512413676	-0.436054411	-0.468188805
comp28478_c0_seq1	-0.270339506	-0.201103553	-0.343616746	-0.181650776
comp28568_c0_seq1	-0.267384595	-0.102080455	-0.064124406	-0.400540143
comp28627_c0_seq1	-0.199883454	-0.09655623	0.0409677945	0.0420764647
comp28720_c0_seq1	-0.860656439	-0.179685254	-1.248973928	0.0820172535
comp28743_c0_seq1	-0.383615233	-0.368518688	-0.303660751	-0.442939726
comp29028_c0_seq1	-0.633173991	-0.455766079	-0.323883993	-0.343318438
comp29159_c0_seq1	-0.271021222	-0.154100378	-0.00782334	-0.142117624
comp29431_c0_seq1	-0.526544662	-0.625301778	-0.205817879	-0.486123164
comp29500_c0_seq1	-0.419619222	-0.267756245	-0.153425453	-0.360950188
comp29704_c0_seq1	-0.770874574	-0.450004418	-0.725897017	-0.236416065
comp29751_c0_seq1	-0.771589933	-1.102939512	-0.811824794	-0.823129234
comp29758_c0_seq1	-0.56561324	-0.936292598	-0.666874395	-0.589595716
comp29873_c0_seq2	-0.894820884	-0.857490067	-0.844150567	-0.971534995
comp30325_c0_seq1	-0.416154267	-0.512551121	-0.396510475	-0.506619875
comp30441_c0_seq1	-0.946003635	-0.705190311	-0.604970297	-0.478329151
comp30539_c0_seq1	-0.515580629	-0.423516344	-0.786405978	-0.639524746
comp30539_c0_seq2	-0.415911405	-0.35362879	-0.758717133	-0.547360811
comp30717_c0_seq1	-0.480813461	-0.238180524	-0.361006662	-0.431034481
comp308445_c0_seq1	0.1282808223	0.0916390186	0.091528558	-0.226312075
comp322473_c0_seq1	-0.348593645	-0.286349726	-0.420066698	-0.290648757
comp32633_c0_seq1	-0.494164138	-0.817892921	-0.366333178	-0.689661691
comp32641_c0_seq1	-0.868244801	-0.647763464	-0.708336048	-0.588729128
comp32645_c0_seq1	-0.89853566	-0.909642155	-1.531354454	-0.813587581
comp32699_c0_seq1	-1.283513248	-0.75915225	-1.091731146	-0.690990682
comp32730_c0_seq1	-0.584125727	-0.169165282	-1.247112116	-0.797174164
comp32811_c0_seq1	-0.30054725	-0.504714413	-0.40171451	-0.397001418
comp33308_c0_seq1	-0.844308489	-0.666494414	-0.339145524	-1.017836189
comp33339_c0_seq1	-0.769903701	-0.789328339	-1.406559418	-0.565779506
comp33565_c0_seq1	-0.367611314	-0.352446217	-0.250869775	-0.408996218
comp33718_c0_seq1	-0.750752103	-0.624732364	-0.709492305	-0.977710613
comp33753_c0_seq1	-0.440358681	-0.44049715	-0.441421987	-0.707589288
comp34088_c0_seq1	-1.017189209	-0.780876952	-1.260036357	-0.580567873
comp34191_c0_seq1	-0.234706457	-1.187341783	-0.882181905	-0.800964377
comp34362_c0_seq1	-0.557273265	-0.357813165	-0.553182282	-0.477189491
comp34362_c0_seq2	-0.424242418	-0.200396739	-0.40802167	-0.326345152
comp34386_c0_seq1	-0.802139397	-0.4634027	-0.580684953	-0.336402753
comp344305_c0_seq1	-0.441798743	-0.211692391	-0.5361899	-0.065593553
comp34440_c0_seq1	-1.001741643	-0.984152134	-1.85496383	-0.720640144
comp34463_c0_seq1	-0.746736836	-0.814115945	-0.712803716	-0.847157413
comp34588_c0_seq1	-0.424242645	-0.441071744	-0.416832791	-0.59039781
comp35088_c0_seq1	-0.814538655	-0.677459074	-0.535841334	-0.169522449
comp3521274_c0_seq1	-0.210181867	0.0668805268	0.055218676	0.0859757357
comp35321_c0_seq1	-0.179098122	-0.200581036	-0.268368412	-0.285972331
comp353858_c0_seq1	-0.276245037	-0.274879683	-0.033709145	-0.160204867
comp35447_c0_seq1	-2.156592349	-2.264291965	-1.759771983	-2.242415298
comp35501_c0_seq2	-0.654873277	-0.68992275	-0.579856166	-0.586576146
comp35692_c0_seq1	-0.230993591	-0.592949657	-0.245180634	-0.49088562
comp35917_c0_seq1	-0.314184894	-0.343546281	0.0207468066	0.0693819687
comp366917_c0_seq1	-0.421240872	-0.264100822	-0.219762573	-0.642169719
comp367462_c0_seq1	-0.147772827	-0.232685888	-0.068593918	-0.087503866
comp37474_c0_seq2	-0.174638259	-0.23702488	-0.242879286	-0.49108098
comp37477_c0_seq1	-0.867947301	-0.871455622	-1.35296755	-0.622089852
comp37700_c0_seq1	-0.70263098	-0.41917555	-0.490370982	-0.668518308
comp37700_c0_seq2	-1.106102976	-0.630083587	-0.753492805	-0.927499901
comp37700_c0_seq3	-1.163898641	-0.705606167	-0.779638842	-0.983975956
comp37759_c0_seq1	-0.192831125	-0.178927068	-0.561359678	-0.259825617
comp37759_c0_seq2	-0.220446838	-0.181570257	-0.475018963	-0.284483629
comp37759_c1_seq1	-0.602054398	-0.61429463	-0.254114116	-0.505864717
comp37801_c0_seq1	-0.459449542	-0.543798536	-0.309093777	-0.391639817
comp37962_c0_seq1	-0.402417384	-0.389836365	-0.559969089	-0.51265236
comp38003_c0_seq1	-0.639346692	-0.485494039	-0.416028405	-0.372776757
comp38099_c0_seq1	-0.370425627	-0.537133019	-0.480121408	-0.185613808
comp38176_c0_seq2	-0.509893614	-0.40781674	-0.358307028	-0.520849232
comp38375_c4_seq1	-0.103709796	-0.472476239	-0.180210232	-0.116403298
comp38528_c0_seq1	-1.173528684	-0.961641825	-1.161149822	-0.836344815
comp38685_c0_seq2	-0.350672718	-0.159719263	-0.18876651	-0.345944729
comp38694_c1_seq1	-0.676334632	-0.859998622	-1.288918872	-0.955169156
comp38723_c0_seq1	-1.13542302	-1.198671674	-1.519370075	-0.766163819
comp38785_c0_seq1	-0.479737735	-0.577211482	-0.344259069	-0.350803612
comp38804_c0_seq1	-0.705957863	-0.581838161	-0.480064135	-0.397303344
comp39198_c0_seq1	-0.367353096	-0.325954548	-0.449997449	-0.569598665
comp39223_c0_seq1	-0.727636679	-0.390701286	-0.566128839	-0.709289075
comp39284_c0_seq1	-0.134853102	-0.33198893	-0.459634938	-0.782880069
comp39296_c0_seq1	-0.538282986	-1.046028896	-0.633249223	-0.699175755
comp39329_c0_seq2	-0.370597268	-0.806777404	-0.481254886	-0.175212126
comp39483_c0_seq1	-0.494122249	-0.16545883	-0.085584702	-0.364642783
comp39506_c0_seq1	-0.591738996	-0.077250891	-0.723198602	-0.095109147
comp39506_c0_seq2	-0.633964535	-0.214210005	-0.781281055	-0.16150087
comp395924_c0_seq1	-0.115040634	-0.164817142	-0.112456372	-0.197318078
comp39684_c0_seq2	-0.078622422	-0.258938485	-0.205689345	-0.224557268
comp39827_c0_seq1	-0.001826035	-0.293286889	-0.145942744	-0.314131603
comp39870_c0_seq1	-0.178565146	-0.299064417	-0.186437279	-0.182316691
comp399358_c0_seq1	-0.436183117	-0.421747657	-0.103442485	-0.556719257
comp40095_c0_seq1	-0.295932435	-0.369405228	-0.16531545	-0.193859338
comp40390_c0_seq1	-0.393902688	-0.297853335	-0.329357441	-0.675093404
comp40390_c1_seq1	-0.192684002	-0.267570337	-0.17168823	-0.126626506
comp40439_c0_seq1	-0.545770409	-0.502457866	-0.415196828	-0.844356598
comp40480_c0_seq1	-0.683426151	-0.723508435	-0.196009029	-0.366118982
comp4091_c0_seq1	-1.878035554	-2.608322402	-2.424021824	-2.327944984
comp40947_c0_seq1	-0.349103308	-1.104683097	-0.674791597	-0.753444137
comp410016_c0_seq1	-0.70940565	-0.719370874	-1.022455484	-0.6706121
comp41001_c0_seq2	-0.252361174	-0.40637147	-0.290993328	-0.349719705
comp41193_c0_seq1	-0.888804937	-0.710269026	-1.465182471	-0.990621241
comp412343_c0_seq1	-0.027198085	-0.116614798	0.1458425719	-0.293279157
comp41329_c0_seq1	-0.399908898	-0.571284184	-0.593440597	-0.453547602
comp41330_c0_seq1	-0.233338943	-0.22800833	-0.257642668	-0.245368464
comp41361_c0_seq1	-0.96511023	-0.784085973	-1.316095298	-1.199760641
comp41361_c0_seq2	-0.735019282	-0.471061916	-1.021802766	-0.926037644
comp41571_c0_seq1	-0.769855525	-0.388375307	-0.503012646	-0.918879784
comp41704_c0_seq1	-0.739448424	-0.242178617	-0.689153556	-0.722219734
comp41704_c0_seq2	-0.694861321	-0.227337265	-0.708130382	-0.834522249
comp41847_c0_seq1	-0.932494147	-0.918050972	-1.177361156	-0.861916095
comp41961_c0_seq1	-0.470582773	-0.590039461	-0.320392006	-0.406000882
comp41993_c0_seq1	-0.793653651	-0.661976007	-0.435714752	-0.80124344
comp42171_c0_seq2	-0.949265539	-0.688732446	-0.976029938	-0.836285349
comp42387_c0_seq1	-0.596224737	-0.217600194	-0.526699234	-0.531341074
comp42585_c0_seq2	-0.464018678	-0.385265468	-0.566577847	-0.451787769
comp42585_c0_seq3	-0.334106017	-0.229543526	-0.422243584	-0.302466371
comp42781_c0_seq1	-0.942433378	-0.931383575	-0.640666098	-0.312728727
comp42829_c0_seq1	-0.228479499	-0.455809038	-0.203451624	-0.329701433
comp42987_c0_seq3	-0.717303943	-1.582449212	-0.593116051	-0.386394371
comp43028_c0_seq2	-0.163874283	-0.268701783	-0.088127652	-0.000366373
comp43101_c1_seq1	-0.186179302	-0.334101529	-0.303870927	-0.170010792
comp43259_c0_seq1	-0.59087705	-0.855798892	-0.663780912	-0.653178017
comp43296_c0_seq1	-0.634158229	-0.398945828	-0.733348092	-0.527131774
comp43691_c0_seq1	-0.676702827	-0.584840026	-0.842265454	-0.457644249
comp43691_c0_seq2	-1.117452746	-0.724755217	-1.14158664	-0.823608726
comp43704_c0_seq1	-0.483211806	-0.687133127	-0.579555285	-0.44137412
comp43768_c0_seq2	-0.566867191	-0.78676658	-0.742947811	-0.590826418
comp43778_c0_seq1	-0.247439007	-0.312026647	-0.257864082	-0.249842584
comp43827_c0_seq1	-2.936106157	-2.948637297	-2.496046445	-2.422759203
comp44076_c0_seq1	-0.304060352	-0.417409706	-0.62492265	-0.144676702
comp44386_c0_seq1	-1.285705526	-0.85740421	-1.378430528	-0.775238064
comp44896_c0_seq1	-0.616243131	-0.342990782	-0.61218141	-0.627787279
comp44977_c1_seq2	-0.430818705	-0.469494762	-0.276530241	-0.266582283
comp45013_c0_seq1	-0.258790308	-0.322479364	-0.756314386	-0.273632469
comp45013_c0_seq2	-0.041184646	-0.180238654	-0.692065599	-0.209136304
comp45013_c0_seq3	-0.369640634	-0.492081638	-1.061674036	-0.50237271
comp45013_c0_seq4	0.0691598269	-0.019375079	-0.431771886	0.004407854
comp45031_c0_seq1	-0.490006264	-0.686657499	-0.510801453	-0.408141558
comp450418_c0_seq1	-0.228875773	-0.949468816	-0.464111393	-0.52831958
comp45108_c0_seq2	-0.593322085	-0.482523971	-0.221962722	-0.225004628
comp45149_c0_seq1	-0.759739126	-1.061601551	-1.488972895	-0.905208912
comp45249_c0_seq1	-0.410365349	-0.277959686	-0.335059934	-0.605704165
comp453027_c0_seq1	-0.356185657	-0.388462589	-0.383888559	-0.193441574
comp45421_c0_seq1	-0.924363323	-0.544631397	-0.525293788	-0.632801474
comp45552_c0_seq1	-1.136421336	-1.106130698	-1.340846592	-0.989464065
comp45703_c0_seq1	-1.412050316	-0.706430838	-1.259698723	-1.169355396
comp45864_c0_seq1	-0.327893303	-0.907753992	-0.204122655	-0.177588537
comp45920_c0_seq2	-1.085462438	-0.961939401	-1.182277842	-1.15478282
comp46153_c1_seq1	-0.761443886	-1.189866359	-0.979500507	-0.840653634
comp46202_c0_seq1	-0.38956457	-0.639194494	-0.190045162	-0.313955596
comp46236_c0_seq4	-0.431369752	-0.040038504	-0.458112827	-0.231875352
comp46305_c0_seq2	-0.045694307	-0.600769624	-0.212228975	-0.276855378
comp464438_c0_seq1	-0.320643948	-0.323786813	-0.377924429	-0.448045928
comp46493_c0_seq1	-0.455418473	-0.205307801	-0.12250995	-0.453773489
comp465421_c0_seq1	-0.486395476	-0.544259441	-0.365533887	-0.177128013
comp46582_c0_seq1	-0.261450813	-0.057140965	-0.327358998	-0.202552411
comp468290_c0_seq1	-0.601360491	-0.290560931	-0.590823487	-0.479132023
comp469325_c0_seq1	-0.347204323	-0.331288392	-0.192489822	-0.389903893
comp47237_c1_seq2	-0.316842514	-0.435195633	-0.497761281	-0.542247388
comp47251_c0_seq1	-0.642341562	-0.453136043	-0.359617254	-0.463588269
comp472612_c0_seq1	-0.528633048	-0.414235148	-0.199341308	-0.18182784
comp47278_c0_seq1	-0.236788446	-0.034991673	-0.175752959	-0.19790462
comp47287_c0_seq1	-0.090616057	-0.203421792	-0.04597158	-0.048705719
comp47304_c0_seq1	-0.59914123	-0.672292049	-0.824681796	-1.159564884
comp47489_c0_seq1	-0.237245825	-0.242668544	-0.336675657	-0.208088002
comp475239_c0_seq1	-0.401356187	-0.291757287	-0.514962537	-0.533613135
comp47553_c0_seq1	-0.29428466	-0.19665313	-0.257524336	-0.416283112
comp47636_c0_seq1	-0.159702547	-0.28320821	0.05648541	-0.051431991
comp47775_c0_seq1	-0.236322467	-0.112797842	-0.281384297	-0.045777966
comp478_c0_seq1	-0.419302931	-0.250433123
comp47971_c1_seq1	-0.594356943	-0.994517014	-0.935055706	-0.749942832
comp47977_c0_seq1	-0.829264072	-0.531392522	-0.725673291	-0.379583146
comp47977_c0_seq2	-0.608745672	-0.364626988	-0.558791952	-0.24306147
comp48063_c0_seq1	-0.370045991	-0.377942947	-0.326816849	-0.332852591
comp48230_c1_seq1	-0.248374634	-0.411481753	0.0590676802	-0.240694695
comp48234_c0_seq1	-1.251326061	-1.426487892	-2.129770826	-2.256572679
comp48443_c0_seq2	-0.2953874	-0.242716281	-0.338783047	-0.155342184
comp48455_c0_seq1	-0.489341732	-0.486105146	-0.505529862	-0.249483885
comp48462_c0_seq1	-0.336111027	-0.459065231	-0.367811443	-0.136442631
comp48603_c1_seq1	-0.478807423	-0.597129747	-0.489660801	-0.543869514
comp48605_c0_seq1	-0.427773148	-0.454231322	-0.354917984	-0.396114219
comp48605_c0_seq2	-0.020777708	-0.116722249	-0.023357524	0.014118352
comp48605_c0_seq3	-0.280395907	-0.312172517	-0.236888443	-0.322136183
comp48605_c0_seq4	-0.176885904	-0.275409554	-0.17134509	-0.077387364
comp48649_c0_seq1	-0.461412085	-1.161048704	-0.951669509	-0.805933674
comp48649_c0_seq3	-0.425599669	-0.801995182	-0.845934598	-0.569364342
comp48653_c0_seq2	-1.058691084	-0.286188946	-0.822037016	-0.726501114
comp48667_c0_seq1	-1.340157917	-1.314157117	-1.061844516	-1.533820778
comp48677_c0_seq1	-0.151478321	-0.027390145	-0.145706852	-0.240591866
comp48677_c0_seq2	-0.346085064	-0.237051496	-0.286434826	-0.422900799
comp48792_c0_seq1	-0.410764629	-0.510820839	-0.443953211	-0.422729653
comp48794_c0_seq1	-0.80867411	-0.615299066	-0.5860265	-0.564362041
comp48846_c0_seq1	-0.720128727	0.0042183248	-0.506883417	-0.446343261
comp48869_c0_seq1	-0.347757765	-0.774799787	-0.334506371	-0.340919232
comp489330_c0_seq1	-0.586584612	-0.805843057	-0.385297408	-0.618247262
comp48995_c0_seq2	-0.227546169	-0.500939643	-0.063466496	-0.279293704
comp48995_c0_seq5	-0.392948834	-0.679771697	-0.215351907	-0.397250737
comp48995_c0_seq6	-0.237525704	-0.431804543	-0.075396071	-0.298966178
comp49038_c0_seq1	-0.553223638	-0.744090563	-1.0493966	-0.814782232
comp49103_c0_seq2	-0.279634839	-0.203143631	-0.173107586	-0.46508665
comp491346_c0_seq1	-0.493040534	-0.294858541	-0.206851541	-0.495473565
comp49279_c0_seq1	-0.348808961	-0.160860248	-0.486163392	-0.496512453
comp493408_c0_seq1	-0.219178893	-0.362475187	-0.180447344	-0.495602451
comp49439_c0_seq1	-0.468834851	-0.437324776	-0.252960348	-0.841000229
comp49439_c0_seq2	-0.450351529	-0.439010482	-0.235618444	-0.825339285
comp49445_c0_seq1	-0.671878997	-0.480649587	-0.743179973	-0.469281859
comp49557_c0_seq1	-0.166200047	-0.029238173	-0.326657222	-0.204008296
comp49561_c0_seq1	-0.276277304	-0.222185662	-0.34478308	-0.207070892
comp49561_c0_seq4	-0.59301272	-0.603661119	-0.665119068	-0.593403953
comp49662_c0_seq1	-0.902857417	-1.138687119	-0.841754947	-1.11194273
comp49671_c0_seq1	-0.283013745	-0.077457535	-0.087547452	-0.324981699
comp49700_c0_seq1	-0.477887914	-0.424362368	-0.268220422	-0.432331194
comp49732_c0_seq5	-0.3581923	-0.701656189	-0.761166014	-0.492118085
comp49784_c0_seq2	-0.897568652	-0.731316703	-0.381929963	-0.83490537
comp49784_c0_seq3	-0.337244467	-0.335566544	-0.190814249	-0.25940364
comp49784_c0_seq4	-0.247094698	-0.352158752	-0.191268371	-0.239297787
comp49789_c0_seq1	0.0949640358	-0.022656383	0.0297873978	-0.024581564
comp49885_c0_seq1	-0.752594149	-0.939387632	-1.049515007	-0.6886433
comp49958_c0_seq1	-0.904043323	-0.936622417	-0.690473051	-0.974708232
comp50075_c0_seq1	-0.434046925	-0.552617104	-0.386647858	-0.528209034
comp50078_c0_seq1	-0.224198746	-0.354081829	-0.391520064	-0.835504014
comp50086_c0_seq1	-0.299787515	-0.612592569	-0.540573007	-0.363463647
comp50107_c0_seq3	-0.779302599	-0.353809407	-0.38634992	-0.127310578
comp50171_c0_seq2	-0.588685597	-0.428566512	-0.392353776	-0.681494246
comp50191_c0_seq1	-0.285333699	-0.163565411	-0.160616572	-0.303794092
comp50191_c0_seq2	-0.253473089	-0.097371897	-0.011091429	-0.233476679
comp50192_c1_seq1	-0.787038356	-1.409338497	-1.030389609	-0.644329313
comp50215_c0_seq2	-0.15660006	-0.539598735	-0.24735638	-0.598264965
comp50215_c0_seq3	-0.216762989	-0.611633334	-0.376347658	-0.605613007
comp50216_c0_seq1	-0.373845895	-0.239911497	-0.247313472	-0.437480126
comp50266_c0_seq1	-0.641745159	-0.71125578	-0.558113417	-0.712228136
comp50266_c0_seq2	-0.543895067	-0.594308726	-0.493854948	-0.630959385
comp50273_c0_seq2	-0.346282767	-0.427298092	-0.497918706	-0.346812419
comp50274_c0_seq1	-0.087704424	-0.193149437	-0.08798418	-0.341553823
comp50338_c0_seq2	-0.136737912	0.0253228086	-0.162768026	-0.119024193
comp50349_c0_seq1	-0.246352559	-0.664442923	-0.282006429	-0.808892403
comp503583_c0_seq1	-0.131955282	-0.2619779	-0.163006909	-0.232620864
comp50396_c0_seq1	-0.506479549	-0.229248477	-0.228501483	-0.385682216
comp50396_c0_seq2	-0.475740829	-0.297106608	-0.244148634	-0.446558987
comp50399_c0_seq1	-0.391500693	-0.453179102	-0.336131099	-0.502016697
comp50564_c0_seq1	-0.200417176	-0.682867306	-0.314024339	-0.677874157
comp50589_c0_seq1	-0.939140449	-0.604387909	-0.768018359	-0.716347541
comp50669_c0_seq2	-1.89123404	-1.907293515	-2.03965643	-1.660527272
comp50692_c0_seq2	-0.256206435	-0.456909826	-0.259137083	-0.510161264
comp50713_c0_seq1	0.0048146535	-0.183298595	-0.055528399	0.0295686529
comp50735_c0_seq2	-0.57917446	-0.403763116	-0.300915816	-0.655759507
comp50748_c0_seq1	-0.175707564	-0.300571532	-0.385946824	-0.114996255
comp50785_c0_seq1	-0.482169413	-0.584033376	-0.022263755	-0.511802647
comp50809_c0_seq1	-0.117250476	-0.421212575	-0.403143816	-0.522238061
comp50891_c0_seq1	-0.69052879	-0.405635235	-0.992726285	-0.838435077
comp50893_c0_seq1	-0.761785698	-0.979814166	-0.824330808	-0.582278867
comp50905_c2_seq1	-0.675004081	-0.721721467	-0.843338898	-1.011950642
comp51011_c0_seq1	-0.896707661	-0.650509782	-0.804847212	-0.904468238
comp51142_c0_seq1	-1.876555956	-1.320992895	-2.217998546	-2.590132818
comp51153_c0_seq1	-0.518333272	-0.496198506	-0.372765011	-0.715658933
comp51156_c0_seq1	-0.58082484	-0.341645651	-0.636821346	-0.459260269
comp51164_c0_seq1	-1.29275429	-0.66028148	-1.888890978	-1.517098315
comp51183_c0_seq1	-0.682314344	-0.13899364	-0.443861442	-0.260683515
comp51376_c0_seq1	-0.274674583	-0.74414827	-0.584788915	-0.385333257
comp51411_c0_seq1	-0.291856763	-0.372934525	-0.401408472	-0.137324676
comp51601_c0_seq1	-0.388368876	-0.17051367	-0.51624222	-0.395921899
comp51602_c0_seq1	-0.788247416	-0.7436797	-0.369519639	-0.639112531
comp51626_c0_seq1	-0.727146383	-0.829454095	-0.391116584	-0.410033309
comp51639_c0_seq1	-0.827556947	-0.807007254	-0.852009538	-0.642429825
comp51654_c0_seq1	-0.598648045	-1.01568689	-0.785945851	-0.771284499
comp51738_c0_seq1	-0.467761697	-0.612937948	-0.287315678	-0.407268907
comp51813_c0_seq2	-1.050235002	-0.920601692	-1.228182952	-0.745599669
comp51873_c0_seq1	-0.753396479	-0.349957793	-1.074173273	-0.612223009
comp51873_c0_seq2	-0.750418304	-0.439647201	-0.909741109	-0.651496421
comp51908_c0_seq1	-0.66600113	-0.974222047	-0.512983483	-0.593981923
comp51934_c1_seq1	-1.379306568	-1.023116553	-0.742589213	-1.59509
comp51988_c0_seq2	-0.375430137	-0.164105482	-0.449695303	-0.302614716
comp52011_c2_seq1	-1.410484904	-1.600113091	-1.189723043	-1.326800021
comp52034_c0_seq1	-0.673998769	-0.678482975	-1.011165277	-0.633411069
comp52044_c0_seq2	-0.394285923	-0.453337187	-0.449324235	-0.488096735
comp52057_c1_seq1	-0.397069887	-0.130452027	-0.368973859	-0.456969118
comp52062_c0_seq1	-3.028950693	-1.479303819	-2.880554569	-3.107904988
comp52103_c1_seq2	-0.224659986	-0.318747713	-0.401194122	-0.387856598
comp52121_c0_seq1	-0.369682154	-0.274247403	-0.299592805	-0.204082378
comp52125_c0_seq1	-0.232394942	-0.118713661	-0.197252637	-0.365882332
comp52125_c0_seq2	-0.241908071	-0.12189881	-0.214328041	-0.34722353
comp52164_c0_seq1	-0.39783232	-0.680903993	-0.35193995	-0.645472605
comp52181_c0_seq2	-0.382471521	-0.373912903	-0.283482199	-0.409946569
comp52196_c0_seq2	-0.383820179	-0.133320671	-0.655642335	-0.301231991
comp52321_c0_seq1	-0.244017544	-0.428346611	-0.584797901	-0.125629487
comp52343_c0_seq1	-1.094886601	-0.464380521	-0.819638168	-0.723673232
comp52442_c0_seq2	-0.154490489	-0.394424462	-0.340558652	-0.342363684
comp52521_c0_seq1	-0.256456774	-0.606958764	-0.23649413	-0.249250674
comp52682_c0_seq2	-1.163114238	-0.376559519	-1.871655187	-1.258359897
comp52695_c0_seq1	0.0206966078	-0.749978978	-0.268845636	-0.253051726
comp52735_c0_seq2	-0.077929747	-0.06768381	-0.382768969	-0.397449628
comp52783_c1_seq1	-0.204183333	-0.350142697	-0.411532937	-0.330299772
comp52809_c1_seq1	-0.198837749	-0.260977844	-0.463071695	-0.28590065
comp52822_c0_seq1	-0.888380861	-0.801318129	-0.858687502	-0.75417364
comp52822_c0_seq2	-0.531238718	-0.519765074	-0.620150006	-0.524768904
comp52836_c0_seq1	-0.355431015	-0.972499213	-0.531997711	-0.338637073
comp52843_c0_seq2	-0.294701314	-0.626699169	-0.436210691	-0.375314161
comp52859_c0_seq1	-0.830212329	-1.179021996	-1.03112135	-1.368634691
comp52922_c0_seq2	-0.342196368	-0.252372575	-0.243851111	-0.741035835
comp52960_c0_seq2	-1.139916591	-1.007337829	-1.323529973	-0.715259691
comp52973_c0_seq1	-1.31019967	-1.599836623	-1.583254138	-1.088184627
comp53012_c1_seq1	-0.545963351	-0.683650797	-0.753270448	-0.325193204
comp53014_c1_seq1	-0.838964614	-0.75049344	-1.014798604	-1.261648811
comp53057_c0_seq2	-0.598573817	-0.572862412	-0.594311318	-0.513786652
comp53075_c2_seq1	-0.573515649	-0.432311992	-0.520768765	-0.406679778
comp53204_c1_seq1	-0.108231977	-0.569316312	-0.069466301	0.1445468413
comp53221_c0_seq1	-0.49809172	-0.508022768	-0.429842025	-0.304207405
comp53222_c0_seq2	-0.466376816	-0.316267209	-0.802692566	-0.162190384
comp53223_c0_seq1	-0.327556532	-0.04624629	-0.621524921	-0.386329681
comp53223_c0_seq2	-0.311300338	-0.04726942	-0.609990896	-0.400906546
comp53252_c0_seq1	-0.382388504	-0.253659478	-0.414271057	-0.484639303
comp53277_c0_seq1	-0.249470794	-0.742031969	-0.051504965	-0.319576509
comp53367_c0_seq1	-1.125547705	-1.075310075	-1.763766623	-1.334915114
comp53382_c1_seq1	-0.762171847	-0.71662984	-0.355451641	-0.314632772
comp53411_c0_seq1	-0.165439938	-0.036960159	-0.333150362	-0.040135798
comp53414_c0_seq1	-0.539291967	-0.544779948	-0.752330322	-0.551783484
comp53432_c0_seq1	-0.688218315	-0.483321412	-0.456647274	-0.574405819
comp53460_c1_seq1	-0.311103436	-0.251699409	-0.268418164	-0.268287051
comp53460_c1_seq4	-0.261877851	-0.150976625	-0.244471697	-0.174258864
comp53553_c0_seq1	-1.264771368	-0.972286362	-1.967193327	-1.0327211
comp53553_c0_seq2	-1.155732731	-0.673763331	-1.541361725	-0.644686078
comp53627_c0_seq1	-0.338130385	-0.433031944	-0.248319978	-0.474328796
comp53627_c0_seq3	-0.263393677	-0.535090607	-0.167303734	-0.231476507
comp53627_c0_seq4	-0.017092343	-0.155876684	-0.035120771	-0.055389872
comp53756_c0_seq1	-0.55019625	-0.917512978	-0.417237466	-0.594136795
comp53760_c0_seq1	-0.119502214	-0.318565229	-0.148408076	-0.205532779
comp53787_c0_seq1	-0.376990503	-0.483342026	-0.145803654	-0.459402361
comp53787_c0_seq2	-0.425479808	-0.536882365	-0.22072887	-0.513080256
comp53787_c0_seq3	-0.355374312	-0.435652834	-0.12583925	-0.435459363
comp53787_c0_seq4	-0.627064543	-0.315315008	-0.169437564	-0.340199212
comp53805_c0_seq1	-0.561513421	-1.002994357	-1.048314041	-0.974370788
comp53809_c0_seq1	-0.597437279	-0.337292598	-0.487545716	-0.319120283
comp53835_c0_seq1	-0.351819771	-0.367959962	-0.39000868	-0.198862738
comp53835_c0_seq2	-0.550873923	-0.426428771	-0.559085036	-0.341126009
comp53835_c0_seq3	-0.324794372	-0.313942468	-0.365668902	-0.167016416
comp53835_c0_seq4	-0.533216056	-0.374654668	-0.545552868	-0.314639242
comp53873_c0_seq1	-0.393382855	-0.628533362	-0.565071038	-0.246530076
comp53900_c0_seq1	-0.303119004	-0.224684034	-0.310606969	-0.214907689
comp53967_c0_seq2	-1.803357827	-1.378513885	-3.351828193	-1.75890723
comp54018_c0_seq3	-0.350342189	-0.043558701	-0.359119203	-0.066566616
comp54018_c0_seq5	-0.255880921	-0.146191004	-0.196186601	0.1962477338
comp54035_c0_seq1	-0.927959077	-0.604460146	-0.615826706	-0.463420314
comp54041_c0_seq1	-0.273615697	-0.471642536	-0.269448104	-0.100279329
comp54077_c0_seq1	-0.41086232	-0.347884706	-0.38055068	-0.243622574
comp54093_c2_seq1	-1.02957939	-0.74626087	-0.755264907	-0.889938056
comp54094_c0_seq1	-0.850707335	-0.971137877	-0.628997316	-0.551965535
comp54122_c0_seq1	-0.309824266	-0.145619081	-0.144242003	-0.327082303
comp54122_c0_seq2	-0.382058514	-0.199123964	-0.256323534	-0.336090327
comp54136_c0_seq1	-0.640909387	-0.438865052	-0.458794166	-0.24668719
comp54144_c1_seq2	-0.597196875	-0.237791954	-0.410684519	-0.56018152
comp54227_c0_seq1	-0.372575846	-0.550670893	-0.594512518	-0.783959829
comp54259_c0_seq3	-0.876055143	-0.810446367	-0.672473744	-0.425707295
comp54259_c0_seq6	-0.655406618	-0.564437354	-0.457220202	-0.21620846
comp54274_c0_seq1	-0.440999887	-0.476106127	-0.660764202	-0.36631465
comp54277_c0_seq2	-1.5565765	-0.914990908	-2.595017722	-2.066472353
comp54341_c0_seq1	-0.578714474	-0.395807426	-0.314332497	-0.412532457
comp54347_c2_seq1	-0.766903786	-0.681169639	-0.427490594	-0.612479986
comp54353_c0_seq2	-0.172206402	-0.266046412	-0.081700672	-0.277059851
comp54353_c0_seq3	-0.385916618	-0.472457657	-0.382789326	-0.472517152
comp54392_c1_seq1	-0.8446393	-1.605690982	-1.081348809	-0.884989966
comp54431_c0_seq2	-0.155699266	-0.047447466	-0.240621846	-0.480460677
comp54454_c0_seq3	-0.239614997	0.1097610281	-0.242672824	-0.107066668
comp54546_c0_seq1	-0.638662079	-0.690290169	-0.732908356	-0.490092955
comp54546_c0_seq2	-0.299774365	-0.415824319	-0.51576448	-0.219201839
comp54555_c0_seq1	-0.287354564	-0.377774992	-0.349226236	-0.362500414
comp54692_c1_seq1	-0.626647506	-0.820207154	-0.61021275	-0.780507084
comp54705_c0_seq1	-0.313751559	-0.428854798	-0.240721763	-0.424421415
comp54705_c0_seq2	-0.37725035	-0.454112255	-0.287118504	-0.469367651
comp54705_c0_seq3	-0.282346209	-0.412160392	-0.2125382	-0.390572812
comp54705_c0_seq4	-0.345083307	-0.489227731	-0.274502989	-0.463814699
comp54705_c0_seq5	-0.347645636	-0.438368043	-0.250298139	-0.426249948
comp54774_c0_seq1	-0.443176474	-0.693667725	-0.441398004	-0.533918485
comp54774_c1_seq1	-0.264779546	-0.451545682	-0.291126533	-0.416796581
comp54841_c1_seq3	-0.235552366	-0.299620124	-0.303763411	-0.232785885
comp54856_c0_seq1	-0.037280138	-0.316590489	0.0172000304	-0.029579493
comp55001_c1_seq1	0.1714657431	-0.00054433	-0.162247211	0.3718711235
comp55018_c0_seq2	-0.610953038	-0.665859669	-0.469396218	-0.899194018
comp55040_c0_seq1	0.0395190463	-0.023590782	-0.295965344	-0.148962014
comp55040_c0_seq2	0.0084337502	-0.044907869	-0.343694135	-0.174190508
comp55051_c0_seq1	-0.558944227	-0.45657421	-0.63760043	-0.713323686
comp55057_c0_seq1	-0.351058029	-0.644981508	-0.623696779	-0.491654216
comp55058_c0_seq1	-0.518944244	-0.278756213	-0.301826458	-0.468836226
comp55113_c0_seq1	-0.36538092	-0.752656329	-0.467320975	-0.837404761
comp55122_c0_seq2	-1.002623122	-0.988374521	-0.897200725	-1.411476882
comp55153_c0_seq1	-0.555137285	-0.653234596	-0.37308119	-0.952357065
comp55187_c0_seq1	-1.031600236	-1.376998165	-1.368339837	-1.082570728
comp55206_c0_seq1	-0.505948349	-0.776826593	-0.799180675	-0.513486364
comp55213_c0_seq1	-0.818993784	-1.369871029	-1.064675922	-0.784958683
comp552294_c0_seq1	-0.92626227	-0.029887509	-0.03712986	-0.384346094
comp55250_c0_seq1	-0.540222369	-0.450040136	-0.549975126	-0.638404528
comp55307_c0_seq1	-0.519289144	-0.612599084	-0.913135158	-0.506418768
comp55338_c0_seq1	-0.269385376	-0.546723386	-0.192468016	-0.312007044
comp55368_c0_seq1	-0.085467025	-0.290867945	-0.061644313	-0.363132767
comp55382_c0_seq1	-0.805991862	-1.042194933	-0.416340792	-1.061593678
comp55495_c0_seq2	-0.679624689	0.0106420426	-0.458350401	-0.523346964
comp55512_c1_seq1	-0.350411906	-0.208244504	-0.131731474	-0.088778055
comp55553_c0_seq1	0.1222258377	-0.23544941	-0.073622464	0.0174012676
comp55559_c0_seq1	-0.891288114	-0.979308869	-0.550438846	-0.750339536
comp55594_c0_seq1	-0.295045014	-0.584062998	-0.533214096	-0.242459087
comp55597_c0_seq1	-0.316528859	-0.638357948	-0.583285124	-0.303079603
comp55597_c0_seq2	-0.252973473	-0.556461531	-0.492212248	-0.262375864
comp55641_c0_seq1	-0.411062187	-0.312115213	-0.452032112	-0.379563
comp55713_c0_seq1	-0.140803812	-0.265383412	0.0745019423	-0.229083077
comp55714_c0_seq2	-0.024130273	-0.085291007	-0.183323125	-0.098290799
comp55726_c0_seq1	-0.267624729	-0.379509929	-0.23647424	-0.512115638
comp55726_c0_seq3	-0.293168922	-0.397156663	-0.255941787	-0.526462012
comp55739_c0_seq1	-0.176699609	-0.458136591	-0.339453584	-0.301184892
comp55740_c0_seq1	-0.043978711	-0.159462704	-0.039775915	-0.214003102
comp55741_c0_seq1	-0.275884142	-0.913422347	-0.418623468	-0.77019273
comp55758_c0_seq1	-0.714610127	-0.72586695	-0.79466181	-0.455343555
comp55763_c0_seq1	-1.070141973	-1.137465419	-1.518879097	-1.632645184
comp55790_c0_seq1	-0.177469786	-0.304768408	-0.264232027	-0.28173424
comp55795_c0_seq1	-0.763604	-0.423473334	-0.53641879	-0.617890447
comp55822_c0_seq1	-0.328401944	-0.152830266	-0.32979638	-0.266941345
comp55822_c0_seq2	-0.22932801	-0.073964366	-0.170226345	-0.115267391
comp55825_c0_seq2	-0.647124222	-0.282813557	-0.582637658	-0.322797897
comp55834_c2_seq1	-0.158571794	-0.305100025	-0.02257384	-0.077559125
comp55837_c0_seq3	-1.050977201	-0.871640723	-1.377432216	-0.649114707
comp55893_c1_seq1	-0.551535927	-0.845721789	-0.509793189	-0.384962595
comp55893_c1_seq2	-0.597267975	-0.84628437	-0.597335676	-0.418900724
comp55895_c0_seq2	-0.976376813	-0.685219896	-0.894775276	-0.990778263
comp55930_c0_seq1	-0.707496098	-0.550895879	-0.487731773	-0.294978702
comp55951_c0_seq1	-0.437711889	-0.248773931	-0.373624982	-0.233545036
comp55951_c0_seq2	-0.353900014	-0.173629538	-0.366015472	-0.149627714
comp55958_c0_seq1	-0.401578985	-0.729192506	-0.777704946	-0.893277384
comp55958_c0_seq2	-0.384177222	-0.719916828	-0.799128521	-0.906968046
comp55967_c0_seq2	-0.326286086	-0.423592695	-0.250739762	-0.355495424
comp55967_c0_seq3	-0.201241415	-0.255287262	-0.139546522	-0.193811047
comp56000_c0_seq1	-0.972866461	-0.203410141	-0.813068214	-0.778208347
comp56002_c0_seq1	-0.493343755	-0.363785859	-0.786425642	-0.521091011
comp56025_c0_seq1	-0.450698101	-0.814269271	-0.73945113	-0.688529893
comp56042_c0_seq2	-0.265143969	-0.230800321	-0.313600574	-0.235950341
comp56042_c0_seq6	-0.225870941	-0.161467498	-0.29505235	-0.234407717
comp56112_c0_seq1	-0.496668408	-0.214827919	-0.238850394	-0.161315641
comp56114_c0_seq1	0.0099028462	0.1087306812	0.2444260677	0.2393538746
comp56114_c0_seq2	-0.177645686	-0.012447212	0.0705468317	0.0872962862
comp56121_c1_seq2	-0.467879133	-0.549916333	-0.898114488	-0.75405992
comp56121_c1_seq4	-0.409991422	-0.471611583	-0.776184072	-0.831959736
comp56126_c0_seq1	-0.338966756	-0.28409672	-0.395324739	-0.421008278
comp56177_c0_seq1	-0.076698167	-0.133212305	-0.1509702	-0.170528404
comp56184_c0_seq1	-0.522652796	-0.668965533	-0.246084555	-0.796165953
comp56216_c0_seq1	-0.955389343	-1.300036094	-0.990395261	-0.960202441
comp56221_c0_seq1	-0.348633634	-0.722222629	-0.388641723	-0.397478348
comp56223_c0_seq5	-0.298434654	-0.374598562	-0.827525561	-0.669682205
comp56223_c0_seq7	-0.347018346	-0.202725373	-0.57426174	-0.541009098
comp56257_c0_seq1	-0.902408368	-0.880237432	-1.096643194	-1.526943682
comp56325_c0_seq1	-0.246430155	-0.263869705	-0.355070675	-0.432712311
comp56366_c1_seq1	-0.580698608	-0.858366537	-0.54978101	-0.497880277
comp56389_c0_seq1	-0.683836137	-0.448200445	-0.631354587	-0.515799798
comp56425_c0_seq2	-0.672182947	-0.488543782	-1.19568191	-0.972866303
comp56425_c0_seq3	-0.504176074	-0.366926046	-0.903086484	-0.791936165
comp56430_c0_seq1	-0.464053861	-0.351202192	-0.359447102	-0.377603308
comp56442_c0_seq1	-0.755241527	-0.676770626	-0.595948793	-0.909493326
comp56447_c0_seq1	-0.853618142	-0.556671476	-0.415651055	-0.685222368
comp56464_c0_seq1	-0.182326651	0.0246152287	-0.367376192	-0.241782104
comp56464_c1_seq1	-0.397094612	-0.078963432	-0.479052451	-0.456824908
comp56468_c0_seq1	-0.434349354	0.1109983246	-0.727102205	-0.285065394
comp56516_c0_seq1	-0.3721162	-0.497443053	-0.398660684	-0.665019741
comp56572_c0_seq2	-0.347827116	-0.350899269	-0.559073191	-0.471489044
comp56579_c0_seq1	-0.516331666	-0.900451336	-0.608775103	-0.820193541
comp56579_c0_seq2	-0.335001539	-0.670122996	-0.413614702	-0.690691373
comp56579_c0_seq3	-0.298314506	-0.695291242	-0.377777727	-0.667235664
comp56614_c0_seq1	-0.358622934	-1.005688225	-0.520796751	-0.497661915
comp56622_c0_seq1	-0.355178357	-0.339884602	-0.785651617	-0.145656032
comp56668_c0_seq2	-0.141798161	-0.337248113	-0.280106187	-0.188447874
comp56720_c0_seq1	-0.245928715	-0.183571489	-0.146697145	-0.519184372
comp56720_c0_seq2	-0.638265205	-0.939540159	-0.69279338	-1.265703317
comp56720_c0_seq3	-0.297359222	-0.158784149	-0.2582727	-0.441204736
comp56720_c0_seq4	-0.629017312	-0.533096893	-0.454880537	-0.93277773
comp56720_c0_seq5	-0.237206525	-0.228931375	-0.188457035	-0.51668546
comp56720_c0_seq6	-0.309162214	-0.239597693	-0.37072607	-0.507038967
comp56746_c0_seq1	-0.541333102	-0.654160521	-0.677433579	-0.524082577
comp56751_c0_seq3	-0.942751164	-0.656112635	-1.197814696	-0.18343491
comp56753_c0_seq1	-0.0844846	-0.101743848	0.0127059551	-0.139601531
comp56753_c0_seq2	-0.319806577	-0.358189394	-0.310894808	-0.415259457
comp56756_c0_seq1	-0.722550031	-0.346152316	-0.599946075	-0.436628251
comp56802_c0_seq1	-0.459551595	-0.900660546	-0.827825642	-0.791341273
comp56804_c0_seq1	-0.653977949	-0.262753569	-0.906827896	-0.390463933
comp56835_c0_seq1	-0.543921183	-0.828693318	-0.531903284	-0.700868092
comp56886_c0_seq1	-0.693756297	-1.160337733	-1.34555649	-1.696397309
comp56896_c0_seq1	-0.611669417	-0.663715555	-0.779887881	-0.719703982
comp56978_c0_seq3	-0.611062433	-0.5885063	-0.672496188	-0.668050258
comp57033_c0_seq1	-0.50432308	-0.697666384	-0.623459398	-0.785340781
comp57040_c0_seq1	-0.349447601	-0.775706124	-0.35038946	-0.42436096
comp57145_c0_seq1	-0.297770329	-0.449025127	-0.647191423	-0.505638367
comp57167_c0_seq1	-0.205231859	-0.143262586	-0.12725824	-0.260231738
comp57261_c0_seq1	-0.791212837	-0.349964727	-0.695737472	-0.416085107
comp57282_c0_seq1	-1.407256534	-1.286164724	-1.432388921	-1.475615829
comp57291_c0_seq1	-1.883047421	-1.847303246	-1.456095447	-2.083907033
comp57301_c0_seq2	-0.448099986	-0.753295726	-1.098040881	-0.537132827
comp57341_c0_seq1	-0.299938098	-0.336563741	-0.526085968	-0.383323112
comp57362_c0_seq3	-0.179286057	-0.167102717	-0.22804535	-0.133062799
comp57362_c0_seq4	-0.134731755	-0.179217893	-0.126925904	-0.11257147
comp57369_c0_seq1	-0.397724768	-0.309187472	-0.254250907	-0.311592173
comp57369_c0_seq3	-0.270605926	-0.235974477	-0.151173149	-0.208582628
comp57370_c0_seq1	-0.419134103	-0.437564288	-0.343543838	-0.412015649
comp57380_c0_seq1	-2.16952223	-1.413219052	-2.042263497	-2.003733556
comp57416_c0_seq1	-2.042905874	-1.540343433	-1.916775015	-1.138052144
comp57420_c0_seq2	-0.25566139	-0.205669102	-0.285477782	-0.295727882
comp57425_c0_seq2	-0.154772073	0.0836750347	-0.150867244	0.1189910351
comp57426_c0_seq2	-0.35846268	-0.584626825	-0.3749711	-0.275993342
comp57426_c0_seq3	-0.267779899	-0.411796367	-0.27772817	-0.198286555
comp57434_c0_seq1	0.3884815951	-0.134667513	0.1367463364	-0.118574478
comp57449_c0_seq1	-0.149449293	-0.171715613	0.1323222293	-0.105870794
comp57473_c0_seq3	-0.241392563	-0.444285575	-0.238053674	-0.374086363
comp57510_c0_seq1	-0.384971116	-0.610639135	-0.318884783	-0.567840072
comp57563_c3_seq1	-0.534463031	-0.535584184	-0.764138112	-0.496739701
comp57600_c0_seq2	-0.278154444	-0.392869839	-0.300589955	-0.389843994
comp57600_c0_seq6	-0.368921877	-0.458700679	-0.373830764	-0.424145473
comp57631_c0_seq2	-0.203596936	-0.428759592	-0.356402751	-0.571684112
comp57634_c0_seq2	-0.326484087	-0.540679556	-0.406983747	-0.405921942
comp57634_c0_seq3	-0.202749542	-0.635457761	-0.291258804	-0.256920668
comp57647_c0_seq4	-1.31153412	-0.092445315	-1.754337173	-1.519927347
comp57739_c1_seq2	0.1896087948	0.0465984535	-0.00922334	0.0207263826
comp57739_c1_seq4	-0.193766227	-0.250364375	-0.356611324	-0.405007386
comp57769_c0_seq1	-0.340432223	-0.337474482	0.006888847	-0.367128504
comp57769_c0_seq2	-0.266663058	-0.235654258	0.1075923809	-0.259750764
comp57807_c0_seq1	-0.365434965	-0.412996053	-0.451840277	-0.328344196
comp57813_c1_seq1	-0.406900207	-0.391208188	-0.217896779	-0.538030152
comp57831_c0_seq1	-1.01280256	-0.998300854	-0.93642731	-1.39428552
comp57832_c0_seq1	-0.291838952	-0.626716826	-0.456044993	-0.326631352
comp57882_c0_seq1	-0.468859555	-0.494633425	-0.685646148	-0.493347561
comp57891_c0_seq2	-1.577151188	-0.882007391	-1.823279938	-1.179975012
comp57897_c1_seq1	-0.22796224	-0.662579243	-0.367278853	-0.297591602
comp57972_c0_seq2	0.0508101744	-0.124040221	0.0462293215	-0.073542622
comp57973_c0_seq1	-0.593178778	-0.321523966	-0.22995735	-0.648665352
comp57978_c0_seq1	-0.516799956	-0.569702617	-0.498090805	-0.551209785
comp58006_c0_seq1	-0.17207086	-0.528752826	-0.036598605	-0.267007652
comp58008_c1_seq3	-0.016672467	-0.143238002	-0.377985201	-0.236009556
comp58008_c1_seq4	0.0076775382	-0.01809886	-0.325686967	-0.206083565
comp58030_c0_seq2	-0.656733069	-0.899531477	-0.472645913	-0.780550784
comp58044_c0_seq1	-0.145263205	-0.637858239	-0.287029701	-0.389919293
comp58059_c0_seq2	-0.299592273	-0.059699501	-0.329768583	-0.349077392
comp58101_c0_seq1	-0.97220955	-1.109145728	-0.808983169	-1.078086427
comp58140_c0_seq1	-0.193100101	-0.691658395	-0.536852469	-0.218144029
comp58159_c0_seq2	-0.594504258	-0.492446705	-0.354455868	-0.450183545
comp58254_c0_seq1	-0.993379644	-0.885115276	-0.799442285	-0.536644273
comp58311_c0_seq4	-0.410640591	-0.890189128	-0.209650716	-0.636821956
comp58311_c0_seq5	-0.372320165	-0.794310663	-0.17699807	-0.530449056
comp58330_c0_seq1	-0.693765401	-0.504713592	-0.443889889	-0.821955833
comp58358_c0_seq2	-1.017835686	-0.871055639	-1.166100343	-1.453164277
comp58360_c0_seq1	-0.343682935	-0.678873365	-0.715611542	-0.841703704
comp58360_c0_seq2	-0.440799727	-0.611408438	-0.73071541	-0.85638904
comp58374_c0_seq1	-0.527102275	-1.239371436	-0.809527815	-0.839375897
comp58441_c0_seq2	-0.910127169	-0.698322154	-1.158718964	-1.080887064
comp58441_c0_seq3	-0.703106614	-0.365474679	-0.780975434	-0.747165391
comp58474_c0_seq3	0.0298467463	-0.186522158	-0.026958839	-0.107510641
comp58496_c0_seq1	-0.762668988	-0.328529553	-0.372634141	-0.648731991
comp58496_c0_seq2	-1.000850145	-0.805245098	-1.152415111	-1.617192081
comp58496_c0_seq4	-0.506086329	-0.201853678	-0.33290667	-0.566865447
comp58533_c0_seq1	-0.430573262	-0.717692327	-0.620919275	-0.653337935
comp58540_c0_seq3	-0.258481469	-0.412571495	-0.309665602	-0.28981344
comp58562_c0_seq1	-0.344289834	-0.222250709	-0.170022239	-0.248933612
comp58562_c0_seq2	-0.452215358	-0.352549176	-0.260510263	-0.369986426
comp58591_c0_seq2	-0.54135889	-0.279398021	-0.614509817	-0.372232665
comp58621_c0_seq1	-0.344470844	-0.338161578	-0.196300289	-0.286131828
comp58621_c0_seq4	-0.346180185	-0.34242937	-0.189705691	-0.280855084
comp58621_c0_seq5	-0.375386121	-0.365676792	-0.21940413	-0.288862691
comp58621_c1_seq1	-0.327995109	-0.720974003	-0.35707219	-0.120816436
comp58638_c0_seq5	-0.004541465	-0.046660124	-0.061613329	-0.051982753
comp58677_c0_seq1	-0.102138374	0.1726621495	-0.015814908	-0.064276165
comp58689_c1_seq2	-0.499179471	-0.294528802	-0.281806082	-0.51755782
comp58689_c1_seq4	-0.568105364	-0.386687953	-0.353999737	-0.569694466
comp58699_c0_seq4	-0.4127478	-0.402379399	-0.426096738	-0.533830745
comp58709_c0_seq1	-0.322184987	-0.193426974	-0.23989298	-0.104387526
comp58729_c0_seq1	-0.266775633	-0.258137754	-0.444455876	-0.240781069
comp58754_c0_seq1	-1.143678704	-0.665295772	-0.900343538	-0.543593153
comp58768_c0_seq1	-1.154550139	-1.070195872	-1.557492497	-1.33721613
comp58771_c0_seq8	-0.406655916	-0.458735004	-0.27384419	-0.321741866
comp58780_c0_seq1	-0.425416847	-0.173073777	-0.538323481	-0.489511584
comp58780_c0_seq3	-0.665918752	-0.390829072	-0.822387118	-0.784108942
comp58780_c0_seq4	-0.63601889	-0.388256072	-0.778687861	-0.749449807
comp58780_c0_seq5	-0.44781553	-0.172061998	-0.568215352	-0.511071352
comp58800_c0_seq1	-0.640277732	-0.285597975	-0.661481181	-0.572295155
comp58800_c0_seq2	-0.477515353	-0.146138622	-0.53007093	-0.383351518
comp58802_c0_seq2	-0.434718992	-0.320649422	-0.314882489	-0.262030007
comp58813_c0_seq1	-0.856265844	-0.252507257	-0.491739371	-0.48307664
comp58814_c0_seq1	-0.521094876	-0.501922633	-0.488711421	-0.536406615
comp58821_c0_seq1	-0.446830138	-0.587918101	-0.753382459	-0.452189543
comp58833_c0_seq2	-0.56763429	-0.339386262	-0.577744488	-0.731677625
comp58835_c0_seq1	-0.502233762	-0.725767925	-0.505988142	-0.382497755
comp58854_c0_seq2	-0.432451175	-0.040514667	-0.37032036	-0.119897028
comp58874_c0_seq1	-0.726253302	-0.482791767	-0.55428818	-0.451254528
comp58911_c0_seq1	-0.763559964	-0.424891355	-0.436092628	-0.838998688
comp58915_c0_seq1	-0.376543932	-0.529217225	-0.288065688	-0.379023145
comp58915_c0_seq2	-0.399877788	-0.539121601	-0.303304379	-0.382797297
comp58928_c0_seq1	-0.516158325	-0.576461391	-0.364461871	-0.52722621
comp58943_c0_seq1	-0.586088369	-0.489703148	-0.43418092	-0.451122065
comp58945_c0_seq1	-0.466523471	-0.393087695	-0.673440316	-0.447109208
comp58953_c0_seq1	-0.416147305	-0.203702129	-0.604227531	-0.557819734
comp58955_c0_seq1	-0.462730021	-0.277524778	-0.337397817	-0.679982224
comp58955_c0_seq2	-0.491358468	-0.279521871	-0.378951884	-0.743031645
comp58958_c0_seq2	-0.569470318	0.1073109158	-0.783687349	-0.563130217
comp58971_c0_seq1	-0.541441999	-0.203014718	-1.083444094	-1.089339308
comp58982_c0_seq1	-1.81626485	-1.280002557	-1.804848838	-1.647639859
comp59010_c0_seq1	-0.213432826	-0.556608109	-0.248983117	-0.418070338
comp59018_c0_seq1	-0.404606726	-0.466743284	-1.046682708	-0.875270563
comp59029_c0_seq3	-0.47167154	-0.107835725	-0.216588129	-0.335298962
comp59069_c0_seq1	-0.704948485	-0.655765873	-0.902054286	-0.675028893
comp59076_c0_seq1	-1.208282364	-0.841581792	-0.971198487	-0.869773667
comp59078_c3_seq1	-0.094604486	-0.313069284	-0.349218739	-0.160743504
comp59091_c1_seq1	-0.30674322	-0.296024221	-0.315604629	-0.246990662
comp59129_c0_seq3	-0.233654301	-0.341598169	-0.537771725	-0.252762991
comp59129_c0_seq4	-0.28163555	-0.347869702	-0.548067653	-0.259050639
comp59129_c0_seq5	-0.132764116	-0.142706805	-0.383725784	-0.16125652
comp59129_c0_seq6	-0.234181504	-0.196227753	-0.440301362	-0.209075408
comp59133_c0_seq1	-0.234196026	-0.345236936	-0.778085195	-0.501498889
comp59147_c1_seq2	-0.357704085	-0.206473663	-0.287797514	-0.241753342
comp59164_c0_seq2	-0.276959549	-0.389310647	-0.393455461	-0.719100209
comp59164_c0_seq3	0.1626390792	0.0092205041	-0.032989744	-0.433331937
comp59188_c0_seq4	-0.025718895	-0.156099884	-0.042019046	0.0119572351
comp59188_c0_seq5	-0.564382487	-0.668242108	-0.538080175	-0.463713407
comp59195_c0_seq1	-0.498367246	-0.811973729	-0.265595163	-0.383285623
comp59198_c0_seq1	-0.224790583	-0.191788547	-0.63411132	-0.379148666
comp59209_c0_seq1	-0.614208283	-0.35569933	-0.550500353	-0.358974478
comp59209_c0_seq3	-0.424371485	-0.161640132	-0.395815214	-0.250744948
comp59209_c0_seq4	-0.429019235	-0.224999801	-0.384573915	-0.256532985
comp59225_c1_seq1	-0.335665807	-0.186547868	-0.152642262	-0.666160335
comp59225_c1_seq3	-0.724857305	-0.589320419	-0.535465989	-1.133426296
comp59225_c1_seq5	-0.387154862	-0.357974548	-0.27620022	-0.734883456
comp59225_c1_seq8	-0.569754282	-0.520586963	-0.477959072	-0.946223533
comp59259_c1_seq2	-0.227376237	-0.17576849	-0.028987366	-0.140152234
comp59259_c1_seq3	-0.220165814	-0.109068215	0.0066873863	-0.082403293
comp59268_c0_seq1	-0.40326141	-0.26287221	-0.197999245	-0.36449124
comp59268_c0_seq3	-0.250089684	-0.168687156	-0.063891932	-0.145928457
comp59276_c0_seq2	-0.273342894	-0.061942458	-0.317512014	-0.439583316
comp59276_c0_seq4	-0.242001766	-0.053739292	-0.264973525	-0.40755735
comp59276_c0_seq6	-0.384339975	-0.210599942	-0.33395572	-0.540695266
comp59282_c0_seq3	-0.145587096	0.087561594	-0.002809249	-0.267546736
comp59289_c0_seq1	0.0732587707	-0.363412895	0.0064458704	-0.262739406
comp59289_c0_seq2	0.0471746601	-0.134061658	0.0498314747	-0.171027359
comp59289_c0_seq3	0.162463695	-0.007078303	0.1375269001	-0.142928673
comp59289_c0_seq5	-0.250339202	-0.309713658	-0.217384825	-0.397242838
comp59289_c0_seq6	-0.118999658	-0.158950383	-0.121198777	-0.382654131
comp59301_c0_seq1	-0.650441588	-0.37023429	-0.820345955	-0.57662779
comp59301_c0_seq2	-0.635916245	-0.262470619	-0.743599534	-0.491103049
comp59330_c0_seq3	-0.350584586	-0.482560529	-0.285192339	-0.419582575
comp59346_c0_seq1	-0.481796511	-0.569166097	-0.359277165	-0.562515112
comp59346_c0_seq2	-0.536298893	-0.546529404	-0.320951591	-0.431719951
comp59346_c0_seq3	-0.534003833	-0.50531646	-0.336182507	-0.405781763
comp59346_c0_seq4	-0.487291925	-0.419302108	-0.279268707	-0.381786911
comp59406_c0_seq1	-0.466602834	-0.456712922	-0.095865518	-0.29356669
comp59453_c0_seq2	0.0085509546	-0.09547394	0.1004148661	-0.18236943
comp59457_c0_seq1	-0.549238635	-0.611031849	-1.416539933	-0.351222261
comp59468_c0_seq1	-0.051788816	-0.24639603	0.1560168081	-0.255439281
comp59477_c0_seq2	-0.128526444	-0.653119734	-0.15417541	-0.11152007
comp59477_c0_seq4	-0.428386075	-0.912173093	-0.377005954	-0.254751776
comp59489_c1_seq1	-0.282801968	-0.313895836	-0.334868206	-0.224975533
comp59489_c1_seq2	-0.350691271	-0.331588216	-0.461328276	-0.222997567
comp59496_c0_seq1	-0.391647816	-0.451858575	-0.383383953	-0.565838438
comp59517_c0_seq1	-0.259123831	-0.420879435	-0.171614924	-0.296905973
comp59517_c1_seq1	-0.313446424	-0.807755989	-0.48479833	-0.560250388
comp59519_c0_seq1	-0.334276284	-0.603189385	-0.332650769	-0.338765182
comp59526_c2_seq1	-0.188771818	-0.055071664	-0.263678544	-0.311029595
comp59532_c0_seq1	-0.62460833	-0.247297123	-0.361563781	-0.390291821
comp59552_c0_seq1	-0.510090696	-0.26950102	-0.300374582	-0.171950796
comp59552_c0_seq2	-0.270937364	-0.099935914	-0.287839144	-0.089404922
comp59552_c0_seq7	-0.279248091	-0.169025335	-0.381559927	-0.226604619
comp59555_c0_seq2	-0.406061422	-0.618811535	-0.673132387	-0.479852405
comp59555_c0_seq3	-0.280841674	-0.5965841	-0.557807229	-0.491509111
comp59555_c0_seq4	-1.307578916	-0.831453818	-1.944925972	-1.461645588
comp59564_c0_seq1	-0.331230448	-0.112529365	-0.313211951	-0.31041143
comp59572_c0_seq2	-0.341379068	-0.209826069	-0.301597651	-0.436812947
comp59576_c0_seq5	0.1136450043	-0.041883019	-0.036686889	0.0057091102
comp59580_c0_seq1	-0.375997804	-0.271337892	-0.19999682	-0.236878718
comp59728_c0_seq1	-0.476838989	-0.427185524	-0.391170526	-0.363240678
comp59754_c0_seq3	0.0542406691	-0.104908601	0.0402676162	-0.30897411
comp59779_c0_seq1	-1.349324666	-0.906248049	-2.011516286	-0.785404724
comp59781_c0_seq2	-0.69478959	-0.879754737	-0.947416336	-0.636076229
comp59799_c0_seq1	-0.28289828	-0.608716002	-0.35466668	-0.435658815
comp59812_c0_seq2	-0.413719952	-0.190702824	-0.386332038	-0.225016169
comp59839_c0_seq1	-0.564680898	-0.647372208	-0.932345485	-0.720456401
comp59850_c0_seq1	-0.488639603	-0.731290167	-0.535859126	-0.564536926
comp59863_c0_seq1	-2.305602583	-1.597868977	-2.273382481	-1.945870343
comp59888_c0_seq2	-0.211082644	-0.289711543	-0.359564314	-0.1478345
comp59905_c0_seq1	-1.822537945	-1.625036009	-2.256081976	-1.787732997
comp59920_c0_seq1	-0.63730608	-0.628319997	-0.558722973	-0.789119954
comp59920_c0_seq3	-0.775663867	-0.6731606	-0.680470967	-1.080902877
comp59920_c0_seq4	-0.619466157	-0.68910334	-0.529480048	-0.764267252
comp59935_c0_seq1	-0.855438432	-1.527071444	-0.882671892	-1.459896172
comp59971_c0_seq5	-0.367555111	0.0076721951	0.062210473	-0.163131025
comp60015_c0_seq3	-0.694834923	-0.617813455	-0.690297636	-0.895019454
comp60015_c0_seq6	-0.806951041	-0.621100347	-0.690468808	-0.872217995
comp60017_c0_seq6	-0.48296544	-0.346814431	-0.319348882	-0.279097104
comp600277_c0_seq1	-0.661522915	-0.669367569	-0.487086205	-0.673247178
comp60069_c0_seq6	-0.42859073	-0.494078673	-0.367225976	-0.745404462
comp60071_c0_seq1	-0.31352392	-0.609610576	-0.419259189	-0.721757643
comp60077_c0_seq1	-0.811697819	-0.977420396	-0.463278545	-0.728769552
comp60083_c0_seq1	-0.35044297	-0.68217352	-0.296321735	-0.459411814
comp60124_c0_seq5	-0.392715196	-0.227374855	-0.359254076	-0.294696151
comp60124_c0_seq8	-0.335905443	-0.155807601	-0.34640997	-0.284723917
comp60158_c0_seq1	-0.643004697	-0.401967406	-0.446858687	-0.611976366
comp601714_c0_seq1	-0.580022316	-0.304274931	-0.562322636	-0.424714508
comp60181_c0_seq2	-1.614677009	-1.881130834	-2.081412069	-2.254186498
comp60229_c0_seq1	-0.604866547	-0.668744752	-0.627794925	-0.420495473
comp60285_c0_seq1	-2.132168256	-0.825042551	-2.561897485	-0.970407575
comp60285_c0_seq2	-2.419667337	-0.866818191	-2.616655911	-1.044371205
comp60313_c0_seq2	-0.406785282	-0.279473649	-0.381773821	-0.348620305
comp60318_c0_seq1	-0.788165434	-0.437999801	-0.933786979	-0.54671016
comp60338_c2_seq1	-0.899484272	-0.51182837	-1.376564304	-0.87449903
comp60338_c2_seq2	-0.926526793	-0.538609454	-1.474234849	-0.877655447
comp60359_c0_seq2	-1.125421671	-0.934815194	-1.134684306	-1.315824034
comp60362_c0_seq2	-0.228334988	-0.207837785	-0.12114574	-0.128933321
comp60375_c0_seq2	-0.465276772	-0.208088419	-0.454028464	-0.751671135
comp60384_c0_seq1	-0.302250998	-0.374670356	-0.364440823	-0.305446171
comp60384_c0_seq11	-0.311842895	-0.377895933	-0.364994564	-0.325494663
comp60384_c0_seq12	-0.310286411	-0.347638523	-0.384095776	-0.323265248
comp60384_c0_seq6	-0.481003657	-0.675546639	-0.591657545	-0.76216164
comp60384_c0_seq7	-0.571344271	-0.728311814	-0.606296935	-0.643050661
comp60424_c0_seq1	-0.640937146	-0.60815296	-0.992798545	-0.564770258
comp60424_c0_seq2	-0.708874062	-0.761601879	-1.1023242	-0.662019889
comp60424_c0_seq3	-0.736253912	-0.68928462	-0.997832782	-0.610535713
comp60424_c0_seq4	-0.700951064	-0.653981772	-0.962529934	-0.582589733
comp60456_c0_seq1	-0.197647109	-0.257549048	-0.366300029	-0.32605436
comp60456_c0_seq2	0.0764385649	-0.147297511	-0.105346338	-0.098373074
comp60460_c0_seq1	-0.656486539	-0.751614803	-0.601277934	-0.733842752
comp60511_c0_seq1	-0.581174695	-0.289328616	-0.463533949	-0.156296985
comp60511_c0_seq2	-0.41103905	-0.057649299	-0.29239342	0.0125284788
comp60511_c0_seq3	-0.388893126	-0.057219568	-0.334307775	-0.02273404
comp60511_c0_seq4	-0.388363026	-0.019523242	-0.256233704	-0.069279517
comp60548_c0_seq2	-0.384867097	-0.273812318	-0.430354582	-0.397158727
comp60569_c0_seq1	-0.790477124	-0.964295715	-0.373505816	-1.222657847
comp60591_c0_seq1	-0.46986738	-0.895866038	-0.608846396	-0.638785116
comp60608_c1_seq1	-0.774599171	-0.577498493	-0.334946681	-0.736282696
comp60636_c0_seq1	-1.124179132	-1.135328977	-0.724988961	-0.776991967
comp60656_c0_seq1	-0.536073442	-0.120184631	-0.422920638	-0.465656111
comp60656_c0_seq2	-0.644856869	-0.236839289	-0.573097796	-0.57124669
comp60661_c0_seq2	-0.800618109	-0.981263616	-0.727025607	-0.873669126
comp60661_c0_seq6	-0.543607911	-0.822909896	-0.644981487	-0.585834368
comp60672_c0_seq1	-0.564366947	-0.481693574	-0.500936	-0.448698398
comp60683_c0_seq1	-0.49705243	-0.462887431	-0.606160038	-0.266376524
comp60732_c0_seq2	-0.883751729	-0.895695002	-0.574523681	-0.599513396
comp608369_c0_seq1	-0.964073877	-1.120323326	-1.020834858	-0.950916338
comp60873_c0_seq1	-1.280129693	-0.757227319	-1.441821826	-1.098658688
comp61088_c0_seq1	-0.691995709	-0.63124211	-0.673149906	-0.753951437
comp61110_c0_seq1	-0.927955748	-0.722261191	-1.463377237	-1.217417317
comp61110_c0_seq2	-0.79582009	-0.298627927	-1.066101729	-0.914439188
comp61110_c0_seq3	-0.850174641	-0.364390443	-1.384850863	-1.064903284
comp61128_c0_seq3	-0.323375555	-0.145474292	-0.100885401	-0.198735352
comp61146_c0_seq1	-1.05947816	-0.441416852	-0.806287187	-0.650926018
comp61191_c0_seq2	-3.244173814	-4.038963291	-2.299091809	-3.048529212
comp61191_c0_seq3	-3.012784101	-3.11692892	-2.060709959	-2.807035395
comp61238_c0_seq1	-2.325091184	-1.340539603	-2.605177346	-1.3564077
comp61298_c0_seq1	-0.206116091	-0.468357233	0.0138867207	-0.178740802
comp61305_c0_seq1	-0.598591043	-0.746197511	-0.544316362	-0.55011435
comp61305_c0_seq2	-0.579685805	-0.711809937	-0.490472878	-0.497240854
comp61305_c0_seq4	-0.425295517	-0.541747611	-0.460621053	-0.409541404
comp61305_c0_seq7	-0.380592554	-0.564713359	-0.29840307	-0.385271312
comp61364_c0_seq4	0.0701239196	-0.161558286	-0.280024346	-0.054233558
comp61364_c0_seq5	0.1294434035	-0.140778186	-0.140616971	0.006795781
comp61391_c1_seq1	-1.056829214	-0.95791237	-1.45738103	-1.282843992
comp61410_c0_seq1	-0.370684563	-0.071514313	-0.400780401	-0.095719108
comp61415_c2_seq1	-0.736398801	-0.252892196	-1.03642259	-0.837577615
comp61415_c2_seq2	-0.750094524	-0.281517875	-1.052480684	-0.83352116
comp61420_c0_seq1	-0.2988191	-0.214244836	-0.322541855	-0.284587844
comp61422_c1_seq1	-1.412999272	-0.415559589	-1.42610434	-1.3681826
comp61422_c1_seq2	-1.218412117	-0.506363992	-1.544013603	-1.124719093
comp61440_c0_seq1	-0.179516029	-0.328506507	-0.203381986	-0.155247798
comp61440_c0_seq2	-0.588360803	-0.63839194	-0.511500697	-0.532837739
comp61444_c0_seq1	-0.843795076	-0.802433029	-0.868574855	-0.510498296
comp61480_c0_seq1	-0.033421546	-0.17440723	-0.12034723	-0.076006204
comp61490_c0_seq1	-0.319723623	-0.646878526	-0.488455829	-0.56026319
comp61509_c0_seq1	0.5463022189	0.0112662405	0.3902805147	0.2479262027
comp61509_c0_seq4	0.2248214781	-0.184510957	0.1705107492	0.0124578614
comp61513_c0_seq1	-0.531164454	-0.589435919	-0.710478111	-0.44211447
comp61525_c1_seq1	-0.617257248	-0.39428889	-0.425864461	-0.146321737
comp61543_c0_seq1	-0.411743447	-0.540877397	-0.460173448	-0.287800184
comp61580_c0_seq1	-0.566369101	-0.35440097	-0.388987332	-0.908577934
comp61580_c0_seq2	-0.20427724	0.0503859134	0.0717566246	-0.430221234
comp61580_c0_seq3	-0.29393169	-0.029630443	0.0094976164	-0.49251473
comp61580_c0_seq4	-0.627374993	-0.190156187	-0.222501436	-0.805959458
comp61580_c0_seq5	-0.382380028	-0.107080611	0.0584578898	-0.426507081
comp61596_c3_seq1	-0.172732657	-0.455966395	-0.175159331	-0.360326438
comp61636_c0_seq1	-0.099459425	-0.32283558	-0.068407511	-0.183638262
comp61659_c0_seq1	-0.182508352	-0.143345587	0.0046054608	-0.241546945
comp61659_c0_seq2	-0.241123456	-0.298738029	-0.123464943	-0.339111264
comp61659_c0_seq5	-0.051147112	-0.062778259	0.0440063108	-0.13214144
comp61659_c0_seq6	-0.201346685	-0.185114368	-0.04188757	-0.329764542
comp61678_c0_seq1	-0.935004553	-1.63003941	-1.265812765	-1.189121108
comp61681_c0_seq2	-0.744854402	-0.582600315	-0.786427461	-1.024871218
comp61682_c3_seq1	-1.243098925	-1.210733275	-1.840655342	-1.087834157
comp61687_c0_seq1	-0.333457884	-0.289220607	-0.410531493	-0.311961808
comp61687_c0_seq2	-0.433125129	-0.428945123	-0.518672241	-0.448686569
comp61694_c0_seq1	-1.210124925	0.0131445991	-1.15457859	-0.470630522
comp61694_c0_seq2	-1.302321083	-0.040469388	-1.186510069	-0.52020288
comp61696_c0_seq1	-0.564489205	-0.645076835	-0.314496737	-0.514394289
comp61727_c0_seq2	-0.214030853	-0.381859773	-0.202049859	-0.33800661
comp61737_c0_seq1	-0.625572173	-0.613385067	-0.739200214	-0.498699156
comp61757_c0_seq1	0.0444155114	-0.078338687	-0.025145745	-0.199812475
comp61764_c1_seq3	-0.757326048	-0.800573025	-0.568184171	-1.007296932
comp61764_c1_seq4	-0.751245749	-0.850744791	-0.603758048	-0.928147593
comp61772_c1_seq4	-0.484311671	-0.310538982	-0.247516453	-0.098789394
comp61793_c0_seq1	-0.476105073	-0.531139462	-0.425416114	-0.662901349
comp61793_c0_seq2	-0.529382891	-0.531645196	-0.436950711	-0.773946288
comp61798_c0_seq2	-0.260482183	-0.23864302	-0.324480718	-0.396239952
comp61805_c1_seq1	-0.333753683	-0.443201071	-0.356852637	-0.344683536
comp61805_c1_seq3	-0.230098165	-0.362004356	-0.285827193	-0.281099454
comp61816_c0_seq1	-0.4646043	-0.147668245	-0.60798387	-0.42347282
comp61816_c0_seq2	-0.41874748	-0.126650259	-0.552245715	-0.426079168
comp61816_c0_seq3	-0.504329518	-0.138987058	-0.587575206	-0.495206099
comp61816_c0_seq6	-0.39000096	-0.063579321	-0.536011738	-0.420117143
comp61831_c0_seq2	-0.325502372	-0.062773818	-0.598286831	-0.077486456
comp61837_c0_seq1	-2.181435115	-1.03366207	-2.312702829	-1.029380069
comp61860_c0_seq1	-0.403123561	0.1377685232	-0.797586946	-0.109744999
comp61860_c0_seq2	-0.567000187	-0.049716891	-1.018102908	-0.29925712
comp61864_c0_seq3	-0.561950056	-0.720852895	-0.855897575	-0.783457763
comp61865_c0_seq2	-0.403209792	-0.234341336	-0.391985388	-0.193608296
comp61866_c0_seq1	-0.461791531	-0.690791659	-0.578743266	-0.431662574
comp61868_c0_seq1	-0.213718553	-0.083404522	0.054402352	0.0786507543
comp61868_c1_seq1	-0.284363836	-0.360384198	-0.109804258	-0.246870928
comp61891_c0_seq1	-0.377447824	-0.166236859	-0.403193854	-0.316403789
comp61895_c0_seq1	0.0079682449	0.0307136666	-0.038292469	0.00379096
comp61895_c0_seq3	0.0441948651	0.0202135018	-0.029641283	0.0160552253
comp61910_c0_seq10	-0.4640116	-0.374483735	-0.397157857	-0.452725289
comp61910_c0_seq13	-0.508761128	-0.188126472	-0.467147966	-0.529575066
comp61910_c0_seq4	-0.880427432	-0.488279331	-0.596269387	-0.741110841
comp61910_c0_seq6	-0.434192388	-0.334870013	-0.303593203	-0.451573883
comp61913_c0_seq1	-0.438052248	-0.496465543	-0.227336357	-0.523948303
comp61913_c0_seq2	-0.408500758	-0.334283276	-0.319464872	-0.5580648
comp61920_c0_seq1	-0.296177185	-0.21406898	-0.390211919	-0.424072933
comp61922_c1_seq1	-0.10688099	-0.243369424	-0.241244558	-0.337716047
comp61934_c0_seq1	-0.492274437	-0.530588079	-0.462092606	-0.657756185
comp61937_c0_seq2	0.0293151612	-0.1214166	0.0697887358	0.0734932618
comp61941_c0_seq1	-0.057649623	-0.57109195	-0.485928955	-0.287772396
comp61945_c0_seq1	-1.132653888	-0.433921013	-1.535162687	-0.504200565
comp61945_c0_seq2	-1.294755605	-0.552295926	-1.600404596	-0.661173764
comp61948_c0_seq1	-0.579771708	-0.819592464	-0.744574514	-0.608100463
comp61966_c0_seq1	-0.155236457	-0.305670725	-0.1845905	-0.281576444
comp61966_c0_seq2	-0.190972006	-0.330852402	-0.200073146	-0.305896815
comp61966_c0_seq3	-0.197167497	-0.332862844	-0.23584315	-0.329700669
comp61966_c0_seq4	-0.162800096	-0.308912876	-0.220129361	-0.305921771
comp62019_c0_seq1	-2.056611609	-1.070050696	-2.184672157	-2.331693652
comp62049_c0_seq2	-0.709527133	-0.5620421	-0.482056573	-0.598497213
comp62080_c0_seq5	-0.513265616	-0.94335258	-0.446648198	-0.490059723
comp62117_c1_seq1	-1.378969482	-0.594977952	-1.495571711	-0.61163473
comp62126_c0_seq1	-0.415654019	-0.361756598	-0.594011978	-0.470271969
comp62126_c0_seq2	-0.256151741	-0.218139167	-0.43931913	-0.290916998
comp62126_c0_seq3	-0.253195743	-0.217392287	-0.445318806	-0.301701988
comp62126_c0_seq4	-0.414502414	-0.363182155	-0.601455888	-0.483803418
comp62137_c0_seq1	-0.263024566	-0.338569137	-0.12476645	-0.137295974
comp62143_c1_seq4	-0.202478309	-0.185559274	-0.338242842	-0.330732832
comp62167_c0_seq6	-0.598827045	-0.817009657	-0.72493609	-0.784710175
comp62168_c0_seq2	-0.180589923	-0.1562986	-0.299635038	-0.183124474
comp62168_c0_seq4	-0.731097357	-0.607522782	-0.758483384	-0.739823656
comp62190_c0_seq1	-0.32593679	-0.564450396	-0.22304501	-0.491820155
comp62190_c0_seq3	-0.133849908	-0.418420934	-0.033184912	-0.297478839
comp62190_c0_seq4	-0.406544603	-0.613678329	-0.267845534	-0.55545096
comp62191_c0_seq2	-0.302180334	-0.142489829	-0.308437841	-0.204910071
comp62216_c0_seq10	-0.611828015	-0.433516448	-0.271533253	-0.594405616
comp62224_c0_seq3	-0.587237766	-0.345701258	-0.181227373	-0.492428152
comp62249_c0_seq1	-0.258304424	-0.104999046	-0.117557858	-0.155788418
comp62249_c0_seq2	-0.241939568	-0.096043123	-0.100287095	-0.137380532
comp62249_c0_seq3	-0.280724165	-0.147028851	-0.179300569	-0.184081464
comp62249_c0_seq4	-0.22152789	-0.094202164	-0.126806542	-0.13139803
comp62249_c0_seq5	-0.200355414	-0.053839346	-0.067188664	-0.104259383
comp62249_c0_seq6	-0.264420115	-0.139182148	-0.162810941	-0.165752926
comp62293_c0_seq1	-0.598980544	-0.797445806	-0.74370665	-0.45785012
comp62302_c1_seq1	-0.152479235	-0.211907267	-0.185718161	-0.158186104
comp62311_c0_seq1	-0.354532141	-0.400727643	-0.480401126	-0.508194717
comp62311_c0_seq2	-0.742078722	-0.791694652	-1.031091973	-0.730413328
comp62316_c0_seq1	-0.77666358	-0.780762017	-0.417600959	-0.647963139
comp62321_c0_seq6	-0.480297144	-0.547243671	-0.388352346	-0.49654027
comp62321_c0_seq9	-0.379867526	-0.416795539	-0.294446754	-0.422283358
comp62324_c0_seq4	-0.291545476	-0.262575376	-0.318084198	-0.437804536
comp62324_c0_seq5	-0.215047312	-0.077382278	-0.123688498	-0.171296073
comp62333_c0_seq4	-0.209970494	-0.178583542	-0.292261562	-0.311835721
comp62334_c0_seq5	-0.165826428	-0.492051588	-0.155447607	-0.450211639
comp62344_c1_seq4	-0.435831847	-0.175073734	-0.162001255	-0.226764013
comp62344_c1_seq5	-0.429634301	-0.181964703	-0.184247856	-0.239580551
comp62350_c0_seq1	-0.352639981	-0.78334034	-0.402802566	-0.524635958
comp62352_c0_seq1	-0.587440204	-0.4388066	-1.367723869	-0.533948711
comp62358_c0_seq1	-0.309746526	-0.141187683	-0.207789455	-0.160970635
comp62362_c0_seq1	-0.951414965	-0.986247497	-1.307945661	-1.286862956
comp62363_c0_seq1	-0.349872891	-0.312333508	-0.265049105	-0.496015437
comp62363_c0_seq2	-0.493929628	-0.466097048	-0.40506167	-0.606854721
comp62363_c0_seq3	-0.287232311	-0.293676227	-0.24988554	-0.406720796
comp62365_c0_seq2	-0.463866454	-0.43906562	-0.688018697	-0.619518927
comp62365_c0_seq4	-0.364474489	-0.34822092	-0.56350201	-0.471281062
comp62365_c0_seq5	-0.436005729	-0.377666886	-0.673014162	-0.586496372
comp62388_c0_seq2	-0.611241383	-0.523631508	-0.546434284	-0.776553316
comp62400_c0_seq3	-0.500036635	-0.321149143	-0.507361851	-0.359934479
comp62400_c0_seq5	-0.585843299	-0.374177747	-0.612241971	-0.45377053
comp62401_c0_seq1	-0.923498171	-1.328260413	-0.984158892	-1.253046908
comp62415_c0_seq2	-0.386250632	-0.266475134	-0.207967926	-0.364851434
comp62415_c0_seq4	-0.386494813	-0.277190909	-0.201291121	-0.360808262
comp62431_c0_seq1	-2.305931357	-0.998949425	-1.930354393	-0.984585079
comp62431_c1_seq1	-3.627774067	-1.746061084	-3.031744492	-2.799156932
comp62431_c1_seq3		-2.804894287	-3.77089838	0.0914715112
comp62441_c0_seq4	-0.030876206	-0.043868542	-0.191926553	-0.128332007
comp62448_c0_seq3	-0.257782512	-0.457136276	-0.461906371	-0.463935425
comp62459_c0_seq1	-0.649967149	-0.667364996	-1.2138578	-0.997748981
comp62459_c0_seq2	-0.405092078	-0.340457155	-0.555363794	-0.451505002
comp62459_c0_seq3	-0.418947152	-0.355287722	-0.616374797	-0.505174241
comp62459_c0_seq4	-0.414288214	-0.277470996	-0.542412107	-0.451664208
comp62459_c0_seq5	-0.409697146	-0.418169113	-0.620701613	-0.502275197
comp62460_c0_seq1	-0.420769414	-0.809110244	-0.270843824	-0.518661383
comp62461_c0_seq2	-0.547395041	0.0153904055	-0.3758462	-0.475015473
comp62461_c0_seq3	-0.456820396	0.0509671933	-0.267311819	-0.350415805
comp62483_c0_seq1	-0.099735461	-0.049946921	-0.022320758	-0.030370575
comp62498_c0_seq1	-0.106160225	-0.715589621	-0.140643801	-0.547621849
comp62535_c1_seq1	-0.509215456	-0.249813578	-0.509007579	-0.480468764
comp62541_c0_seq1	-0.166915933	-0.283890373	-0.184547189	-0.375201386
comp62584_c0_seq2	-0.787116907	-0.490254148	-1.14500741	-0.777045709
comp62611_c1_seq1	-0.540301647	-0.432338812	-0.21904244	-0.232339618
comp62641_c0_seq1	-0.733181413	-0.153253101	-0.828517596	-0.152057616
comp62644_c0_seq1	-0.296470005	-0.322472369	-0.334664586	-0.417144037
comp62644_c1_seq1	-0.130231932	-0.087817729	-0.251849195	-0.307004903
comp62646_c0_seq1	-0.436347762	-0.221631666	-0.263757299	-0.376370329
comp62647_c0_seq1	-0.276384615	-0.079709759	0.0081123265	-0.447092743
comp62647_c0_seq3	-0.374816421	-0.185720942	-0.109355385	-0.570803966
comp62647_c0_seq4	-0.260938344	-0.057037976	0.0203323129	-0.448529936
comp62658_c0_seq1	-0.507754454	-0.753491329	-0.572625178	-0.686469676
comp62658_c0_seq14	-0.343616477	-0.684534471	-0.344837966	-0.437865896
comp62658_c0_seq15	-0.423488331	-0.645662559	-0.462180578	-0.453475647
comp62658_c0_seq5	-0.378217056	-0.711650857	-0.482220515	-0.478181058
comp62658_c0_seq7	-0.516224914	-0.776934351	-0.657651696	-0.550704151
comp62658_c0_seq8	-0.286201096	-0.56189783	-0.31234379	-0.362867762
comp62665_c0_seq1	-0.353290703	-0.741477701	-0.338069913	-0.464990733
comp62672_c0_seq14	-0.400670521	-0.257684078	-0.52249198	-0.36619696
comp62672_c0_seq5	-0.213136033	-0.182115672	-0.215133199	-0.229292877
comp62676_c0_seq1	-0.587822458	-0.854910283	-0.249650787	-0.531339072
comp62686_c0_seq1	-0.082831499	-0.337337651	-0.224853705	-0.23834417
comp62686_c0_seq5	-0.054435155	-0.302441274	-0.204381216	-0.208484387
comp62704_c0_seq2	-1.347654493	-0.001854873	-0.693924037	-0.067888522
comp62704_c0_seq3	-1.198907259	0.0428213118	-0.345655255	0.1815107291
comp62712_c1_seq2	-0.283408502	-0.16623463	-0.228987784	-0.199047677
comp62719_c0_seq1	-0.234378203	-0.41191498	-0.289890071	-0.244545703
comp62721_c0_seq1	-0.744813543	-0.42136055	-0.592476745	-0.64282437
comp62722_c0_seq1	-0.565538422	-0.770293849	-0.624757262	-0.701966516
comp62722_c0_seq4	-0.501589983	-0.668256696	-0.528889198	-0.679981889
comp62731_c0_seq1	-0.347407223	-0.384796208	-0.40208996	-0.652421579
comp62789_c0_seq1	-0.912940103	-1.019913907	-1.137278467	-0.857841382
comp62792_c0_seq2	-1.151055763	-1.502431866	-1.476464632	-1.508347469
comp62793_c1_seq1	-0.866177586	-0.957350864	-0.63058067	-0.697806711
comp62813_c1_seq2	-0.39284312	-0.35551106	-0.292637564	-0.29479502
comp62813_c2_seq1	-0.380959209	-0.293338325	-0.231327182	-0.374954759
comp62813_c2_seq2	-0.124999472	-0.3159378	-0.269478911	-0.121429521
comp62839_c0_seq3	-0.431414441	-0.52522942	-0.403442542	-0.39042346
comp62849_c0_seq1	-0.399861938	-0.481530872	-0.365380207	-0.438124261
comp62849_c0_seq2	-0.270029282	-0.285083378	-0.349565568	-0.262961377
comp62857_c0_seq1	-0.969044228	-0.444575071	-0.631551949	-0.654383222
comp62858_c0_seq2	-0.600784047	-0.491754537	-0.595869054	-0.274090426
comp62858_c0_seq3	-0.331759426	-0.225768499	-0.351655998	-0.044568902
comp62858_c0_seq5	-0.749099663	-0.683348921	-0.737871971	-0.434765864
comp62861_c0_seq1	-0.68526461	-0.310629368	-0.366542695	-0.482743982
comp62862_c0_seq1	-0.272072897	-0.361553632	-0.103945491	-0.213439508
comp62869_c1_seq1	-0.313661797	-0.386960376	-0.496398393	-0.471457165
comp62869_c1_seq2	-0.305717454	-0.332547123	-0.456800587	-0.419631049
comp62871_c1_seq5	-0.602567072	-0.496427464	-0.638039234	-0.775496837
comp62883_c0_seq14	-0.400327628	-0.351510517	-0.489028959	-0.180073085
comp62890_c0_seq1	-0.780535679	-0.223856601	-0.260657993	-0.572313692
comp62902_c0_seq1	-0.157164766	-0.123236627	0.1183040857	-0.154163683
comp62929_c0_seq2	0.0071073566	-0.248081401	-0.31307353	-0.142757719
comp62958_c0_seq1	-0.884115503	-0.30077656	-1.3707671	-0.547115631
comp62958_c1_seq1	-0.889054464	-0.372547311	-1.400208723	-0.953076541
comp62971_c0_seq1	-0.327582418	-0.237267009	-0.227335695	-0.287518447
comp62978_c0_seq1	-0.363116423	-0.407665479	-0.098885365	-0.324664749
comp62978_c0_seq2	-0.540347948	-0.516438097	-0.31747403	-0.450758226
comp62978_c0_seq3	-0.419248146	-0.534824227	-0.163433913	-0.359113024
comp62979_c0_seq1	-0.967316503	-0.714234403	-0.828032798	-1.095666567
comp62979_c0_seq10	-0.102081279	-0.037452131	-0.324135451	-0.301325378
comp63003_c0_seq1	-0.508385597	-0.336430731	-0.402778309	-0.505039897
comp63019_c0_seq4	-0.723453354	-0.574068416	-0.688623164	-0.716005457
comp63023_c0_seq3	-0.456284272	-0.325591772	-0.53048451	-0.441471861
comp63051_c2_seq1	-0.470134708	-0.783686436	-0.874782058	-0.487814015
comp63052_c0_seq2	0.0512619139	0.1357525038	-0.171950598	-0.185000217
comp63056_c1_seq3	-0.230090322	-0.159942256	-0.222487678	-0.338439124
comp63062_c0_seq1	-0.521212437	-0.434050917	-0.535503797	-0.519974401
comp63071_c0_seq1	-1.070638756	-1.085716608	-0.885204754	-1.177399057
comp63086_c0_seq1	-0.366098767	-0.466801639	-0.33873648	-0.387555636
comp63108_c0_seq1	-0.470788907	-0.866680446	-0.664269662	-0.487093529
comp63123_c0_seq2	0.0309989628	-0.129873902	-0.149600648	-0.202306949
comp63145_c0_seq1	-1.898490479	-1.267924814	-1.953950485	-1.732940683
comp63146_c0_seq1	-0.751926791	-0.551223826	-1.224325692	-0.731004962
comp63149_c0_seq3	-0.680663142	-0.606259144	-0.532286205	-0.542530011
comp63152_c0_seq1	-0.412835851	-0.518588828	-0.603419124	-0.519784549
comp63164_c0_seq1	-0.602878622	-0.513097875	-0.532102294	-0.491738489
comp63165_c0_seq5	-0.239819648	-0.475494217	-0.355531675	-0.320890249
comp63181_c0_seq1	-0.109995734	-0.079646613	-0.415312868	-0.335459402
comp63181_c0_seq2	-0.328928563	-0.354945522	-0.649546784	-0.494945493
comp63181_c0_seq3	-0.195739344	-0.167497565	-0.506923747	-0.412068211
comp63181_c0_seq4	-0.255438565	-0.286718467	-0.583840236	-0.461709797
comp63181_c0_seq5	-0.184044483	-0.150392495	-0.482222892	-0.373286054
comp63181_c0_seq6	-0.095986683	-0.060300369	-0.388601003	-0.29476986
comp63181_c0_seq7	-0.244881295	-0.269036556	-0.558892441	-0.421768332
comp63181_c0_seq8	-0.33738928	-0.370649447	-0.672796345	-0.533288656
comp63196_c0_seq1	-0.568527366	-0.500294951	-0.311004338	-0.822418103
comp63222_c1_seq2	-0.331743455	-0.243243146	-0.380547274	-0.091637064
comp63243_c1_seq1	-0.674532672	-0.622988026	-0.624119331	-0.636248286
comp63255_c0_seq1	-0.549679841	-0.291418408	-0.392824815	-0.439926653
comp63255_c0_seq2	-0.321811916	-0.113155435	-0.16699412	-0.258710468
comp63275_c0_seq1	-1.285544472	-1.395370725	-1.159347235	-1.478252857
comp63275_c1_seq1	-2.177370931	-2.42086798	-2.308506248	-2.111393295
comp63283_c0_seq1	-0.287797021	-0.570269125	-0.626468579	-0.572123602
comp63288_c0_seq2	-0.407625532	-0.495186184	-0.449701672	-0.213676858
comp63318_c0_seq1	-0.441167327	-0.192873125	-0.323639602	-0.123664161
comp63322_c1_seq2	-0.678779043	-0.812759867	-0.82492361	-0.602130979
comp63329_c0_seq1	-0.199632971	-0.216093144	-0.236073691	-0.423238967
comp63329_c0_seq2	-0.081305116	-0.094846334	-0.058615659	-0.23592591
comp63337_c0_seq1	-0.516515669	-0.135436526	-0.450602485	-0.823693923
comp63338_c0_seq1	-0.402156881	-0.527582574	-0.321501966	-0.23637393
comp63338_c0_seq2	0.0482893578	-0.074822975	0.0316120088	0.0846299996
comp63394_c0_seq1	0.0744695698	-0.21470225	0.0391243239	-0.092149911
comp63396_c0_seq1	-0.550506519	-0.46059588	-0.956186642	-0.494429348
comp63398_c0_seq4	0.0712030601	0.1003334742	0.0942988916	-0.061638972
comp63398_c0_seq6	-0.406974785	-0.327863022	-0.371612936	-0.72487538
comp63398_c0_seq9	0.0919071057	0.1054165517	0.090404676	-0.057427329
comp63409_c0_seq1	-0.103435541	-0.269298983	-0.210031886	-0.310354124
comp63409_c0_seq3	-0.383448394	-0.535129956	-0.397709905	-0.549985508
comp63438_c0_seq1	-0.428287353	-0.214543664	-0.585646947	-0.418639876
comp63458_c0_seq4	-0.193973259	-0.39647324	-0.272477883	-0.069402132
comp63470_c2_seq1	-0.284296949	-0.030768212	0.0923994075	-0.153355724
comp63499_c0_seq3	-0.421817895	-0.073216597	-0.051244119	-0.185768898
comp63499_c0_seq4	-0.287752613	-0.268650736	-0.063184735	-0.163570441
comp63499_c0_seq5	-0.230971875	-0.158242428	0.0513167598	-0.044706976
comp63499_c0_seq7	-0.014480979	-0.045306799	0.1206288572	0.0493308315
comp63503_c0_seq1	-0.058359999	-0.032626637	0.1060975669	-0.253041923
comp63503_c0_seq2	-0.061436184	-0.040157617	0.1093212564	-0.256476483
comp63518_c0_seq1	-0.242857277	-0.431717159	-0.358647539	-0.343848629
comp63522_c0_seq2	-0.133064033	-0.512397254	-0.209543127	-0.411640672
comp63522_c0_seq22	-0.201968946	-0.763022051	-0.360452425	-0.56720602
comp63522_c0_seq3	-0.225875704	-0.669902439	-0.279298397	-0.51486261
comp635464_c0_seq1	-0.376725242	-0.430846205	-0.545336431	-0.363523999
comp63564_c0_seq1	-0.625652836	-0.594876718	-0.54330193	-0.689727315
comp63590_c0_seq4	-0.172239219	-0.344102667	-0.409316281	-0.374757374
comp63626_c0_seq1	-0.496369521	-0.184006341	-0.365245801	-0.487534204
comp63634_c0_seq10	-0.375294248	-0.350366256	-0.375588706	-0.191357091
comp63634_c0_seq12	-0.322913877	-0.309717105	-0.355108221	-0.141241472
comp63634_c0_seq13	-0.33677946	-0.333364558	-0.350042155	-0.097267776
comp63634_c0_seq21	-0.234925602	-0.166617423	-0.246573402	-0.053296114
comp63634_c0_seq22	-0.328656035	-0.370960142	-0.335650652	-0.14872176
comp63634_c0_seq23	-0.474222517	-0.546111109	-0.496183344	-0.289094355
comp63634_c0_seq6	-0.197355774	-0.346211852	-0.236557679	-0.009336527
comp63634_c0_seq8	-0.235059594	-0.201088093	-0.223198787	-0.055628592
comp63655_c0_seq1	-0.221526646	-0.254224484	-0.105072473	-0.164586587
comp63659_c0_seq1	-2.504100299	-1.323138965	-2.010482761	-1.349744038
comp63662_c0_seq1	-0.474579416	-0.287794191	-0.863533141	-0.513148838
comp63680_c0_seq14	-0.063878428	-0.306211988	-0.00376543	0.0198781122
comp63689_c0_seq1	-0.674472971	-0.599266081	-0.952402721	-0.836249348
comp63689_c0_seq3	-0.950750116	-0.612502574	-1.294763306	-0.740229192
comp63689_c0_seq4	-0.942500832	-0.999842288	-1.252487872	-0.705749924
comp63695_c0_seq1	-0.038113378	-0.213153523	-0.182583503	-0.036304692
comp63701_c0_seq1	-0.234729927	-0.338264543	-0.188595943	-0.221847283
comp63707_c0_seq3	-0.001006409	-0.124703642	-0.061243015	0.0161890565
comp63707_c0_seq4	-0.230024364	-0.310643199	-0.320303851	-0.216066739
comp63707_c0_seq6	-0.049664012	-0.109357655	-0.01022077	-0.027378358
comp63707_c0_seq7	-0.277625354	-0.293383915	-0.260991194	-0.24786024
comp63707_c0_seq8	-0.170032062	-0.28158413	-0.215415604	-0.167174489
comp63714_c0_seq1	-0.323035424	-0.134997761	-0.20629379	-0.143620276
comp63716_c0_seq1	-0.639554455	-0.814872228	-0.655761124	-0.618456794
comp63756_c0_seq3	-0.088208888	-0.069605754	0.1242814708	-0.044912564
comp63760_c0_seq1	-0.513693031	-0.235614156	-0.759159147	-0.320803658
comp63760_c0_seq2	-0.605636347	-0.398458568	-0.923107311	-0.381878054
comp63780_c2_seq1	-0.303416667	-0.056642959	-0.335095952	-0.148279559
comp63788_c0_seq1	-0.182563633	-0.432702246	-0.332391799	-0.127732041
comp63793_c1_seq2	-1.02455797	-0.975871394	-1.268874052	-1.264172198
comp63822_c0_seq1	-0.480624301	-0.488938549	-0.433595091	-0.601479754
comp63822_c0_seq2	-0.44527365	-0.465020103	-0.398293773	-0.588690048
comp63822_c0_seq3	-0.42910244	-0.464313485	-0.396297419	-0.581746287
comp63822_c0_seq4	-0.481025446	-0.528493768	-0.44816191	-0.617854514
comp63822_c0_seq5	-0.430519298	-0.434783575	-0.386825634	-0.569648844
comp63822_c0_seq6	-0.46220304	-0.48915169	-0.432863243	-0.59452392
comp63822_c0_seq7	-0.413994463	-0.432846013	-0.384394639	-0.562535856
comp63822_c0_seq8	-0.360557926	-0.3197856	-0.181677627	-0.582589367
comp63822_c0_seq9	-0.49895329	-0.526367082	-0.448185736	-0.62452399
comp63833_c0_seq1	-0.230432737	-0.914582303	-0.401310639	-0.318895939
comp63833_c0_seq10	-0.242138651	-0.834492897	-0.392360283	-0.347224871
comp63833_c0_seq11	-0.264480456	-0.894588239	-0.45518452	-0.376099134
comp63833_c0_seq12	-0.256411639	-0.806144328	-0.415836297	-0.455072834
comp63833_c0_seq13	-0.303002907	-0.743910796	-0.471300617	-0.41955093
comp63833_c0_seq14	-0.309436836	-0.729524108	-0.4362427	-0.493546225
comp63833_c0_seq15	-0.171514231	-0.479114508	-0.278700968	-0.305825092
comp63833_c0_seq16	-0.338330408	-0.754182539	-0.539832341	-0.528506356
comp63833_c0_seq17	-0.223846562	-0.806940695	-0.362472621	-0.403953859
comp63833_c0_seq18	-0.276126738	-0.740945709	-0.386278946	-0.384055843
comp63833_c0_seq19	-0.053971836	-0.410404532	-0.165550973	-0.130386088
comp63833_c0_seq2	-0.141401516	-0.718938485	-0.282343914	-0.361714855
comp63833_c0_seq20	-0.295039495	-0.744312722	-0.419366869	-0.416271436
comp63833_c0_seq21	-0.27754636	-0.878675455	-0.491103413	-0.508478254
comp63833_c0_seq23	-0.139790701	-0.754881964	-0.275613546	-0.251340825
comp63833_c0_seq24	-0.295806137	-0.768116909	-0.426496803	-0.411569568
comp63833_c0_seq25	-0.047907754	-0.376694192	-0.165214762	-0.198762123
comp63833_c0_seq26	-0.22968354	-0.715512084	-0.337890295	-0.335433681
comp63833_c0_seq27	-0.330708113	-0.845037505	-0.507429757	-0.456505309
comp63833_c0_seq28	-0.282128428	-0.865986203	-0.48764859	-0.51295326
comp63833_c0_seq29	-0.177170048	-0.473721764	-0.301591834	-0.32188518
comp63833_c0_seq3	-0.243996011	-0.871382402	-0.426950591	-0.453510818
comp63833_c0_seq30	-0.311352317	-0.751069358	-0.444131034	-0.502396224
comp63833_c0_seq31	-0.137758862	-0.758144451	-0.283504362	-0.267241833
comp63833_c0_seq32	-0.277030232	-0.744338376	-0.397084225	-0.383060882
comp63833_c0_seq33	-0.316246648	-0.771043726	-0.462378973	-0.446971079
comp63833_c0_seq34	-0.264546625	-0.905773371	-0.460526363	-0.384400918
comp63833_c0_seq35	-0.18094555	-0.739466218	-0.313941685	-0.380412708
comp63833_c0_seq36	-0.285022101	-0.75297687	-0.431937617	-0.471487691
comp63833_c0_seq37	-0.238282872	-0.694907835	-0.345724758	-0.403195878
comp63833_c0_seq38	-0.166904158	-0.793316796	-0.324821221	-0.275771168
comp63833_c0_seq39	-0.159494803	-0.752606395	-0.286351985	-0.263962109
comp63833_c0_seq4	-0.249488788	-0.86743349	-0.418930432	-0.374776107
comp63833_c0_seq41	-0.167840191	-0.500138	-0.274269384	-0.249454907
comp63833_c0_seq42	-0.170373453	-0.754151972	-0.34123878	-0.394927064
comp63833_c0_seq43	-0.260915385	-0.842050601	-0.442006968	-0.476047582
comp63833_c0_seq44	-0.287383535	-0.726212622	-0.410117522	-0.455159302
comp63833_c0_seq45	-0.274130892	-0.774351699	-0.417082493	-0.387601541
comp63833_c0_seq46	-0.173563182	-0.496571092	-0.296398966	-0.257516835
comp63833_c0_seq47	-0.137246762	-0.722182218	-0.245141857	-0.24320343
comp63833_c0_seq48	-0.315011778	-0.730616373	-0.487647077	-0.489471367
comp63833_c0_seq49	-0.33338811	-0.756842893	-0.483090651	-0.538509142
comp63833_c0_seq5	-0.136457983	-0.713732834	-0.29532502	-0.385336449
comp63833_c0_seq50	-0.140083303	-0.689371888	-0.25036922	-0.333158579
comp63833_c0_seq6	-0.25243841	-0.714916017	-0.379553496	-0.433543242
comp63833_c0_seq7	-0.289250202	-0.723682815	-0.400627124	-0.460561718
comp63833_c0_seq8	-0.242703672	-0.736571723	-0.370310681	-0.354580879
comp63833_c0_seq9	-0.212453135	-0.845254746	-0.344237359	-0.29821365
comp63861_c0_seq1	-1.452487489	-1.159872617	-1.675828551	-1.653768297
comp63861_c0_seq2	-1.425718838	-1.152159893	-1.716152594	-1.673127052
comp63871_c1_seq4	-0.72369203	-0.555773438	-0.517087166	-1.049293946
comp63872_c0_seq6	-0.149372041	-0.110389046	-0.230087228	-0.209017498
comp63884_c0_seq1	-1.259975194	-1.4092228	-1.080156395	-1.095377052
comp63893_c0_seq2	-0.539730267	-0.617788358	-0.635852389	-0.690033177
comp63893_c0_seq4	-0.545068466	-0.533842974	-0.318267859	-0.576718624
comp63900_c0_seq1	-0.328690933	-0.587435503	-0.520358923	-0.423186678
comp63911_c0_seq1	-0.383976501	-0.2997783	-0.213491522	-0.407807194
comp63912_c0_seq3	-0.139410269	0.0676398915	-0.355403478	-0.08878263
comp63921_c0_seq1	-0.44097477	-0.534705864	-0.611289344	-0.382409953
comp63935_c3_seq1	-1.098854416	-1.094607837	-1.005935963	-0.828679991
comp63959_c0_seq13	-0.322796359	-0.218711789	-0.107655713	-0.173021383
comp63966_c0_seq1	-0.383706709	-0.447343575	-0.564475235	-0.28887679
comp63966_c0_seq6	-0.398584886	-0.548020177	-0.58474711	-0.372730655
comp63972_c2_seq1	-0.545029823	-1.075894592	-1.267665744	-1.352443921
comp63986_c0_seq1	-0.25684461	-0.293439881	-0.185673331	-0.225811666
comp63989_c0_seq1	-1.214977913	-0.521407292	-2.417751518	-0.773270068
comp63989_c0_seq2	-0.688549711	-0.068940087	-1.929715873	-0.515373106
comp63994_c0_seq4	-0.400481633	-0.340985366	-0.484584934	-0.71020802
comp64022_c0_seq3	-0.043671992	0.074616856	-0.224325204	-0.128665518
comp64022_c0_seq4	-0.361188384	-0.195278542	-0.407580434	-0.303442215
comp64022_c0_seq6	-0.395009679	-0.343988874	-0.561516324	-0.500579132
comp64024_c0_seq2	-0.58454557	-0.494860609	-0.623187012	-0.715599079
comp64025_c0_seq2	-0.587111606	-0.57193719	-1.230965698	-1.090660962
comp64025_c0_seq3	-0.501449388	-0.474033059	-1.00448607	-0.876057455
comp64026_c0_seq1	-0.523377979	-0.525026131	-0.493644801	-0.387287615
comp64029_c1_seq1	-0.443298157	-0.311067455	-0.321935171	-0.603959469
comp64029_c1_seq2	-0.467834131	-0.300186028	-0.372292469	-0.552240015
comp64052_c0_seq1	-0.812793921	-0.873159717	-0.786450337	-0.972817804
comp64076_c0_seq1	-0.211795211	-0.453294531	-0.375937379	-0.395278985
comp64110_c0_seq1	-0.570813143	-0.555030883	-0.367164877	-0.431068182
comp64110_c0_seq11	-0.733761324	-0.613103894	-0.425266174	-0.483790447
comp64110_c0_seq14	-0.611176202	-0.667318774	-0.438343225	-0.53767471
comp64110_c0_seq5	-0.176926182	-0.165658554	-0.036591106	-0.202064064
comp64110_c0_seq6	-0.126036104	-0.07440343	0.037846059	-0.108396627
comp64114_c0_seq2	-0.928065999	-0.828381298	-1.263207378	-1.070582515
comp64119_c0_seq2	-0.27488804	-0.392593497	-0.438637637	-0.528848624
comp64119_c0_seq5	-0.103302321	-0.175227778	-0.305945879	-0.448706007
comp64119_c0_seq6	-0.233929758	-0.352582457	-0.362395059	-0.494875907
comp64119_c0_seq9	-0.393188242	-0.518624611	-0.690533685	-0.892743268
comp64140_c0_seq4	-0.245447776	-0.328123559	-0.233325774	-0.184744216
comp64140_c0_seq5	-0.233814638	-0.346588479	-0.262330197	-0.20751898
comp64158_c0_seq3	-0.365647148	-0.556810322	-0.446192591	-0.477297345
comp64158_c0_seq4	-0.113302759	-0.211154149	-0.009191464	-0.112451422
comp64158_c0_seq6	-0.112295748	-0.319924612	-0.174422909	-0.201537961
comp64169_c0_seq1	-0.299817983	-0.550911661	-0.793200262	-0.528671285
comp64176_c0_seq1	-0.424975626	-0.369327954	-0.096424889	-0.323863351
comp64177_c0_seq1	-0.556720658	-0.244959777	-0.356542095	-0.187385049
comp64184_c0_seq7	-0.462167627	-0.265082488	-0.222735787	-0.457127319
comp64184_c0_seq8	-0.49609599	-0.209936609	-0.233024262	-0.476770964
comp64186_c0_seq1	-0.399749932	-0.248857734	-0.211959749	-0.293440057
comp64186_c1_seq2	-0.464677048	-0.407744007	-0.34673663	-0.497374474
comp64186_c1_seq3	-0.410738772	-0.385634037	-0.35264038	-0.481011955
comp64190_c0_seq1	-0.596707527	-0.453663566	-0.846359878	-0.335881405
comp64190_c0_seq2	-0.94027252	-0.746816291	-1.367282579	-1.158266964
comp64201_c0_seq2	-0.909754802	0.0655158416	-0.921160138	-0.427562981
comp64201_c0_seq3	-1.103915673	-0.103701352	-1.354206774	-0.905606062
comp64203_c0_seq3	-0.325439062	-0.45432931	-0.364038381	-0.228741416
comp64213_c2_seq2	-0.850778695	-0.594167364	-0.639527363	-0.88723008
comp64261_c0_seq2	0.024754751	0.0437104472	0.1075332308	0.1474428011
comp64273_c0_seq1	-0.892513359	-0.562513835	-0.923517159	-0.475308292
comp64275_c0_seq2	-0.34177	-0.340248546	-0.246925466	-0.360696695
comp64275_c0_seq6	-0.465617353	-0.396865206	-0.308897966	-0.432523019
comp64275_c0_seq7	-0.453727429	-0.417637851	-0.353161261	-0.477804118
comp64282_c0_seq1	-0.46804289	-0.138993422	-0.374193572	-0.411643942
comp64293_c0_seq1	-0.235395747	-0.094080054	-0.257045281	-0.231187529
comp64293_c0_seq2	-0.222939486	-0.059490756	-0.206708098	-0.234293017
comp64294_c0_seq17	-0.286321031	-0.315844657	-0.411660052	-0.274139706
comp64294_c0_seq6	-0.310041503	-0.341783189	-0.359803599	-0.209761126
comp64294_c0_seq7	-0.414762408	-0.365017202	-0.426698644	-0.40391385
comp64300_c0_seq1	-0.459676244	-0.462035409	-0.578696351	-0.676346739
comp64320_c0_seq1	-1.171212797	-0.86865331	-0.738523186	-1.185683207
comp64334_c0_seq21	-0.020354826	-0.417787396	-0.129855565	-0.127248335
comp64334_c0_seq9	-0.285792084	-0.46512703	-0.441726487	-0.455947509
comp64336_c2_seq1	-0.220990032	0.0686257168	-0.223982517	-0.218724079
comp64336_c2_seq2	-0.313751538	0.0205925952	-0.274022975	-0.270816811
comp64341_c0_seq1	-0.393428972	-0.104200588	-0.222367328	-0.536098137
comp64341_c0_seq12	-0.553709266	-0.302925064	-0.383352595	-0.716172581
comp64341_c0_seq6	-0.329224466	-0.160887503	-0.20251166	-0.417305055
comp64343_c0_seq2	-0.2081232	-0.006437445	-0.029838708	-0.131283854
comp64343_c0_seq3	-0.253307202	-0.237174686	-0.262444549	-0.241237951
comp64343_c0_seq6	-0.332038713	0.0014614592	-0.172692961	-0.410747208
comp64351_c0_seq1	-0.677760363	-0.623312695	-0.848390793	-0.717435075
comp64381_c3_seq1	-0.452938971	-0.71132069	-0.715810239	-0.207277387
comp64390_c0_seq1	-0.362600935	-0.544524643	-0.588387524	-0.657459808
comp64391_c1_seq1	-1.002768674	0.2931565168	-0.916147607	0.2198913025
comp64404_c2_seq2	-0.174983237	-0.089878218	-0.369484739	-0.259013146
comp64409_c0_seq8	-0.372146773	-0.388087987	-0.333991402	-0.328142163
comp64423_c0_seq1	0.0441959428	-0.202623932	0.0945599866	-0.049316828
comp64423_c0_seq7	-0.187990428	-0.217108861	-0.092306895	-0.2255086
comp64429_c0_seq1	-0.568398586	-0.38864518	-0.301302002	-0.50139195
comp64429_c0_seq4	-0.615300244	-0.425471937	-0.305690969	-0.509953987
comp64433_c0_seq1	-0.424190088	-0.372666373	-0.431267502	-0.211937096
comp64441_c1_seq2	-0.169221759	-0.207134201	-0.151938859	-0.140269179
comp64453_c0_seq3	-0.436649695	-0.282816914	-0.358663812	-0.269593568
comp64453_c0_seq5	-0.49169911	-0.296673047	-0.419317447	-0.352835895
comp64458_c1_seq3	-0.60768314	-0.704649053	-0.619468639	-0.520586519
comp64469_c0_seq1	-0.193456835	-0.009135304	-0.460691112	-0.427697452
comp64469_c0_seq2	-0.182443257	-0.090823935	-0.367705709	-0.3903054
comp64469_c0_seq3	-0.231023189	-0.105746182	-0.39603175	-0.447134823
comp64469_c0_seq4	-0.239832562	-0.148234823	-0.422795499	-0.432297554
comp64473_c0_seq1	-0.162232676	-0.668252275	-0.224011042	-0.301768316
comp64473_c0_seq10	0.2409914923	-0.241088724	0.2095245066	0.079923256
comp64473_c0_seq11	0.2790494123	-0.025221943	0.2036371239	0.0731527727
comp64473_c0_seq13	0.1484699348	-0.384960682	0.0939768497	-0.031675826
comp64473_c0_seq14	0.1995252755	-0.295264515	0.1164458953	-0.00854518
comp64473_c0_seq16	0.1912619458	-0.332934771	0.1427730435	0.0215502544
comp64473_c0_seq17	0.0027669078	-0.173045011	-0.087333322	-0.131733684
comp64473_c0_seq18	-0.092601648	-0.548607901	-0.126600207	-0.215595095
comp64473_c0_seq19	-0.127948024	-0.590934087	-0.241566286	-0.323187323
comp64473_c0_seq2	-0.225008951	-0.699946028	-0.368837476	-0.451585902
comp64473_c0_seq20	-0.183241572	-0.664318051	-0.220307823	-0.297811817
comp64473_c0_seq21	-0.312836119	-0.797876372	-0.341260719	-0.425504902
comp64473_c0_seq22	-0.279086263	-0.80321561	-0.365806858	-0.434466386
comp64473_c0_seq4	0.0938112763	-0.127603725	0.0051029174	-0.041909942
comp64473_c0_seq6	0.1629715871	-0.339337246	0.0699107346	-0.063200876
comp64473_c0_seq7	0.2681977023	-0.207894912	0.2375711216	0.1150375866
comp64473_c0_seq8	-0.017941012	-0.464011126	-0.048535886	-0.134459697
comp64473_c0_seq9	0.3136277266	-0.007674191	0.2432587458	0.1196785871
comp64487_c0_seq2	-0.358521364	-0.423064338	-0.516163714	-0.416507323
comp64505_c0_seq3	-0.350555459	-0.482454245	-0.384403116	-0.307942034
comp64517_c0_seq1	-0.365235791	-0.285799527	-0.420938205	-0.200915835
comp64537_c0_seq4	-0.164341047	0.0218770653	-0.031512068	-0.271805146
comp64537_c0_seq8	-0.22887896	-0.049146074	-0.15922509	-0.372145583
comp64543_c0_seq1	-0.157120967	-0.274732518	-0.366038889	-0.311907602
comp64543_c0_seq2	-0.152315349	-0.235271926	-0.328305242	-0.253355137
comp64552_c0_seq1	-0.24855927	-0.129676764	-0.532271379	-0.402506092
comp64559_c0_seq1	-0.303969058	-0.073838923	-0.305155352	-0.183132688
comp64559_c0_seq2	-0.465186141	-0.235079126	-0.428411076	-0.269977983
comp64563_c0_seq3	-0.290426113	-0.405556384	-0.470206499	-0.366501488
comp64563_c0_seq4	-0.235816405	-0.361535807	-0.38888008	-0.284214792
comp64586_c0_seq2	-0.589635493	-0.603841317	-0.359147802	-0.478061105
comp64586_c0_seq3	-0.341341681	-0.324789936	-0.143373781	-0.278045203
comp64592_c0_seq2	-0.079766725	-0.261478684	-0.119145213	-0.303251807
comp64605_c0_seq1	-0.209068919	-0.373357206	-0.310722622	-0.511956397
comp64618_c0_seq1	-0.278187097	-0.236797963	-0.238838314	-0.17019017
comp64624_c0_seq1	-0.21073907	-0.325401539	-0.173043522	-0.406271622
comp64629_c0_seq11	-0.39972781	-0.056320072	-0.407949048	-0.435905141
comp64629_c0_seq3	-0.445802337	-0.209039578	-0.534376982	-0.521395329
comp64629_c1_seq2	-0.544747165	-0.49618136	-0.527023848	-0.407167979
comp64636_c0_seq1	-1.825604371	-1.501660874	-1.376230161	-1.846033605
comp64638_c1_seq2	-0.27054096	-0.235987917	-0.332055204	-0.391553462
comp64641_c0_seq1	-0.63647464	-1.037576854	-0.914111019	-0.589527708
comp64642_c0_seq2	-0.466392866	-0.37570018	-0.448779937	-0.574078483
comp64642_c0_seq3	-0.220471637	0.0621989639	-0.356148507	-0.327225016
comp64642_c0_seq4	-0.144474232	0.153910898	-0.545891868	-0.335762896
comp64643_c0_seq1	-0.026407227	-0.137932582	-0.093574904	-0.217037008
comp64643_c0_seq2	-0.106639942	-0.226190599	-0.20221764	-0.321773494
comp64643_c1_seq1	-0.423708717	-0.675215376	-0.424509807	-0.316022474
comp64648_c0_seq10	-0.139897722	-0.327639235	-0.23355756	-0.306442079
comp64648_c0_seq11	-0.319860534	-0.581556865	-0.4223025	-0.512899922
comp64648_c0_seq12	-0.12109242	-0.371151313	-0.25982432	-0.294500235
comp64648_c0_seq3	-0.159458365	-0.41163173	-0.274000423	-0.359262234
comp64648_c0_seq9	-0.260004095	-0.45093139	-0.326025893	-0.434716719
comp64660_c0_seq2	-0.356549224	-0.529233363	-0.286339415	-0.559208466
comp64660_c0_seq3	-0.303644984	-0.493138287	-0.255046958	-0.482198581
comp64669_c0_seq1	-0.04821636	-0.238500941	-0.128400977	-0.283124477
comp64669_c0_seq2	-0.211503148	-0.463487095	-0.358058851	-0.55156757
comp64669_c0_seq3	-0.198346499	-0.378203031	-0.373934257	-0.480042084
comp64669_c0_seq4	-0.306243246	-0.428257581	-0.401791176	-0.540138669
comp64669_c0_seq5	-0.273213442	-0.426519988	-0.385834279	-0.475587829
comp64669_c0_seq6	-0.097615087	-0.223659395	-0.190465814	-0.328023148
comp64669_c0_seq7	-0.240606041	-0.384909181	-0.393288974	-0.555939258
comp64669_c0_seq8	-0.05513046	-0.203478594	-0.159095234	-0.265647977
comp64675_c0_seq1	-0.391601632	-0.350454279	-0.203785568	-0.219885327
comp64678_c1_seq1	-0.354903351	-0.577293747	-0.169375024	-0.343820648
comp64690_c1_seq1	-0.320221348	-0.003281923	-0.628211595	-0.027161339
comp64690_c1_seq2	-0.452342699	-0.120700833	-0.768425519	-0.22441928
comp64690_c1_seq3	-0.507227822	-0.144495753	-0.755667769	-0.236688916
comp64693_c0_seq1	-0.413317447	-0.552700394	-0.671485393	-0.315094973
comp64693_c0_seq2	-0.493180186	-0.609895868	-0.738721447	-0.37291579
comp64694_c1_seq1	-0.124872046	0.4458984786	-0.111632905	0.0893617923
comp64696_c0_seq2	-0.42272158	-0.467649276	-0.621949433	-0.488930524
comp64696_c0_seq3	-0.278616031	-0.3130262	-0.45120722	-0.358783264
comp64704_c0_seq1	-0.233539206	-0.256802656	-0.291553753	-0.123937563
comp64710_c0_seq1	-0.190231872	-0.219134959	-0.323622422	-0.223930898
comp64712_c0_seq1	-0.457618762	-0.913671196	-0.617666337	-0.36047982
comp64714_c0_seq1	-0.43746602	-0.239244145	-0.187109634	-0.235544255
comp64714_c0_seq2	-0.819809642	-0.702034159	-0.520482669	-0.53557071
comp64715_c0_seq2	-0.247995135	-0.138948317	-0.31727336	-0.08609902
comp64715_c0_seq3	-0.066850016	0.0500424508	-0.127869312	0.0824489362
comp64715_c0_seq4	-0.202054738	-0.109727462	-0.279450733	-0.039167855
comp64715_c0_seq5	-0.191744394	-0.087236077	-0.250960232	-0.031394358
comp64715_c0_seq6	-0.13402989	-0.048809116	-0.200906707	0.0256320287
comp64715_c0_seq8	-0.111007011	-0.032835619	-0.18492927	0.0490540528
comp64715_c0_seq9	-0.170417925	-0.073771537	-0.236822125	-0.010368236
comp64728_c0_seq1	-0.254050678	-0.219134674	-0.309459532	-0.373531017
comp64735_c0_seq1	-0.762543711	-0.634516209	-0.34520761	-0.502250797
comp64754_c0_seq2	-0.37787022	-0.414634869	-0.481952968	-0.466975087
comp64775_c0_seq1	-1.004651419	-0.181239494	-0.847264203	-0.129784695
comp64777_c0_seq3	-0.432113266	-0.600478874	-0.384126337	-0.532640138
comp64777_c0_seq8	-0.42910131	-0.634621859	-0.53915828	-0.587560929
comp64777_c0_seq9	-0.419888551	-0.573400064	-0.390231952	-0.473356668
comp64778_c0_seq1	-1.121081156	-0.690907279	-1.248248702	-0.832378865
comp64815_c0_seq2	-0.603238855	-0.617393946	-0.395147501	-0.387461102
comp64827_c0_seq1	-4.332997326	-1.889627341	-3.068303785	-2.329883248
comp64827_c0_seq2	-4.523741028	-1.830154255	-3.00682057	-2.371920566
comp64829_c0_seq1	-0.269288951	-0.379818317	-0.151291529	-0.292683971
comp64854_c0_seq1	-1.0654288	-0.707365005	-1.153283455	-1.327574673
comp64865_c0_seq1	-0.501754328	-0.273847845	-0.382876227	-0.294980521
comp64886_c0_seq2	-0.617536127	-0.639060148	-0.883751032	-0.491244051
comp64895_c1_seq4	-0.482757725	-0.865033854	-0.233728866	-0.672084163
comp64895_c1_seq8	-0.542139439	-0.634622848	-0.339734887	-0.684809227
comp64899_c0_seq2	-0.56893562	-0.523947482	-0.430601555	-0.463515662
comp64899_c0_seq3	-0.510687617	-0.527463124	-0.427349108	-0.495814656
comp64899_c0_seq4	-0.435633293	-0.429380169	-0.339058845	-0.413192505
comp64919_c0_seq3	-1.059580949	-0.688815173	-0.782358583	-0.630714094
comp64921_c0_seq1	-0.572367082	-0.459879132	-0.356549576	-0.172684944
comp64921_c0_seq2	-0.570389052	-0.533718583	-0.35578006	-0.289293021
comp64951_c0_seq1	-0.435287389	0.4600066477	-0.49644105	0.0512339721
comp64976_c0_seq1	-0.684291652	-0.826336626	-0.677302194	-0.595113187
comp64976_c0_seq2	-0.382446005	-0.545869435	-0.358317138	-0.279119636
comp64979_c0_seq1	-0.399640625	-0.227480962	-0.843335375	-0.498746778
comp64990_c0_seq16	-0.720391297	-1.076749882	-0.785924591	-0.487568952
comp64990_c0_seq5	-0.693346438	-1.046510634	-0.79935361	-0.531712247
comp65021_c0_seq1	-0.317070075	-0.254248726	-0.478364384	-0.367052583
comp65021_c0_seq2	-0.444107549	-0.36983128	-0.613575567	-0.488955115
comp65042_c1_seq1	-0.662329234	-0.006086997	-0.671017509	0.1233597369
comp65049_c0_seq2	-0.304183309	-0.340799441	-0.347842626	-0.55421369
comp65086_c1_seq3	-0.168516107	-0.158574584	-0.1852731	-0.313124012
comp65086_c1_seq4	-0.123498419	-0.127304071	-0.143635285	-0.283141142
comp65086_c1_seq9	-0.036184097	-0.059900131	-0.077111287	-0.195982725
comp65097_c0_seq1	-0.26698199	-0.141247795	-0.174237079	-0.255007249
comp65097_c0_seq2	-0.200007402	-0.088827038	-0.133826958	-0.183601467
comp65097_c0_seq3	-0.26004267	-0.146277069	-0.164513572	-0.223866204
comp65106_c0_seq1	-0.134010417	-0.040806809	0.0173179871	-0.174947119
comp65127_c0_seq1	-0.986984618	0.6251437565	-0.718416633	0.2982034095
comp65127_c0_seq11	-1.21701776	0.3922451345	-1.034516498	0.0680825589
comp65127_c0_seq12	-1.149385302	0.4536690582	-0.922898077	0.1350509932
comp65127_c0_seq13	-1.476585167	-0.118338162	-1.349274334	-0.23854076
comp65127_c0_seq3	-1.047845717	0.6331238324	-0.784270011	0.1847878159
comp65127_c0_seq5	-1.049044406	0.5713927023	-0.8154971	0.2370198105
comp65127_c0_seq6	-1.20163924	0.4501633683	-0.955362473	0.0517388132
comp65127_c0_seq7	-0.950686581	0.7101150264	-0.640474619	0.2928525047
comp65127_c0_seq9	-1.314540195	0.3552766391	-1.135139592	-0.067712115
comp65133_c0_seq3	-1.565698907	-0.248574619	-0.954817237	-0.906188118
comp65137_c0_seq1	-0.439328431	-1.496547185	-1.721950444	-0.76849486
comp65137_c0_seq2	-0.413064682	-1.407956221	-1.655675946	-0.756752198
comp65141_c0_seq1	-0.188595763	-0.563476155	-0.230442246	-0.335072442
comp65153_c0_seq1	-0.311304272	-0.099979759	-0.067040956	-0.2290864
comp65153_c0_seq2	-0.283257174	-0.108491573	-0.000862741	-0.178957961
comp65183_c0_seq1	-0.605681252	-0.791077161	-0.869711778	-1.01450132
comp65183_c0_seq2	-0.522079656	-0.483828861	-0.796660311	-0.979580514
comp65197_c0_seq2	0.0303367256	-0.088268855	-0.329181605	-0.029211277
comp65197_c0_seq3	-0.189290582	-0.26480187	-0.462642068	-0.262556167
comp65200_c0_seq2	-0.229971775	-0.246930926	-0.200351437	-0.262324373
comp65200_c0_seq3	-0.670649186	-0.544885513	-0.544493623	-0.596624404
comp65200_c0_seq4	-0.381375203	-0.271823357	-0.26853674	-0.343250063
comp65200_c0_seq6	-0.590893638	-0.582930405	-0.544422596	-0.580485642
comp65224_c0_seq3	-0.267081198	-0.42488621	0.0498405331	-0.23127512
comp65225_c0_seq1	-0.749014121	-1.011512155	-0.69790496	-0.717133575
comp65249_c0_seq2	-0.065452141	-0.175672603	-0.087178865	-0.149048095
comp65249_c0_seq3	-0.495619135	-0.61506164	-0.723435894	-0.335421782
comp65249_c0_seq5	-0.039551991	-0.171467958	-0.06634076	-0.12802135
comp65270_c0_seq1	-0.48104304	-0.679826989	-0.510684284	-0.530267642
comp65273_c0_seq1	-0.271518607	-0.171675349	-0.243583166	-0.301704086
comp65273_c0_seq5	-0.230435288	-0.190563052	-0.250822514	-0.326123788
comp65279_c0_seq3	-0.001586389	-0.04951874	-0.034015356	0.0475273097
comp65281_c1_seq2	-0.647075715	-0.567987519	-0.295972402	-0.2848871
comp65289_c0_seq1	-0.189046796	-0.117487479	0.1349099488	-0.140529791
comp65293_c0_seq3	0.0098052839	-0.062953883	-0.02636708	0.1598052622
comp65293_c0_seq4	-0.174147389	-0.20196754	-0.277090042	-0.305534149
comp65325_c3_seq1	-0.706200097	-1.302817456	-0.420836633	-0.851164826
comp65338_c0_seq3	-0.118635778	-0.240162423	-0.542554529	-0.450265324
comp65361_c0_seq5	-0.292076442	-0.005027793	-0.266602159	-0.150388618
comp65378_c0_seq1	-1.75876299	-1.30715942	-2.267867017	-1.612071625
comp65387_c0_seq1	-0.7985756	-0.707638228	-0.784670469	-0.751891461
comp65409_c0_seq1	-0.332860441	-0.686025376	-0.404659495	-0.509500848
comp65415_c0_seq1	-0.201170582	-0.356526214	-0.152124037	-0.445164046
comp65415_c0_seq10	-0.244829168	-0.347705933	-0.195829717	-0.449488734
comp65415_c0_seq14	0.0284967541	-0.123024432	0.1351039858	-0.115346202
comp65415_c0_seq16	-0.232271447	-0.417548278	-0.115990985	-0.398755459
comp65415_c0_seq17	-0.279005182	-0.401809074	-0.169378997	-0.409024347
comp65415_c0_seq20	-0.057177997	-0.151632349	0.0431927691	-0.166030337
comp65426_c1_seq1	-0.572703707	-0.397934058	-0.524084186	-0.778734905
comp65442_c0_seq1	-0.157031956	-0.056301416	-0.059374862	-0.084261018
comp65464_c0_seq1	-0.287613977	-0.463467784	-0.194597494	0.2327180794
comp65505_c0_seq2	-0.805894799	-0.929731674	-0.384471171	-0.741599524
comp65526_c0_seq1	-1.392967761	-0.677187156	-1.307999109	-0.72359022
comp65602_c0_seq1	-0.122896356	-0.375347216	-0.388769341	-0.301963278
comp65602_c0_seq2	-0.101524788	-0.434522804	-0.426388497	-0.344501626
comp65602_c0_seq3	-0.133025461	-0.453587518	-0.460073023	-0.34894943
comp65611_c0_seq2	-0.088901148	-0.013406201	-0.243595818	-0.18974095
comp65619_c0_seq4	-0.456560849	-0.398637248	-0.382094279	-0.122044558
comp65620_c1_seq2	-1.030423788	-0.723015406	-0.990800523	-0.98140668
comp65625_c1_seq2	-0.472552121	-0.397254456	-0.651515694	-0.425393925
comp65660_c0_seq1	-0.958017227	-0.933838579	-1.075760954	-0.618643485
comp65703_c1_seq1	-0.191969571	-0.474670205	-0.353338834	-0.288932984
comp65703_c1_seq11	-0.047204393	-0.440404315	-0.181577597	-0.09545074
comp65703_c1_seq12	-0.004946902	-0.344631647	-0.181495496	0.0017558701
comp65703_c1_seq16	-0.167897496	-0.581415112	-0.333187359	-0.226375899
comp65703_c1_seq17	-0.022337825	-0.314974242	-0.137908633	-0.141822142
comp65703_c1_seq18	-0.261715238	-0.512247372	-0.44725662	-0.340880983
comp65703_c1_seq2	-0.278019238	-0.592944003	-0.405816727	-0.442125044
comp65703_c1_seq21	-0.185659508	-0.509380244	-0.234030685	-0.185711029
comp65703_c1_seq22	-0.091802717	-0.54122588	-0.14124974	-0.130457684
comp65703_c1_seq26	-0.19332083	-0.537226891	-0.307287406	-0.385161058
comp65703_c1_seq3	-0.390685804	-0.479201217	-0.335178425	-0.51139259
comp65703_c1_seq38	-0.15208986	-0.507884804	-0.255193544	-0.353462203
comp65703_c1_seq39	-0.325469568	-0.395724094	-0.338778761	-0.461503207
comp65703_c1_seq42	-0.097142393	-0.355311516	-0.230641475	-0.195967487
comp65703_c1_seq46	-0.237804579	-0.566596473	-0.354579665	-0.411758637
comp65703_c1_seq47	-0.03900328	-0.394421802	-0.047611769	-0.052167183
comp65703_c1_seq5	-0.19119229	-0.553701029	-0.355837878	-0.224446528
comp65703_c1_seq7	-0.093008293	-0.407216903	-0.128295579	-0.086110232
comp65703_c2_seq3	-0.126828437	-0.253979751	-0.164715194	-0.234700368
comp65703_c2_seq4	0.02645621	-0.145490164	-0.127152223	-0.090739857
comp65703_c2_seq5	0.1070013427	-0.025553939	-0.031664106	0.0000853116
comp65715_c0_seq1	-0.618203013	-0.574654664	-0.396931234	-0.834215718
comp65715_c0_seq2	-0.518868192	-0.482374473	-0.300920426	-0.700603886
comp65730_c0_seq1	0.0042043138	-0.181859481	0.1313559721	-0.032814972
comp65730_c1_seq1	0.0180337542	-0.123949335	0.1789003858	0.0630609248
comp65743_c0_seq2	-0.316423887	-0.093415968	-0.377375186	-0.170197004
comp65743_c0_seq3	-0.223883015	0.0197418711	-0.288951308	-0.073322469
comp65743_c0_seq5	-0.36757585	-0.124707429	-0.41440199	-0.21743853
comp65743_c0_seq6	-0.257531605	-0.059814651	-0.298595797	-0.104810328
comp65748_c1_seq10	-0.205532208	-0.482402982	-0.231355218	-0.440081536
comp65748_c1_seq11	-0.141106381	-0.175771179	-0.09385712	-0.129134641
comp65748_c1_seq2	-0.24985036	-0.352843704	-0.160331317	-0.435717839
comp65748_c1_seq4	-0.219405842	-0.20637111	-0.1743828	-0.221833715
comp65748_c1_seq5	-0.295653575	-0.43050092	-0.330381543	-0.421065172
comp65748_c1_seq6	-0.182601977	-0.37950613	-0.236455783	-0.271753748
comp65748_c1_seq8	-0.164359275	-0.265154518	-0.092363574	-0.283175105
comp65773_c0_seq1	-0.842039998	-0.78880662	-0.593738267	-0.734749869
comp65778_c0_seq12	-0.447574959	-0.348800382	-0.232272054	-0.483791203
comp65778_c0_seq5	-0.20316894	-0.135825672	-0.328803953	-0.332907927
comp65778_c0_seq9	-0.189491976	-0.031851002	-0.125222248	-0.275441765
comp65795_c0_seq1	-0.476393031	-0.285307699	-0.518218568	-0.607715268
comp65795_c0_seq2	-0.200898399	-0.123989564	-0.519786526	-0.505388285
comp65795_c0_seq3	-0.407418056	-0.23629442	-0.437121108	-0.553311173
comp65795_c0_seq4	-0.247568093	-0.164732216	-0.597021423	-0.548385737
comp65806_c0_seq1	-0.68835804	-0.668898899	-0.331831826	-0.662769442
comp65814_c1_seq1	-0.620944882	-0.623926391	-0.453575379	-0.913611507
comp65814_c1_seq3	-0.561255574	-0.647596559	-0.448165719	-0.735295758
comp65814_c1_seq4	-0.521663995	-0.462306588	-0.33780368	-0.789295992
comp65814_c1_seq5	-0.553135062	-0.504864256	-0.364721232	-0.855774039
comp65814_c1_seq6	-0.589673211	-0.579857168	-0.4271789	-0.846681511
comp65816_c0_seq1	-0.202599629	-0.317753716	-0.436706046	-0.274640756
comp65816_c0_seq4	-0.251766587	-0.383231354	-0.414850322	-0.238233828
comp65816_c0_seq5	-0.104973019	-0.215049884	-0.314001058	-0.154197835
comp65816_c0_seq7	-0.267552788	-0.390121741	-0.496445401	-0.310753041
comp65817_c0_seq1	-0.801867457	-0.502969131	-0.287729488	-0.630413654
comp65817_c0_seq4	-0.232894395	-0.074006765	0.1206626199	-0.051056481
comp65826_c0_seq1	-0.415904447	-0.314670403	-0.284990358	-0.218220026
comp65836_c0_seq2	-0.20034693	-0.627751526	-0.402101894	-0.266184101
comp65836_c0_seq7	-0.357313164	-0.765650683	-0.553392317	-0.385790997
comp65848_c0_seq1	-0.591310585	-0.116500428	-0.485791253	-0.347460719
comp65848_c0_seq2	-0.69068925	-0.189872396	-0.425960047	-0.341117719
comp65858_c0_seq3	-0.295814011	-0.158146323	-0.118260111	-0.425977541
comp65858_c0_seq4	-0.288233191	-0.142441889	-0.079096675	-0.386228462
comp65858_c0_seq5	-0.311473235	-0.166854183	-0.122550628	-0.436953928
comp65858_c0_seq6	-0.272279898	-0.133904172	-0.074825091	-0.375105591
comp65863_c0_seq7	-0.184036965	-0.292791015	-0.275740376	-0.245496968
comp65865_c0_seq3	-0.214017341	-0.133967972	-0.195876492	-0.120561991
comp65867_c0_seq1	-0.588821439	-1.12503201	-0.733531384	-0.696506844
comp65874_c1_seq1	-0.275950584	-0.094584913	-0.167222847	-0.256773713
comp65874_c1_seq2	-0.269216695	-0.090270758	-0.149745999	-0.254804882
comp65900_c1_seq1	-0.481194023	-0.225604301	-0.443733299	-0.343617386
comp65903_c0_seq1	-0.855292317	-0.737567258	-0.719949207	-0.626594734
comp65903_c1_seq1	-0.614938016	-0.673615323	-0.492618967	-0.693899516
comp65913_c0_seq3	-0.251161134	-0.183948764	-0.322947866	-0.22619486
comp65917_c0_seq2	0.0264030366	-0.190520439	0.1725152785	-0.000892403
comp65917_c0_seq4	0.0206560148	-0.144630801	0.1219631182	-0.054521263
comp65917_c0_seq7	0.0736706	-0.163113765	0.2201867575	0.000857353
comp65921_c0_seq1	-0.379188359	-0.380106815	-0.361997198	-0.268954586
comp65921_c0_seq11	-0.366045796	-0.36955337	-0.258480657	-0.193207661
comp65921_c0_seq13	-0.491481062	-0.474349032	-0.448049007	-0.255692921
comp65928_c0_seq2	-0.541441039	-0.347325862	-0.32333106	-0.460407753
comp65935_c1_seq6	-0.403501453	-0.647421571	-0.830390751	-0.680526606
comp65945_c0_seq1	-0.071518073	-0.362510108	-0.193463335	-0.711252804
comp65959_c0_seq1	-0.217093754	-0.465869192	-0.25524869	-0.493208123
comp65959_c1_seq1	-0.341824373	-0.443099163	-0.462839182	-0.507517002
comp65969_c0_seq5	-0.711632493	-1.330295559	-1.496863093	-1.515874214
comp65979_c0_seq2	-0.086700966	-0.009327103	-0.172697608	-0.218021788
comp65979_c0_seq6	-0.122340495	-0.070284416	-0.250588658	-0.220421253
comp66001_c1_seq2	-0.198992891	-0.419667202	-1.08017983	-0.227103691
comp66001_c1_seq6	-1.135420788	-0.76074451	-1.222525365	-0.983115776
comp66002_c0_seq1	-0.038972645	-0.238307567	-0.102198853	-0.103499506
comp66017_c0_seq4	-0.351761112	-0.196272487	-0.249716219	-0.372501166
comp66020_c0_seq1	-0.376391291	-0.254459138	-0.199770383	-0.295097597
comp66020_c0_seq3	-0.474009078	-0.372619309	-0.465649804	-0.477448638
comp66023_c1_seq1	-0.483320102	-0.372957997	-0.197884853	-0.119970851
comp66025_c0_seq1	-0.722589891	-0.748871431	-0.593951162	-0.837303143
comp66039_c0_seq1	-0.270033661	-0.299677571	-0.23719635	-0.229978229
comp66047_c0_seq3	-0.565134875	-0.565534658	-0.288150122	-0.511407685
comp66048_c0_seq3	-0.448126089	-0.113810932	-0.36377474	-0.304836066
comp66058_c0_seq1	-0.431436082	-0.307357869	-0.389913208	-0.368363495
comp66061_c0_seq1	-0.059110433	-0.192939999	0.0340124357	-0.158170526
comp66061_c0_seq4	-0.123222302	-0.160105609	-0.028729383	-0.161118741
comp66061_c0_seq5	-0.232877514	-0.310117688	-0.132976296	-0.34961152
comp66061_c0_seq8	-0.123468768	-0.265090298	-0.021061253	-0.189999851
comp66075_c0_seq1	-0.128878072	-0.367573084	-0.211135257	-0.194134342
comp66075_c0_seq10	-0.276745002	-0.485269077	-0.411812664	-0.733771329
comp66075_c0_seq11	0.1020168916	-0.106152997	-0.042862552	-0.138649232
comp66075_c0_seq12	-0.190558543	-0.5022917	-0.334691941	-0.439893751
comp66075_c0_seq14	-0.429909327	-0.788482711	-0.49246087	-0.475983428
comp66075_c0_seq15	-0.533807067	-0.787927873	-0.58496929	-0.742577207
comp66075_c0_seq17	-0.007885506	-0.25167086	-0.125784922	-0.240828672
comp66075_c0_seq2	-0.158968551	-0.469673435	-0.31243423	-0.413104152
comp66075_c0_seq6	-0.292658917	-0.578334597	-0.328073701	-0.286397662
comp66075_c0_seq7	-0.395699923	-0.754590042	-0.472791672	-0.451808027
comp66075_c0_seq9	-0.46822701	-0.788687839	-0.626037061	-1.059333597
comp66078_c0_seq1	-0.622472747	-0.286161425	-0.423338235	-0.591800515
comp66083_c0_seq1	-0.598528189	-0.582152733	-0.615760771	-0.826009902
comp66088_c0_seq5	-0.391745214	-0.328498597	-0.276891889	-0.206552251
comp66101_c0_seq1	-0.354422942	-0.346049876	-0.127296346	-0.179774232
comp66101_c0_seq6	-0.313353708	-0.413626842	-0.1565493	-0.191900833
comp66101_c0_seq7	-0.453283831	-0.509471137	-0.291322634	-0.337832024
comp66147_c0_seq1	-2.109474512	-1.599818098	-2.528084814	-1.72858034
comp66158_c0_seq4	-0.340137558	-0.561453605	-0.225111102	-0.606301478
comp66158_c0_seq8	-0.550093687	-0.803930107	-0.481797603	-0.829382615
comp66162_c0_seq1	-0.32877392	-0.467922754	-0.274618884	-0.355617021
comp66181_c0_seq1	-0.244876812	0.1014611166	-0.360622766	-0.0043482
comp66181_c0_seq10	-0.360215549	-0.122272076	-0.624411597	-0.164385478
comp66181_c0_seq15	-0.178522069	0.079398135	-0.427920178	-0.012172535
comp66181_c0_seq2	-0.507818931	-0.468710997	-0.800314563	-0.29042079
comp66181_c0_seq6	-0.124790629	0.0828203645	-0.402264093	0.0272018084
comp66181_c0_seq8	-0.439584732	-0.129854137	-0.57819557	-0.164619264
comp66186_c0_seq1	-0.097607105	-0.130325702	-0.162069044	-0.232908763
comp66200_c0_seq2	-0.456380732	-0.398982661	-0.49194711	-0.308566078
comp66200_c0_seq7	-0.311274389	-0.326789874	-0.395018223	-0.183564123
comp66203_c0_seq1	-0.410936574	-0.339991745	-0.365796037	-0.281905189
comp66207_c0_seq1	-1.379299333	-0.814643702	-1.474676141	-0.897448584
comp66210_c0_seq2	-0.20626262	-0.218784474	-0.528086324	-0.441262478
comp66210_c0_seq4	-0.278609457	-0.341958804	-0.642894681	-0.403749101
comp66210_c0_seq6	-0.120513657	-0.111588333	-0.414588578	-0.407804544
comp66215_c1_seq10	-0.277169189	-0.269477368	-0.362753963	-0.39642875
comp66215_c1_seq3	-0.23106681	-0.244536568	-0.306322808	-0.350741338
comp66215_c1_seq5	-0.426512169	-0.380891616	-0.475418804	-0.438141639
comp66215_c1_seq6	-0.418824919	-0.396428133	-0.470120333	-0.471791674
comp66215_c1_seq8	-0.368168109	-0.371620881	-0.412843668	-0.425268551
comp66215_c1_seq9	-0.372506396	-0.354462148	-0.414772331	-0.390654198
comp66216_c1_seq1	-0.350512356	-0.223553761	-0.119706137	-0.518788714
comp66223_c0_seq14	-0.30243954	-0.383373212	-0.324206797	-0.36653467
comp66223_c0_seq18	-0.286651979	-0.436776776	-0.362983083	-0.305469228
comp66223_c0_seq19	-0.288933672	-0.400015924	-0.238291938	-0.331743388
comp66224_c0_seq1	-0.244476405	-0.329143084	-0.214830933	-0.480415566
comp66224_c0_seq2	-0.140911908	-0.289287354	-0.149187923	-0.36890811
comp66224_c0_seq3	-0.199527287	-0.326249629	-0.190813039	-0.459030349
comp66224_c0_seq4	-0.093869747	-0.197792507	-0.076426956	-0.357646802
comp66224_c0_seq6	-0.14400433	-0.208699452	-0.10658342	-0.383744446
comp66235_c1_seq1	-0.254955761	-0.541074436	-0.700748405	-0.458216421
comp66240_c0_seq2	-0.397636984	-0.094860233	-0.373365026	-0.28597037
comp66241_c0_seq1	-0.489503553	-1.220585599	-0.531458803	-0.509904543
comp66249_c0_seq1	-0.3202357	-0.441668554	-0.519267418	-0.479386328
comp66250_c0_seq1	-0.864898308	-0.370016052	-1.314555711	-0.645121094
comp66250_c0_seq2	-1.040485432	-0.61887432	-1.666985703	-0.887980362
comp66261_c1_seq12	-0.262103774	-0.508617329	-0.228809472	-0.466037238
comp66261_c1_seq13	-0.475767878	-0.685736163	-0.476169583	-0.682336769
comp66261_c1_seq14	-0.269960464	-0.599246597	-0.267712567	-0.475944897
comp66261_c1_seq4	-0.347274962	-0.510214875	-0.286548359	-0.423688071
comp66261_c1_seq7	-0.260516842	-0.4279411	-0.237952282	-0.344636432
comp66261_c1_seq9	-0.498521793	-0.816891384	-0.529275809	-0.676867979
comp66266_c0_seq2	-0.674785234	-0.738365329	-0.55895633	-0.472054266
comp66266_c0_seq4	-0.573537339	-0.446603448	-0.386587015	-0.383351548
comp66266_c0_seq5	-0.579794806	-0.559331292	-0.395692682	-0.360807813
comp66266_c0_seq6	-0.576723836	-0.692005573	-0.599515214	-0.42065716
comp66283_c0_seq3	-0.278693767	-0.280301128	-0.246631719	-0.348299114
comp66284_c0_seq3	-0.400640079	-0.779781481	-0.415889051	-0.362814129
comp66291_c0_seq1	-0.613797109	-0.062621045	-0.928658751	-0.178271592
comp66326_c0_seq2	-0.56255637	-0.619891748	-0.354774988	-0.526410073
comp66330_c0_seq1	-1.262260072	-0.783624177	-1.797445041	-1.493168348
comp66330_c1_seq1	-1.531133052	-0.772217556	-2.007227362	-1.232606982
comp66355_c0_seq1	-0.143592006	-0.384830922	-0.325323697	-0.247325744
comp66358_c0_seq5	-0.745217636	-0.97911046	-0.262656418	-0.830452525
comp66358_c1_seq1	-0.30548094	-0.62622102	-0.28725542	-0.389809623
comp66366_c0_seq1	-0.428036342	-0.356877902	-0.247337992	-0.415432113
comp66366_c0_seq11	-0.180872165	-0.123708179	-0.18816675	-0.228841199
comp66366_c0_seq12	-0.302013148	-0.134477286	-0.311191768	-0.310637698
comp66366_c0_seq3	-0.42573492	-0.301929952	-0.230823465	-0.342333043
comp66366_c0_seq4	-0.396253881	-0.311613555	-0.17916886	-0.404809709
comp66366_c0_seq5	-0.513059026	-0.370290546	-0.307005676	-0.477293892
comp66366_c0_seq7	-0.489410907	-0.31195213	-0.200710389	-0.350076044
comp66381_c0_seq1	-0.59273479	-0.583701034	-0.252765844	-0.579959174
comp66387_c0_seq1	-0.236219946	-0.488568374	-0.355871967	-0.306698629
comp66390_c0_seq2	-0.158253921	-0.332177241	-0.155726082	-0.393100535
comp66416_c0_seq1	-0.390417045	-0.125199223	-0.100186187	-0.405805302
comp66416_c0_seq10	-0.503723085	-0.254338349	-0.243739405	-0.541858728
comp66416_c0_seq11	-0.376395903	-0.120978877	-0.093190175	-0.391650484
comp66416_c0_seq12	-0.537708391	-0.276393186	-0.271987546	-0.575896846
comp66416_c0_seq4	-0.405310807	-0.161334796	-0.136859122	-0.449300513
comp66416_c0_seq8	-0.5360668	-0.298798679	-0.292456371	-0.604238196
comp66416_c2_seq1	-0.181286592	-0.333355416	-0.17514008	-0.233821305
comp66416_c2_seq19	0.0430059549	-0.078041874	0.079802391	0.0096877567
comp66416_c2_seq21	-0.503203585	-0.269220466	-0.410861313	-0.659594251
comp66416_c2_seq28	-0.136425517	-0.268662877	-0.120155625	-0.17464757
comp66416_c2_seq30	0.0186624857	-0.070228645	-0.013165968	-0.061056251
comp66416_c2_seq33	-0.004335995	-0.198065215	-0.236625335	-0.126246381
comp66416_c2_seq6	-0.365756519	-0.235179551	-0.420111191	-0.433198807
comp66420_c0_seq3	-0.106111071	0.0873123852	0.0189415382	0.1005504891
comp66434_c0_seq1	-0.312205524	-0.27519319	-0.238949968	-0.030411826
comp66434_c0_seq2	-0.693443065	-0.651046094	-0.687708755	-0.51493273
comp66434_c0_seq3	-0.577433524	-0.56362604	-0.570623976	-0.323850451
comp66434_c0_seq4	-0.461502584	-0.376209107	-0.410140055	-0.274442807
comp66459_c0_seq1	-0.805626625	-0.610781564	-0.380040267	-0.653281677
comp66461_c0_seq1	-0.296365741	-0.374374705	-0.256378701	-0.302498626
comp66464_c0_seq1	-0.715590196	-1.016720053	-1.082891607	-1.036236965
comp66483_c0_seq1	-0.37597191	-0.315592478	-0.646704367	-0.432959091
comp66498_c0_seq7	-0.333137167	-0.454421643	-0.520523984	-0.316354565
comp66498_c0_seq9	-0.386699869	-0.617837642	-0.601870419	-0.38917175
comp66522_c0_seq1	-0.496368979	-0.758866819	-0.389995367	-0.542163729
comp66529_c0_seq11	-0.033047374	-0.129806293	0.1608417801	0.0304787169
comp66529_c0_seq15	-0.011558733	-0.101400203	0.212380597	0.0598134322
comp66529_c0_seq17	0.0890866754	0.0161476815	0.3294428105	0.2988108626
comp66529_c0_seq20	-0.142631458	-0.221057232	0.0690077685	-0.069348864
comp66546_c0_seq2	-0.191562547	-0.230247359	-0.152931291	-0.164527427
comp66546_c0_seq3	-0.190994387	-0.22863331	-0.157709867	-0.177851197
comp66552_c1_seq1	-0.345344187	-0.461368952	-0.332709964	-0.279056298
comp66555_c0_seq2	-0.260180346	0.1322360552	-0.531824167	-0.450619197
comp66555_c0_seq3	-0.47846086	-0.114129891	-0.786549467	-0.78474134
comp66555_c0_seq5	-0.444760497	-0.038774592	-0.747783914	-0.668986803
comp66570_c0_seq1	-0.495213801	-0.371767111	-0.343250022	-0.650605847
comp66570_c0_seq3	-0.46458196	-0.338714703	-0.326073945	-0.562388934
comp66572_c0_seq3	-0.339474004	-0.269788617	-0.406564822	-0.218692772
comp66572_c0_seq4	-0.799456713	-0.752459301	-1.062492454	-0.694950735
comp66589_c1_seq1	-0.217130037	-0.348299245	-0.264086559	-0.294316218
comp66590_c3_seq12	-0.099245874	-0.096338295	-0.287012702	-0.21797076
comp66590_c3_seq5	-0.101804669	-0.120035563	-0.325243531	-0.249704285
comp66604_c0_seq17	-0.755332406	-0.374221292	-0.460475192	-0.449770191
comp66618_c0_seq5	-0.244643412	-0.162129047	-0.346630786	-0.066640109
comp66622_c1_seq1	-0.319547232	-0.954968235	-0.929748904	-0.675588838
comp66627_c0_seq6	-0.348248213	-0.327175199	-0.305946249	-0.341539043
comp66639_c1_seq1	-0.383477112	-0.985349461	-0.490348639	-0.632639317
comp66653_c0_seq2	-0.328204887	-0.403405098	-0.601224132	-0.465718536
comp66670_c0_seq3	-0.424444895	0.0281995714	-0.080732729	-0.212418632
comp66672_c0_seq1	-0.697638645	-0.680597497	-0.877498837	-0.564306282
comp66682_c0_seq4	-0.524224186	-0.495919422	-0.562481021	-0.710186858
comp66686_c0_seq1	-0.424125333	-0.084870967	-0.36681496	-0.329746713
comp66694_c1_seq1	-0.244863947	-0.437008763	-0.235839212	-0.458909468
comp66694_c1_seq2	-0.255839546	-0.454663334	-0.213299013	-0.458941996
comp66740_c0_seq8	-0.722987809	-0.550970977	-0.602044207	-0.555223085
comp66742_c0_seq1	-0.345972711	-0.576710325	-0.384656143	-0.456821854
comp66746_c1_seq1	-0.316577828	-0.513940693	-0.287035899	-0.719850144
comp66751_c0_seq1	-0.264716129	-0.221556049	-0.28958197	-0.358523653
comp66768_c0_seq12	-0.333927367	-0.28045688	-0.27201563	-0.142083369
comp66768_c0_seq4	-0.363735321	-0.363966084	-0.310213472	-0.243513893
comp66768_c0_seq5	-0.711688165	-0.544578579	-0.653516308	-0.504792036
comp66768_c0_seq7	-0.747658946	-0.516900616	-0.573585707	-0.530917806
comp66768_c0_seq9	-0.41073649	-0.417377688	-0.308507246	-0.293798341
comp66777_c0_seq1	-0.527723313	-0.553182119	-0.711251478	-0.551314991
comp66781_c0_seq1	-1.478763837	-1.649252866	-2.144771946	-1.72245783
comp66781_c0_seq2	-1.551368339	-1.714839753	-2.236988058	-2.120140212
comp66784_c0_seq3	-0.42604535	-0.151459024	-0.428914648	-0.212841007
comp66784_c0_seq5	-0.644704807	-0.320268328	-0.564349289	-0.409101895
comp66789_c0_seq1	-2.098561714	-1.215043491	-1.380309989	-1.544434392
comp66798_c0_seq1	-0.154746038	-0.146842478	-0.128252151	-0.300113206
comp66798_c0_seq5	-0.23383459	-0.231406766	-0.218367513	-0.307559487
comp66798_c0_seq7	-0.200541292	-0.208848538	-0.170602429	-0.331173175
comp66804_c0_seq2	-0.435454644	-0.269445468	-0.313783427	-0.478669018
comp66804_c2_seq1	-0.096192074	-0.298436316	-0.144401251	-0.237357428
comp66810_c0_seq1	-0.22020259	-0.236383157	-0.457637198	-0.28799644
comp66816_c0_seq3	-0.341708035	-0.220697121	-0.520046597	-0.383044219
comp66817_c0_seq2	-0.182523597	-0.224700853	-0.236968112	-0.203764514
comp66821_c2_seq11	-0.244748823	-0.390717654	-0.349852867	-0.50693197
comp66821_c2_seq12	-0.311483721	-0.433195609	-0.433521862	-0.580419606
comp66821_c2_seq2	-0.285736661	-0.421888331	-0.415835751	-0.519440679
comp66821_c2_seq6	0.0034673105	-0.106586155	-0.105918348	-0.233094872
comp66821_c2_seq7	-0.043179383	-0.146030295	-0.174664847	-0.256152754
comp66821_c2_seq9	-0.071350755	-0.16106456	-0.195303314	-0.312514054
comp66825_c0_seq2	-0.360141998	-0.338900134	-0.810072674	-0.270750254
comp66826_c0_seq1	-0.250626467	-0.298966346	-0.188109348	-0.249381667
comp66826_c0_seq10	-0.482352964	-0.457358855	-0.483976405	-0.463291527
comp66826_c0_seq2	-0.406883296	-0.47375776	-0.448209165	-0.460665156
comp66826_c0_seq3	-0.20437572	-0.264087534	-0.201448712	-0.226948706
comp66826_c0_seq4	-0.170165593	-0.227035713	-0.188559198	-0.237009419
comp66826_c0_seq5	-0.439162787	-0.488060765	-0.432924064	-0.49257284
comp66826_c0_seq6	-0.227990259	-0.276097301	-0.176314243	-0.263585981
comp66826_c0_seq7	-0.03722303	-0.367315584	-0.210563777	-0.242949561
comp66838_c2_seq1	-0.454417086	-0.444996522	-0.437882071	-0.280109486
comp66841_c0_seq3	-0.307993331	-0.518917553	-0.448031795	-0.266541338
comp66855_c0_seq2	-1.254544263	-1.030451051	-1.67223173	-1.522699621
comp66855_c0_seq3	-1.358081085	-1.169195932	-1.872184942	-1.753238121
comp66859_c0_seq14	-0.172934686	-0.586915831	-0.337221015	-0.408164792
comp66859_c0_seq18	-0.19350422	-0.642761877	-0.349956019	-0.419679479
comp66859_c0_seq24	-0.060673126	-0.503576692	-0.218859493	-0.260231767
comp66859_c0_seq4	-0.039962546	-0.450329915	-0.199897904	-0.252063166
comp66864_c0_seq2	-0.686284734	-0.682353549	-0.654882603	-0.373115443
comp66864_c0_seq4	-0.679516557	-0.656704296	-0.629637739	-0.334348526
comp66865_c1_seq1	-0.372352015	-0.106090553	-0.369512659	-0.430031321
comp66870_c0_seq2	-0.125498565	-0.182651792	-0.221942157	-0.148586964
comp66870_c0_seq3	-0.197330959	-0.207813401	-0.286682891	-0.211182091
comp66870_c0_seq6	-0.341284743	-0.377438362	-0.492233842	-0.377578978
comp66873_c0_seq1	-0.278908762	-0.471828041	-0.379486413	-0.551670561
comp66915_c1_seq11	-0.267824621	-0.312014978	-0.517177524	-0.228744866
comp66915_c1_seq15	-0.23046496	-0.248519492	-0.499319907	-0.215433094
comp66915_c1_seq3	-0.222130757	-0.279560647	-0.505345728	-0.2200791
comp66915_c1_seq7	-0.267776752	-0.29978869	-0.555628699	-0.234942988
comp66915_c1_seq8	-0.2271447	-0.266621999	-0.542923583	-0.227451806
comp66915_c1_seq9	-0.181668666	-0.214107757	-0.470456953	-0.205376506
comp66918_c1_seq1	-0.246023431	-0.021535119	-0.22680076	-0.296427665
comp66945_c1_seq1	-0.539367	-0.502511332	-0.817843783	-0.590617714
comp66952_c1_seq2	-0.927774476	-0.686298873	-2.363313151	-1.326463454
comp66952_c1_seq6	-0.819217963	-0.686520526	-1.949513434	-1.213170328
comp66956_c0_seq4	-0.246407558	-0.423561124	-0.35111349	-0.298640673
comp66956_c0_seq7	-0.280346054	-0.390611789	-0.369391044	-0.369772596
comp66957_c0_seq1	-0.836979096	-0.811105364	-0.895801303	-0.957504851
comp66957_c0_seq2	-0.513611206	-0.46767102	-0.651161962	-0.744382769
comp66957_c0_seq3	-0.647723838	-0.591929902	-0.784303406	-0.882270623
comp66958_c0_seq13	-1.034591133	-1.169811985	-0.479437941	-0.88177463
comp66958_c0_seq2	-0.709085237	-1.031481591	-0.292038099	-0.775981436
comp66958_c0_seq3	-0.804872489	-1.144718724	-0.473356647	-0.910029437
comp66958_c0_seq7	-1.100917396	-1.307284667	-0.677813498	-1.032156331
comp66964_c0_seq1	-1.020282727	-0.523535912	-1.293846383	-1.053169048
comp66964_c0_seq11	-1.24840803	-0.818182593	-1.297128269	-1.312360537
comp66964_c0_seq13	-0.964763465	-0.524203691	-1.305631881	-1.053836828
comp66964_c0_seq14	-1.224786031	-0.723706495	-1.541327432	-1.133266745
comp66964_c0_seq15	-1.22760591	-0.576389306	-1.457126903	-0.718748521
comp66964_c0_seq5	-1.071656752	-0.589870563	-1.421297608	-1.103537826
comp66964_c0_seq6	-1.127279482	-0.589274083	-1.409056678	-1.102941346
comp66968_c0_seq1	-0.406153759	-0.441119075	-0.334688345	-0.416493648
comp66968_c0_seq2	-0.325676958	-0.367180391	-0.297132119	-0.362588849
comp66968_c0_seq3	-0.396368318	-0.446587359	-0.336682205	-0.356130767
comp66968_c0_seq5	-0.395402943	-0.543146065	-0.314774339	-0.460561616
comp66968_c0_seq6	-0.390102122	-0.543607006	-0.319904759	-0.39721697
comp66968_c0_seq7	-0.320979348	-0.378360226	-0.302339315	-0.305252386
comp66973_c0_seq13	-0.315428741	-0.437585621	-0.320683521	-0.435710331
comp66973_c0_seq17	-0.36878921	-0.483630923	-0.360160446	-0.517122631
comp66973_c0_seq20	-0.331617711	-0.565343435	-0.531526715	-0.297033863
comp66973_c0_seq24	-0.398566093	-0.610741159	-0.422069199	-0.568473349
comp66973_c0_seq25	-0.338885771	-0.556268321	-0.374862632	-0.472902718
comp66974_c0_seq3	-0.947597667	-0.843752163	-1.2632105	-1.487500454
comp66974_c0_seq4	-1.405731404	-0.923871038	-1.913321786	-1.796298624
comp66975_c0_seq2	-0.894626512	-0.419456263	-1.693335877	-0.198730625
comp66985_c0_seq1	-0.798900842	-0.875534304	-0.54510291	-0.359011417
comp66990_c1_seq2	-0.510016728	-0.535920898	-0.390265103	-0.549049617
comp66992_c0_seq1	-0.099154582	0.045757569	-0.204908357	-0.25295925
comp66992_c0_seq2	-0.166089187	0.0483578665	-0.273379096	-0.298807118
comp66992_c0_seq3	-0.245113899	-0.052625682	-0.352798016	-0.369521172
comp66992_c0_seq4	-0.252590344	-0.098424279	-0.331297201	-0.435789522
comp66992_c0_seq5	0.0046373032	0.1656918302	-0.099420791	-0.160952702
comp66992_c0_seq6	-0.145205805	0.0365864984	-0.212644348	-0.355641282
comp66996_c0_seq1	-0.192282434	-0.149112652	-0.204989934	-0.245689303
comp66996_c0_seq2	-0.166292488	-0.112916176	-0.144530253	-0.20805068
comp66996_c0_seq5	-0.231494874	-0.167132253	-0.233517894	-0.261154658
comp67006_c0_seq2	-0.071099303	-0.149147361	-0.242373444	-0.24900367
comp67014_c0_seq3	-0.627146637	-0.896130483	-0.618897323	-0.507431783
comp67026_c0_seq2	-0.372551296	-0.303496994	-0.554123641	-0.281152939
comp67026_c0_seq5	-0.545966757	-0.581112134	-0.74723386	-0.469344957
comp67026_c0_seq6	-0.557997216	-0.570039433	-0.70610013	-0.532051758
comp67026_c0_seq7	-0.562340529	-0.810886391	-1.161927899	-0.592789203
comp67026_c0_seq8	-0.42161287	-0.324413687	-0.549592426	-0.366756333
comp67027_c0_seq14	-0.537274611	-0.937129549	-0.568799304	-0.428358627
comp67027_c0_seq15	-0.301255813	-0.358792676	-0.292881589	-0.260819855
comp67027_c0_seq2	-0.288419637	-0.297581783	-0.232133932	-0.196930623
comp67027_c0_seq6	-0.236912187	-0.276821872	-0.165863764	-0.142483095
comp67027_c0_seq8	-0.095539812	-0.209877025	-0.094851384	0.008043879
comp67028_c0_seq1	-0.306932547	-0.56323101	-0.55809649	-0.513061714
comp67034_c0_seq2	-0.401595823	-0.455434512	-0.507847557	-0.438570194
comp67038_c0_seq2	-0.426220396	0.0222787493	-0.768232615	-0.244833527
comp67040_c0_seq3	-0.365777286	-0.238021245	-0.44893766	-0.331239615
comp67050_c0_seq1	-0.164958955	-0.326897867	-0.251292827	-0.223473799
comp67051_c0_seq1	-0.26367855	-0.20585241	-0.434950726	-0.463493071
comp67079_c0_seq1	-2.747503154	-0.753047952	-3.13409417	-2.787274988
comp67108_c0_seq2	-0.431434335	-0.332718985	-0.350130284	-0.51884791
comp67121_c0_seq1	-0.211359803	-0.112872082	-0.24187551	-0.144023034
comp67121_c0_seq16	-0.308716897	-0.215148248	-0.396349346	-0.351549524
comp67121_c0_seq17	-0.254756954	-0.138349286	-0.324266655	-0.28139221
comp67121_c0_seq7	-0.179233033	-0.06979273	-0.203606759	-0.105031256
comp67136_c0_seq1	-1.099802491	-0.939186034	-1.219663221	-1.067426104
comp67137_c0_seq2	-0.603391689	-0.235405183	-0.545445449	-0.478277775
comp67148_c0_seq1	-0.73435686	-0.589336491	-0.841702468	-0.663298322
comp67148_c0_seq11	-0.738667174	-0.48088112	-0.84279588	-0.647848866
comp67148_c0_seq3	-0.4605548	-0.338409983	-0.619956261	-0.493246556
comp67148_c0_seq5	-0.371362236	-0.273483836	-0.523507165	-0.335428913
comp67148_c0_seq6	-0.456421073	-0.243013783	-0.595872946	-0.467795602
comp67148_c0_seq8	-0.637140827	-0.262719078	-0.60460495	-0.486952018
comp67148_c0_seq9	-0.396552282	-0.377880813	-0.556003895	-0.377805675
comp67149_c0_seq12	-0.161876852	-0.21366568	-0.202923814	-0.096801781
comp67149_c0_seq14	-0.158121445	-0.163242698	-0.383735121	-0.252158282
comp67149_c0_seq17	-0.068974685	-0.133038211	-0.142808599	-0.06178392
comp67149_c0_seq20	-0.063652477	-0.170616509	-0.157736202	-0.053798871
comp67149_c0_seq5	-0.004705627	-0.034381153	-0.066037214	0.0390174278
comp67149_c0_seq6	-0.155756753	-0.249173457	-0.438722135	-0.248986992
comp67149_c0_seq9	-0.011983145	-0.02520219	-0.063476424	0.0144809286
comp67150_c1_seq2	-0.178573579	-0.201363919	-0.16641025	-0.097544628
comp67177_c1_seq2	-0.03951835	0.112280896	-0.265018024	-0.231660034
comp67182_c1_seq1	-0.067287088	-0.263581377	-0.365681183	-0.033297136
comp67200_c0_seq1	-0.2069418	-0.361492223	-0.286163003	-0.516814185
comp67200_c0_seq2	-0.271284389	-0.412453285	-0.338683169	-0.545646673
comp67203_c0_seq1	-0.2350203	-0.330950649	-0.274277347	-0.395177692
comp67203_c0_seq6	-0.09607548	-0.191709603	-0.197914846	-0.187486436
comp67203_c0_seq9	-0.166242046	-0.295120783	-0.211847886	-0.322995032
comp67204_c0_seq1	-0.351713893	-0.439566244	-0.38223883	-0.573922765
comp67204_c0_seq3	-0.358060308	-0.414665866	-0.434474189	-0.557874594
comp67204_c0_seq6	-0.211387582	-0.347544766	-0.373672619	-0.446116592
comp67204_c0_seq7	-0.071132661	-0.168936458	-0.163158666	-0.245424203
comp67212_c0_seq2	-0.582925553	-0.450976156	-0.377689026	-0.498820896
comp67212_c0_seq3	-0.345987194	-0.246732811	-0.172318555	-0.331237486
comp67212_c0_seq4	-0.471826997	-0.39240108	-0.306844763	-0.382549153
comp67213_c0_seq4	-0.67795401	-0.436825932	-0.806532808	-0.571858201
comp67224_c0_seq10	-0.516346719	-0.678345915	-0.613105858	-0.443413631
comp67224_c0_seq13	-0.309611973	-0.208099994	-0.29056	-0.189330949
comp67224_c0_seq23	-0.414533277	-0.671649873	-0.591947361	-0.455638139
comp67224_c0_seq25	-0.187585889	-0.097128092	-0.220471312	-0.123527899
comp67224_c0_seq28	-0.23143913	-0.137431592	-0.247322786	-0.165141803
comp67224_c0_seq4	-0.320977328	-0.207864406	-0.279591939	-0.168838963
comp67224_c0_seq6	-0.239550917	-0.145882628	-0.247068343	-0.124652751
comp67224_c0_seq9	-0.239538149	-0.135923717	-0.240301127	-0.152417711
comp67233_c2_seq1	-0.11139345	-0.247141266	-0.082349181	-0.200772486
comp67233_c2_seq12	0.0836707998	-0.257288644	0.0268774677	-0.079961106
comp67233_c2_seq13	0.1110668405	-0.203254971	0.025620549	-0.102344051
comp67233_c2_seq2	-0.0567865	-0.285856494	-0.055091575	-0.155562537
comp67233_c2_seq3	0.0690340096	-0.205531984	0.0242267572	-0.104009158
comp67233_c2_seq5	-0.322022525	-0.72675084	-0.471217301	-0.533354402
comp67233_c2_seq6	-0.031570959	-0.238032025	-0.058570991	-0.181022469
comp67233_c2_seq9	-0.24823456	-0.541388343	-0.546096622	-0.683045959
comp67235_c1_seq2	-0.82454819	-1.111877679	-1.269802352	-1.319894811
comp67238_c0_seq6	-0.384421298	-0.345666575	-0.363239898	-0.386872423
comp67251_c0_seq1	0.0431597559	-0.053970565	-0.222819399	-0.001173053
comp67251_c0_seq2	0.0766102176	-0.053609258	-0.285003211	-0.008553479
comp67251_c0_seq3	-0.145859581	-0.425564647	-0.544518185	-0.219241746
comp67251_c0_seq4	-0.224469745	-0.492496333	-0.502757348	-0.255746697
comp67277_c0_seq1	-0.587587505	-0.480065977	-0.468994888	-0.160951438
comp67279_c0_seq2	-0.972245399	-0.234122272	-0.835323445	-0.111585042
comp67284_c0_seq1	-0.277220267	-0.176720892	-0.48674106	-0.223606522
comp67289_c0_seq2	-0.427375808	0.0682334675	-0.447003105	-0.295364586
comp67290_c0_seq2	-0.616143489	-0.349915123	-0.465356755	-0.538948355
comp67290_c0_seq4	-0.451023082	-0.198426723	-0.378786264	-0.46504286
comp67318_c0_seq1	-0.832568094	-1.102970011	-1.550209859	-1.349165785
comp67327_c0_seq1	-0.402057385	-0.556403041	-0.402316239	-0.438896439
comp67338_c0_seq2	-0.886770414	-0.805362322	-0.679936195	-0.902117505
comp67341_c0_seq2	-0.028274873	-0.032753498	0.0989356722	0.0277075922
comp67341_c0_seq3	-0.262322713	-0.279068304	-0.178904294	-0.236182982
comp67341_c0_seq5	-0.159453731	-0.173386547	-0.065146838	-0.132526744
comp67341_c0_seq6	-0.094566455	-0.115948709	0.0052600268	-0.077502797
comp67341_c0_seq9	-0.202201875	-0.226154013	-0.112920656	-0.186267607
comp67351_c0_seq1	-0.6633053	-0.915023577	-0.398943295	-0.461015702
comp67356_c1_seq2	-0.636936469	-0.747268441	-0.478802928	-0.646528789
comp67360_c0_seq4	-0.712619306	-1.113749742	-0.663014318	-0.918068276
comp67362_c0_seq1	-0.024727952	-0.207261335	0.003706763	-0.128963156
comp67362_c0_seq11	-0.311789987	-0.621156775	-0.386986479	-0.523954544
comp67362_c0_seq13	-0.107516875	-0.333849927	-0.169800113	-0.270782564
comp67362_c0_seq18	-0.105302733	-0.403211772	-0.170007923	-0.345305196
comp67362_c0_seq19	-0.156583079	-0.646796862	-0.251722273	-0.466983881
comp67362_c0_seq2	-0.046450315	-0.301413595	-0.046862687	-0.235006363
comp67362_c0_seq21	-0.067209913	-0.4164437	-0.144682278	-0.317202699
comp67362_c0_seq3	-0.049008831	-0.345325274	-0.132288334	-0.231227942
comp67362_c0_seq6	-0.163660945	-0.559056814	-0.218233145	-0.386902739
comp67371_c0_seq1	-0.349280833	-0.502042541	-0.50862717	-0.197199369
comp67375_c0_seq1	-0.070262711	-0.33825781	-0.424453711	-0.285555329
comp67384_c1_seq1	-0.500175241	-0.584322242	-0.450681331	-0.226694483
comp67388_c0_seq10	-0.031496198	-0.393202718	-0.069498889	-0.360024806
comp67388_c0_seq11	-0.129551949	-0.518209077	-0.105603429	-0.307243304
comp67388_c0_seq12	-0.175875655	-0.556458212	-0.143298443	-0.345403956
comp67388_c0_seq14	-0.203754094	-0.644462903	-0.176334544	-0.359085736
comp67388_c0_seq20	-0.191595725	-0.50641877	-0.267740536	-0.498818783
comp67388_c0_seq23	-0.119221767	-0.411944651	-0.245733225	-0.435210083
comp67388_c0_seq28	-0.191895437	-0.614798577	-0.193334224	-0.356689517
comp67388_c0_seq29	-0.150343784	-0.436121623	-0.186316987	-0.419422476
comp67388_c0_seq32	-0.199559849	-0.642182419	-0.172266863	-0.358912081
comp67388_c0_seq34	0.0552615707	-0.216838292	-0.008552942	-0.192005081
comp67388_c0_seq37	-0.028795869	-0.383907279	-0.072508416	-0.353930691
comp67388_c0_seq40	-0.156462996	-0.606962455	-0.137892336	-0.320643923
comp67388_c0_seq48	-0.152116813	-0.604470237	-0.133642215	-0.320212549
comp67388_c0_seq5	-0.180105703	-0.558661065	-0.147482636	-0.345821383
comp67388_c0_seq51	-0.208593779	-0.543340375	-0.213991732	-0.527558761
comp67388_c0_seq7	-0.133929086	-0.520630107	-0.109956581	-0.307900163
comp67388_c0_seq8	-0.205084878	-0.532238624	-0.217236189	-0.521265089
comp67398_c0_seq4	-0.235477882	-0.171298483	-0.221456501	-0.283612912
comp67417_c0_seq1	-0.25188337	-0.210961697	-0.175272274	-0.155227456
comp67419_c0_seq2	-0.352101239	-0.435646257	-0.622106462	-0.499001554
comp67420_c0_seq4	-0.224117179	-0.131678654	-0.278667151	-0.483414465
comp67421_c0_seq2	-0.740015874	-0.537362971	-0.586702536	-0.430318897
comp67433_c0_seq1	-0.966490463	-0.663058916	-0.802825783	-0.721932159
comp67433_c0_seq2	-0.743859261	-0.452744162	-0.608357578	-0.448063777
comp67500_c0_seq13	-0.001689757	-0.390316234	0.0849979256	0.0088693276
comp67500_c0_seq4	-0.004300433	-0.373723177	0.0164612935	-0.071532642
comp67537_c0_seq12	-0.806210717	-0.97429611	-0.684607683	-0.958958736
comp67555_c1_seq1	-0.138064584	0.0241122161	-0.557762346	-0.324171034
comp67576_c0_seq5	-0.039482151	-0.121847903	0.0780114753	-0.171056209
comp67577_c0_seq5	0.0022551949	-0.11862302	-0.091018463	-0.064219352
comp67577_c0_seq9	-0.055368809	-0.153369816	-0.125705689	-0.09026978
comp67586_c0_seq3	-0.542032097	-0.266700149	-0.454446747	-0.399332982
comp67586_c0_seq4	-0.407401435	-0.088579143	-0.301642822	-0.20640007
comp67599_c0_seq1	-0.250066427	-0.152522911	-0.383339677	-0.159388334
comp67599_c0_seq4	-0.371089701	-0.300331826	-0.499912265	-0.326051474
comp67614_c0_seq1	-0.423225766	-0.598304939	-0.495114835	-0.442417701
comp67615_c1_seq1	-0.507322634	-0.443900136	-0.484182878	-0.388237
comp67622_c0_seq1	-0.851573346	-0.636158255	-0.60970259	-0.822437357
comp67622_c1_seq1	-0.444921039	-0.303253992	-0.182495845	-0.360609906
comp67635_c0_seq1	-0.423932756	-0.554057838	-0.305910048	-0.496929983
comp67635_c0_seq2	-0.443752176	-0.578949979	-0.308739274	-0.524110304
comp67638_c2_seq1	0.1433362461	-0.235751939	0.1487010609	-0.248172358
comp67671_c0_seq1	-0.814870478	-0.938189489	-0.503791054	-0.81872657
comp67694_c0_seq1	-0.357769045	-0.285271725	-0.227500212	-0.070054651
comp67694_c0_seq23	-0.260039205	-0.020792215	-0.092137078	-0.045019381
comp67694_c0_seq26	-0.361784964	-0.161448025	-0.286803489	-0.217818771
comp67694_c0_seq30	-0.734699914	-0.52354669	-0.433471439	-0.321907432
comp67705_c0_seq1	-0.547783081	-0.134604544	-0.451722578	-0.368904877
comp67721_c0_seq15	-0.607178379	-0.65720614	-0.97267766	-0.826630064
comp67721_c0_seq24	-0.508004356	-0.875272367	-0.785210969	-0.746023612
comp67721_c0_seq4	-0.644581039	-0.752257109	-1.064826027	-0.899407311
comp67727_c0_seq1	-0.271038846	-0.298053234	-0.089424505	-0.071999117
comp67744_c0_seq1	-0.170865894	-0.226257412	-0.295973949	-0.193243232
comp67778_c1_seq1	-0.166576721	-0.123525114	-0.100569624	0.0445588179
comp67779_c2_seq2	-1.064853963	-0.797878319	-1.202013279	-0.739796524
comp67781_c0_seq2	-0.522157071	-0.710365587	-0.429020902	-0.673946856
comp67787_c0_seq2	-0.519991374	-0.320772491	-0.651652126	-0.27465576
comp67792_c0_seq3	-0.412212849	-0.548878661	-0.356569127	-0.514862892
comp67794_c0_seq1	-0.25697924	-0.381514577	-0.18867462	-0.398443503
comp67810_c0_seq4	-0.552807267	-0.152408699	-0.377997376	-0.20491872
comp67812_c0_seq19	-0.393123045	-0.76515446	-0.379845409	-0.485092467
comp67817_c0_seq2	-0.77240709	-0.402388294	-0.473384895	-0.385736322
comp67822_c0_seq2	-0.186292156	-0.462872398	-0.245293869	-0.505499772
comp67822_c0_seq3	-0.08903795	-0.328499629	-0.249010969	-0.298243839
comp67823_c0_seq2	-0.452126672	-0.653233836	-0.462211742	-0.625873457
comp67827_c0_seq1	-0.164258031	-0.229445759	-0.691003742	-0.960302762
comp67831_c1_seq1	-0.514292104	-0.342593372	-0.338455564	-0.552889892
comp67831_c1_seq2	-0.523746934	-0.3775353	-0.359290006	-0.575880249
comp67832_c0_seq2	-0.533082855	-0.363762632	-0.81895977	-0.658989023
comp67836_c0_seq13	-0.303898922	-0.698331975	-0.604199269	-0.411643493
comp67836_c0_seq5	-0.271551115	-0.656047175	-0.499768848	-0.421578888
comp67858_c0_seq25	-0.16760615	-0.550470463	-0.140274	-0.326112777
comp67858_c0_seq28	-0.148118029	-0.637600703	-0.139890361	-0.308275525
comp67858_c0_seq36	-0.15484914	-0.712578657	-0.203297253	-0.369145526
comp67869_c0_seq3	-0.130653897	-0.294031137	-0.751735664	-0.43469976
comp67869_c0_seq5	-0.135459998	-0.312711109	-0.771764945	-0.456478698
comp67880_c0_seq7	-0.353813604	-0.6519757	-0.540319988	-0.526223888
comp67882_c1_seq10	0.1654863928	-0.215543329	0.0064656889	-0.050587645
comp67882_c1_seq13	0.1049225094	-0.358800059	-0.013330116	-0.059483812
comp67882_c1_seq14	0.0060957171	-0.47052321	-0.142815976	-0.16239913
comp67882_c1_seq18	0.1250947318	-0.3364284	-0.017574285	-0.083631747
comp67882_c1_seq2	0.105145201	-0.356034441	-0.028548121	-0.059862978
comp67882_c1_seq24	0.1921064525	-0.199302264	0.0540422018	-0.029061231
comp67882_c1_seq26	-0.033711861	-0.499532225	-0.217727201	-0.268547665
comp67882_c1_seq27	0.0955052343	-0.353547196	-0.070609261	-0.110372952
comp67882_c1_seq35	-0.046637513	-0.513059774	-0.216931663	-0.222104751
comp67882_c1_seq37	0.1629259991	-0.2202757	0.0460789303	-0.015729115
comp67882_c1_seq38	-0.167167822	-0.613068694	-0.265161385	-0.108228928
comp67882_c1_seq40	-0.021111279	-0.490053421	-0.17880351	-0.205005309
comp67882_c1_seq41	0.1096790911	-0.381871057	-0.011972513	-0.057095445
comp67882_c1_seq43	0.1929618925	-0.182382787	0.0260999412	-0.070565328
comp67882_c1_seq5	0.1685251631	-0.224449139	0.0385291493	-0.011461901
comp67882_c1_seq6	-0.017194488	-0.480390218	-0.152124587	-0.183365455
comp67882_c1_seq9	0.1188470019	-0.325509786	-0.056150802	-0.138858811
comp67900_c0_seq1	-0.216764143	-0.365292369	-0.41833682	-0.199087228
comp67905_c1_seq1	-0.270320721	-0.222388682	-0.127391631	-0.126339977
comp67907_c0_seq1	-0.740955309	-0.785630323	-0.534076098	-0.597843445
comp67907_c0_seq2	-0.696941869	-0.52250171	-0.42908874	-0.678396727
comp67908_c0_seq1	-0.478524112	-0.779433349	-0.829139949	-0.457386865
comp67911_c0_seq1	-0.87953961	-0.679549321	-1.070729926	-0.950959728
comp67911_c0_seq3	-1.020161915	-1.108555707	-1.258182621	-1.186994265
comp67926_c1_seq2	-0.654104153	-0.480816856	-0.702169112	-1.015412896
comp67929_c0_seq1	-0.747151357	-0.715103436	-0.509959178	-0.877822281
comp67935_c0_seq1	-0.536965564	-0.58101872	-0.986985132	-0.433253567
comp67936_c0_seq1	-0.429909797	-0.309578397	-0.38122353	-0.211427083
comp67941_c0_seq2	0.1293560369	0.1315914125	0.074780981	-0.152297649
comp67944_c0_seq1	-0.270044113	-0.337403759	-0.36955433	-0.317320733
comp67946_c0_seq2	-0.052158285	-0.097737767	-0.12473134	-0.354333621
comp67946_c0_seq3	-0.026468995	-0.078311003	-0.101734732	-0.33166614
comp67946_c0_seq4	-0.0029378	-0.05854258	-0.07169638	-0.307682609
comp67946_c0_seq5	0.0065426839	-0.02701095	-0.067652309	-0.276189779
comp67958_c0_seq2	-0.342932586	-0.218502324	-0.235458768	-0.290619573
comp67958_c0_seq3	-0.28949732	-0.196209026	-0.234790175	-0.304558991
[truncated: 9,777 more rows]
