# Supplementary material for: Intergenerational environmental effects: functional signals in offspring transcriptomes and metabolomes after parental jasmonic acid treatment in apomictic dandelion
Source: New Phytol. 2017 Oct 16;217(2):871–82. doi: 10.1111/nph.14835 (PMC5741498; doi:10.1111/nph.14835)
Supplement: Supplementary file 4 — Table S2 RNA‐seq test results for differential expression analysis [file NPH-217-871-s004.csv]

# New Phytologist Supporting Information : Table S2
#
# Article title: Intergenerational environmental effects: Functional signals in offspring transcriptomes and metabolomes after parental jasmonic acid treatment in apomictic dandelion
#
# Authors: Koen J.F. Verhoeven	Eline H. Verbon	Thomas P. van Gurp	Carla Oplaat	Julie Ferreira de Carvalho	Alison M. Morse	Mark Stahl	Mirka Macel and Lauren M. McIntyre
#
# Article acceptance date: 31 August 2017
#
# Table S2. RNA-seq test results for differential expression analysis.
# For each tested contig in the de novo transcriptome assembly the following information is provided:
# - Mean expression in each of the four experimental groups (lsmeans_log_RPKM_<group>).
# - Results of differential expression tests between experimental groups both as raw p values (contrast_rawp_<comparison>) and as FDR-corrected p values (contrast_pfdr_<comparison>).
# - Flag_pfdr_JAdirect10 indicates contigs with significant effect (FDR=0.10) of direct JA treatment when controlling for parental treatment. Flag_pfdr_JAparent10 indicates contigs with significant effect (FDR=0.10) of parental JA treatment when controlling for offspring treatment.
# - Variance estimates for each of the four experimental groups (variance_<group>).
# - Results of heteroscedasticity tests between experimental groups both as raw p values (foldedF_rawp_<comparison>) and as FDR-corrected p values (foldedF_pfdr_<comparison>). Flag_pfdr_heteroscedastic<FDR level> indicate contigs with significant heteroscedasticity between experimental groups at different FDR levels (0.05; 0.1; 0.2).
# - uBLASTx top hit information (uBLASTx_<result>): description; accession; E value; score; alignment length; and number of positives of the uBLASTx top hit.
# - BLAST2GO_sequence_description: sequence description as determined by BLAST2GO based on annotation of the list of top uBLASTx hits (maximum 20 hits per contig).
#
#
contigID	lsmeans_log_RPKM_CC	lsmeans_log_RPKM_CJ	lsmeans_log_RPKM_JC	lsmeans_log_RPKM_JJ	contrast_rawp_CCxCJ	contrast_rawp_CCxJC	contrast_rawp_CCxJJ	contrast_rawp_CJxJC	contrast_rawp_CJxJJ	contrast_rawp_JCxJJ	contrast_pfdr_CCxCJ	contrast_pfdr_CCxJC	contrast_pfdr_CCxJJ	contrast_pfdr_CJxJC	contrast_pfdr_CJxJJ	contrast_pfdr_JCxJJ	flag_pfdr_JAdirect10	flag_pfdr_JAparent10	variance_CC	variance_CJ	variance_JC	variance_JJ	foldedF_rawp_CC_JC	foldedF_rawp_CC_CJ	foldedF_rawp_JJ_JC	foldedF_pfdr_CC_JC	foldedF_pfdr_CC_CJ	foldedF_pfdr_JJ_JC	flag_pfdr_heteroscedastic05	flag_pfdr_heteroscedastic10	flag_pfdr_heteroscedastic20	uBLASTx_top_hit	uBLASTx_top_hit_accession	uBLASTx_Evalue	uBLASTx_Score	uBLASTx_Alignmentlength	uBLASTx_Positives	BLAST2GO_sequence_description
comp100484_c0_seq1	2.722811428	2.833472653	2.766476374	2.774984964	0.057572768	0.530957757	0.525410485	0.203072394	0.389227995	0.914314739	0.465015845	0.569246467	0.567337571	0.477174004	0.518742616	0.914314739	0	0	0.015287725	0.002247702	0.012798686	0.023735621	0.850142783	0.086919466	0.51425216	0.850142783	0.117973384	0.999628791	0	0	1	gi|18404248|ref|NP_565852.1|uncharacterized protein [Arabidopsis thaliana]	NP_565852	2.01E-49	194	126	112	uncharacterized protein
comp100733_c0_seq1	2.605744008	2.736867615	2.694954808	2.727941131	0.22150955	0.184831723	0.074443253	0.669911652	0.927444462	0.540478141	0.478721425	0.476686613	0.475127499	0.669911652	0.927444462	0.572679302	0	0	0.016780918	0.039820721	0.008440081	0.008362709	0.468760392	0.368829331	0.992182824	0.663767734	0.368829331	0.999628791	0	0	0	gi|357489967|ref|XP_003615271.1|Universal stress protein A-like protein [Medicago truncatula]	XP_003615271	3.12E-63	240	164	140	universal stress protein a-like protein
comp100844_c0_seq1	2.5335558	2.545277049	2.294907794	2.536895682	0.945370245	0.145358827	0.982453107	0.1135368	0.953973666	0.076926544	0.945370245	0.476686613	0.982453107	0.476686613	0.953973666	0.475804217	0	0	0.091265335	0.0664346	0.056935349	0.04350486	0.617212211	0.780745213	0.775020195	0.712640573	0.780745213	0.999628791	0	0	0
comp101526_c0_seq1	2.762554518	2.859438179	2.832747004	2.864041783	0.182547815	0.297395546	0.166317469	0.644041419	0.94208896	0.592205557	0.476686613	0.490671815	0.476686613	0.644041419	0.94208896	0.592205557	0	0	0.01789209	0.009608943	0.007859297	0.011936166	0.387624	0.56673703	0.657736352	0.6317318	0.56673703	0.999628791	0	0	0	gi|18398407|ref|NP_565415.1|AP-1 complex subunit sigma-1 [Arabidopsis thaliana]	NP_565415	5.10E-82	302	161	158	ap-1 complex subunit sigma-2
comp102063_c0_seq1	2.574193372	2.604082212	2.667623134	2.584566621	0.678610324	0.233878944	0.879704497	0.426358864	0.783612642	0.282502792	0.678610324	0.479900668	0.879704497	0.531818338	0.783612642	0.487435201	0	0	0.014125546	0.013451986	0.020519188	0.013312949	0.692008185	0.989849353	0.646546844	0.731714849	0.989849353	0.999628791	0	0	0	gi|15237144|ref|NP_200633.1|uncharacterized protein [Arabidopsis thaliana]	NP_200633	1.77E-61	235	217	146	uncharacterized protein
comp102381_c0_seq1	2.719717649	2.75419842	2.642617028	2.665765549	0.812404843	0.322052157	0.569328664	0.410059895	0.543906189	0.762397198	0.812404843	0.497035593	0.582161544	0.526060114	0.573884099	0.762397198	0	0	0.026202834	0.080813646	0.008299681	0.025877099	0.232733099	0.248272954	0.237619474	0.556110078	0.248272954	0.999628791	0	0	1	gi|15221521|ref|NP_177044.1|nudix hydrolase 1 [Arabidopsis thaliana]	NP_177044	7.70E-42	169	135	100	nudix hydrolase 1
comp102566_c0_seq1	2.456699618	2.448464929	2.375599956	2.472668109	0.955416659	0.506969412	0.891684504	0.520305245	0.822970239	0.169991786	0.955416659	0.560715865	0.891684504	0.565600238	0.822970239	0.476686613	0	0	0.069403009	0.047818384	0.016864453	0.010923094	0.146637262	0.739788982	0.645258415	0.502005251	0.739788982	0.999628791	0	0	1	gi|15239562|ref|NP_197380.1|Ribosomal protein L33 family protein [Arabidopsis thaliana]	NP_197380	4.92E-19	92	58	50	ribosomal protein l33 family protein
comp102720_c0_seq1	2.786598206	2.763768687	2.838802068	2.762986631	0.684539046	0.311298509	0.654926103	0.070495704	0.985145604	0.039452851	0.684539046	0.494365679	0.654926103	0.474272175	0.985145604	0.442266329	0	0	0.012142213	0.005191165	0.00296949	0.004082042	0.1483574	0.430665521	0.735474833	0.502560889	0.430665521	0.999628791	0	0	0	gi|357456691|ref|XP_003598626.1|ADP-ribosylation factor GTPase-activating protein [Medicago truncatula]	XP_003598626	1.54E-116	418	404	281	adp-ribosylation factor gtpase-activating protein agd12
comp103396_c0_seq1	3.004768128	3.128308437	3.109217451	3.081268422	0.355198758	0.29984102	0.41426436	0.873730205	0.682737283	0.709239457	0.507163703	0.491268418	0.527628399	0.873730205	0.682737283	0.709239457	0	0	0.037652733	0.053595257	0.019964913	0.012746798	0.503049956	0.696945188	0.634451278	0.677092932	0.696945188	0.999628791	0	0	0
comp103497_c0_seq1	2.77402462	2.874170275	2.766345553	2.794598358	0.090103414	0.875444637	0.638262881	0.043271844	0.090980691	0.422644816	0.476686613	0.875444637	0.638262881	0.448265019	0.476686613	0.53063008	0	0	0.009006132	0.00821914	0.005011087	0.002119787	0.535562098	0.956082024	0.366822912	0.688369251	0.956082024	0.999628791	0	0	0	gi|357452673|ref|XP_003596613.1|Transcription factor ILR3 [Medicago truncatula]	XP_003596613	6.42E-57	220	252	161	transcription factor ilr3
comp103743_c0_seq1	2.725098296	2.680969114	2.651335319	2.739401174	0.550306018	0.158191696	0.794967692	0.706287891	0.474879187	0.162874639	0.576046311	0.476686613	0.794967692	0.706287891	0.549027598	0.476686613	0	0	0.005360903	0.02186174	0.009766872	0.012311233	0.526259495	0.155348392	0.805652918	0.685254986	0.169301259	0.999628791	0	0	0	gi|18412499|ref|NP_567262.1|UBX domain containing protein 4 [Arabidopsis thaliana]	NP_567262	1.21E-116	418	306	249	plant ubx domain-containing protein 3
comp103925_c0_seq1	2.806134679	2.919879018	2.884158554	2.872493199	0.403836193	0.452938983	0.480554183	0.766855895	0.673256101	0.868912973	0.524121899	0.541077752	0.551213779	0.766855895	0.673256101	0.868912973	0	0	0.042030785	0.053707741	0.020178804	0.008997494	0.439773785	0.778519947	0.396107923	0.651432864	0.778519947	0.999628791	0	0	0	gi|225544155|ref|YP_002720144.1|rpoA [Jatropha curcas]	YP_002720144	1.23E-39	163	303	166	rna polymerase alpha subunit
comp104541_c0_seq1	2.596534599	2.64998995	2.445740915	2.380912822	0.711791912	0.238269326	0.190002939	0.09388712	0.093648624	0.636920533	0.711791912	0.480150993	0.476817924	0.476686613	0.476686613	0.636920533	0	0	0.066718012	0.045984615	0.025302166	0.084282342	0.310906902	0.740048525	0.212667297	0.595869191	0.740048525	0.999628791	0	0	0	gi|145356202|ref|NP_195636.2|protein RAD-like 1 [Arabidopsis thaliana]	NP_195636	1.07E-26	117	69	63	myb transcription factor myb164
comp104642_c0_seq1	2.515629122	2.860592489	2.513228337	2.617478648	0.006436146	0.98023832	0.360360614	0.000455675	0.021448777	0.188969105	0.286391217	0.98023832	0.508894959	0.114218425	0.394103631	0.476817924	0	0	0.045308893	0.025763234	0.009590861	0.025534716	0.113556597	0.604343773	0.306283942	0.476614267	0.604343773	0.999628791	0	0	0	gi|30678433|ref|NP_186831.2|P-loop containing nucleoside triphosphate hydrolase-like protein [Arabidopsis thaliana]	NP_186831	3.94E-65	247	268	185	p-loop containing nucleoside triphosphate hydrolase-like
comp105044_c0_seq1	2.323044528	2.353310398	2.437665067	2.386905103	0.799004925	0.289638308	0.499185884	0.481783085	0.755857713	0.592135153	0.799004925	0.489063119	0.557921575	0.55162852	0.755857713	0.592135153	0	0	0.032961852	0.041216263	0.033468706	0.018590564	0.987047579	0.795233366	0.534392586	0.987047579	0.795233366	0.999628791	0	0	0	gi|357509993|ref|XP_003625285.1|Thioredoxin-like protein [Medicago truncatula]	XP_003625285	2.43E-59	227	192	146	thioredoxin-like protein
comp105325_c0_seq1	2.128604217	2.203433872	2.079666111	2.198191791	0.657891791	0.592814308	0.52504432	0.401859404	0.973517896	0.100559544	0.657891791	0.592814308	0.567216758	0.523473598	0.973517896	0.476686613	0	0	0.044786814	0.101013829	0.003781843	0.024509678	0.01687208	0.396136733	0.061084878	0.367586389	0.396136733	0.999628791	1	1	1	gi|15241279|ref|NP_199894.1|mitochondrial import inner membrane translocase subunit Tim8 [Arabidopsis thaliana]	NP_199894	1.87E-26	117	71	63	mitochondrial import inner membrane translocase subunit t
comp105733_c0_seq1	2.711098697	2.592237225	2.00017249	2.183566982	0.694879443	0.118327888	0.072064764	0.222489055	0.229211185	0.69208126	0.694879443	0.476686613	0.474426277	0.478790724	0.479438848	0.69208126	0	0	0.172731951	0.301428015	0.960477797	0.287497441	0.082948152	0.552875899	0.211610141	0.448148663	0.552875899	0.999628791	0	0	0
comp106303_c0_seq1	2.780699049	2.807211289	2.767278762	2.805938183	0.643517228	0.815659227	0.650080201	0.325501013	0.972624853	0.311977305	0.643517228	0.815659227	0.650080201	0.498062395	0.972624853	0.494534548	0	0	0.014508304	0.003801559	0.00482981	0.003481533	0.252632121	0.218750946	0.728213773	0.566700619	0.218750946	0.999628791	0	0	0	gi|15233367|ref|NP_195311.1|GTP-binding protein GB2 [Arabidopsis thaliana]	NP_195311	1.57E-107	387	211	201	gtp-binding protein gb2
comp106663_c0_seq1	1.432725667	0.892449971	1.352596966	1.260848064	0.146899518	0.737643477	0.307817407	0.251952246	0.306688944	0.688907146	0.476686613	0.737643477	0.493365344	0.482162548	0.493104154	0.688907146	0	0	0.094586837	0.559285722	0.238813625	0.066820014	0.332348513	0.077952063	0.188439886	0.604956056	0.110447154	0.999628791	0	1	1
comp106724_c0_seq1	2.390201781	2.490996286	2.39896082	2.470469147	0.011947359	0.842753328	0.024556297	0.044025928	0.524852171	0.088472815	0.346638291	0.842753328	0.404476547	0.449289638	0.567122402	0.476686613	0	0	0.00417452	0.003096909	0.007207419	0.002307885	0.56352072	0.795058103	0.236975131	0.696916719	0.795058103	0.999628791	0	0	0	gi|18422648|ref|NP_568659.1|uncharacterized protein [Arabidopsis thaliana]	NP_568659	5.66E-45	179	143	114	uncharacterized protein
comp107123_c0_seq1	2.320693526	2.477776909	2.445104326	2.368479433	0.188211402	0.197083192	0.650127617	0.686966034	0.249482456	0.233788998	0.476817924	0.476962028	0.650127617	0.686966034	0.481645139	0.47990053	0	0	0.046591502	0.027393681	0.005378208	0.017915198	0.033366614	0.626976426	0.212663046	0.387663759	0.626976426	0.999628791	0	0	1
comp108164_c0_seq1	1.958790252	1.91050799	1.914306646	1.939703865	0.629749524	0.649938783	0.819691528	0.96778468	0.713366079	0.740846549	0.629749524	0.649938783	0.819691528	0.96778468	0.713366079	0.740846549	0	0	0.031195789	0.022551037	0.024638396	0.009722779	0.801992948	0.775521908	0.330496674	0.801992948	0.775521908	0.999628791	0	0	0	gi|357454645|ref|XP_003597603.1|hypothetical protein MTR_2g100060 [Medicago truncatula]	XP_003597603	1.21E-69	262	263	182	late embryogenesis abundant hydroxyproline-rich glycoprot
comp108357_c0_seq1	2.606556653	2.608412547	2.606188089	2.627123572	0.970518867	0.993465742	0.669007395	0.961041712	0.700170873	0.628011607	0.970518867	0.993465742	0.669007395	0.961041712	0.700170873	0.628011607	0	0	0.007227158	0.006258285	0.004609511	0.006232551	0.633681367	0.914656354	0.748701932	0.716981179	0.914656354	0.999628791	0	0	0	gi|357495121|ref|XP_003617849.1|Red chlorophyll catabolite reductase [Medicago truncatula]	XP_003617849	4.97E-94	343	271	215	red chlorophyll catabolite reductase
comp108422_c0_seq1	1.759561693	1.685661497	1.686616242	1.678345606	0.554636758	0.430738665	0.339501969	0.992935214	0.942403579	0.88346768	0.577449562	0.533369054	0.502142296	0.992935214	0.942403579	0.88346768	0	0	0.035943713	0.045527306	0.013314568	0.005282147	0.29972425	0.785292208	0.333178057	0.590597935	0.785292208	0.999628791	0	0	1	gi|357475475|ref|XP_003608023.1|Calcium/calmodulin-dependent protein kinase CaMK3 [Medicago truncatula]	XP_003608023	1.79E-15	80	48	42	calcium dependent protein kinase-like protein
comp109064_c0_seq1	0.48346972	0.777033574	0.532317955	0.65300875	0.105991754	0.754764458	0.236621515	0.163096911	0.432635699	0.376602219	0.476686613	0.754764458	0.480118116	0.476686613	0.534054935	0.514172295	0	0	0.075702493	0.08651804	0.066846894	0.039772807	0.894740075	0.865468961	0.582675728	0.894740075	0.865468961	0.999628791	0	0	0
comp109176_c0_seq1	2.68075116	2.680565424	2.587999922	2.656175895	0.998024556	0.215269862	0.708731266	0.225782678	0.718146317	0.305146394	0.998024556	0.478046291	0.708731266	0.479192371	0.718146317	0.492695776	0	0	0.015748481	0.014285029	0.01565827	0.009449809	0.995123777	0.951261518	0.592936813	0.995123777	0.951261518	0.999628791	0	0	0	gi|18417554|ref|NP_567842.1|Syntaxin/t-SNARE family protein [Arabidopsis thaliana]	NP_567842	1.93E-63	242	301	189	syntaxin t-snare family protein
comp109348_c0_seq1	2.645237909	2.657395484	2.587058524	2.681192048	0.863693669	0.442354257	0.606742551	0.271578748	0.672842811	0.13802685	0.863693669	0.537477096	0.606742551	0.485379032	0.672842811	0.476686613	0	0	0.019562816	0.008103055	0.013426936	0.008749163	0.689680679	0.413650907	0.649814505	0.731339811	0.413650907	0.999628791	0	0	0	gi|18414394|ref|NP_568130.1|Iron-sulfur assembly protein IscA-like 2 [Arabidopsis thaliana]	NP_568130	1.73E-50	198	157	121	iron-sulfur assembly 2
comp109793_c0_seq1	2.403435247	2.657523205	2.399108283	2.509700292	0.008747569	0.954206343	0.141346872	0.0089515	0.096423337	0.1383622	0.3159376	0.954206343	0.476686613	0.318795733	0.476686613	0.476686613	0	0	0.015640525	0.024776948	0.017537312	0.013126599	0.903103257	0.619418298	0.758327098	0.903103257	0.619418298	0.999628791	0	0	0	gi|15233723|ref|NP_194713.1|threonine synthase 1 [Arabidopsis thaliana]	NP_194713	4.73E-246	849	525	462	threonine synthase
comp110881_c0_seq1	2.586292377	2.501663381	2.561352636	2.562118989	0.187957435	0.722947787	0.724548079	0.460885564	0.446721087	0.992796624	0.476817924	0.722947787	0.724548079	0.543945083	0.538942263	0.992796624	0	0	0.007062376	0.013312135	0.021761775	0.0203478	0.242288556	0.502600811	0.943027575	0.561035173	0.502600811	0.999628791	0	0	0	gi|350540060|ref|NP_001234630.1|autophagy 8a [Solanum lycopersicum]	NP_001234630	6.21E-56	215	119	116	autophagy-related protein 8f
comp111044_c0_seq1	2.668734623	2.550066037	2.588983411	2.616173023	0.054880415	0.184624232	0.24595565	0.558656999	0.230306871	0.615550596	0.462313895	0.476686613	0.481023047	0.578633087	0.479674963	0.615550596	0	0	0.007342035	0.010706318	0.012793904	0.004223367	0.5570159	0.679112981	0.249173639	0.694985826	0.679112981	0.999628791	0	0	0	gi|357496961|ref|XP_003618769.1|E3 ubiquitin-protein ligase RGLG2 [Medicago truncatula]	XP_003618769	2.70E-184	644	491	382	e3 ubiquitin-protein ligase rglg2
comp111323_c0_seq1	2.734374571	2.701377791	2.761407612	2.689056463	0.467100754	0.543954798	0.449626508	0.141166323	0.826140879	0.202043918	0.546255814	0.573891179	0.539953372	0.476686613	0.826140879	0.477098854	0	0	0.007086958	0.003979395	0.00439605	0.013590198	0.613007645	0.595951658	0.240984528	0.711444309	0.595951658	0.999628791	0	0	0	gi|30677998|ref|NP_178346.2|uncharacterized protein [Arabidopsis thaliana]	NP_178346	3.53E-113	407	266	229	uncharacterized protein
comp111353_c0_seq1	2.489656202	2.57448572	2.53457689	2.510440603	0.302569312	0.523618892	0.786647318	0.52313489	0.362742433	0.668914442	0.491927212	0.566718607	0.786647318	0.566529739	0.509770497	0.668914442	0	0	0.022272005	0.013480669	0.006404298	0.012121526	0.197563729	0.646968095	0.500677661	0.536059277	0.646968095	0.999628791	0	0	0	gi|357440911|ref|XP_003590733.1|hypothetical protein MTR_1g073190 [Medicago truncatula]	XP_003590733	7.78E-24	109	102	71	hypothetical protein MTR_1g073190
comp111430_c0_seq1	0.755368506	0.867758127	0.740173334	1.129590969	0.718653617	0.885101083	0.025515999	0.666736671	0.413680866	0.004310582	0.718653617	0.885101083	0.407685896	0.666736671	0.527358686	0.251884066	0	0	0.060473387	0.421943476	0.004110552	0.082570322	0.010355967	0.056148003	0.005052897	0.348277752	0.091607707	0.999628791	1	1	1
comp111612_c0_seq1	2.360163575	2.442985555	2.286947585	2.473029054	0.234244417	0.232678733	0.077464187	0.02757552	0.655896326	0.00474056	0.479956471	0.479776135	0.475861356	0.413281517	0.655896326	0.260091183	0	0	0.011388899	0.013233084	0.009773355	0.010547093	0.87077712	0.852463528	0.935405609	0.87077712	0.852463528	0.999628791	0	0	0	gi|15228109|ref|NP_181262.1|adenosine kinase [Arabidopsis thaliana]	NP_181262	2.21E-104	377	294	230	uridylate kinase
comp111755_c0_seq1	2.58389781	2.596614683	2.613853192	2.628069968	0.778769281	0.462732257	0.382856668	0.682485709	0.542279939	0.763809434	0.778769281	0.544642917	0.51636078	0.682485709	0.573278082	0.763809434	0	0	0.005601554	0.005290899	0.003982538	0.009068277	0.717294125	0.98334048	0.38751072	0.738084184	0.98334048	0.999628791	0	0	0	gi|357521715|ref|XP_003631146.1|Annexin-like protein [Medicago truncatula]	XP_003631146	6.19E-124	443	315	261	annexin-like protein
comp111866_c0_seq1	2.41932299	2.511825079	2.604251251	2.547044706	0.519650028	0.029620921	0.104955865	0.470953565	0.778445885	0.16056583	0.565363081	0.418234387	0.476686613	0.547597013	0.778445885	0.476686613	0	0	0.03082774	0.073709093	0.006270595	0.002938157	0.105285193	0.364871786	0.42508064	0.470291924	0.364871786	0.999628791	1	1	1	gi|30684991|ref|NP_850169.1|uncharacterized protein [Arabidopsis thaliana]	NP_850169	2.31E-51	201	137	113	ankyrin repeat family protein
comp112628_c0_seq1	0.429996287	0.655652657	0.855119343	0.625746777	0.298804632	0.132778093	0.222131283	0.53746736	0.896705075	0.428292763	0.491038571	0.476686613	0.478785108	0.571613739	0.896705075	0.532450622	0	0	0.051033773	0.180593115	0.388553419	0.093264904	0.043831448	0.198249995	0.143399796	0.405032765	0.198249995	0.999628791	0	0	1	gi|334702333|ref|YP_004465196.1|acetyl-CoA carboxylase carboxyltransferase beta subunit [Jacobaea vulgaris]	YP_004465196	1.08E-43	174	87	84	acetyl- carboxylase carboxyltransferase beta subunit
comp112681_c0_seq1	2.602739294	2.642914365	2.568321748	2.689444303	0.540155793	0.461880114	0.080930633	0.158225091	0.380928726	0.000132011	0.572522674	0.544301481	0.476662498	0.476686613	0.515729916	0.062477104	1	0	0.011007578	0.011564089	0.001595698	0.002266757	0.053776166	0.932110999	0.709482862	0.414589074	0.932110999	0.999628791	0	1	1	gi|357460311|ref|XP_003600437.1|DNA damage-inducible protein [Medicago truncatula]	XP_003600437	1.19E-172	605	414	362	dna damage-inducible protein 1
comp112820_c0_seq1	2.155350646	2.337865125	2.271084551	2.393616065	0.20820609	0.367401929	0.070135706	0.60156402	0.659583684	0.26952962	0.477612307	0.511261006	0.473871317	0.60156402	0.659583684	0.484830433	0	0	0.058560689	0.049328092	0.035701543	0.033937568	0.600307243	0.892984466	0.95701185	0.707714783	0.892984466	0.999628791	0	0	0	gi|357509939|ref|XP_003625258.1|Seed maturation protein [Medicago truncatula]	XP_003625258	1.96E-53	208	177	123	seed maturation protein
comp112836_c0_seq1	2.273693218	2.311219885	2.285459729	2.443146572	0.720267194	0.886555951	0.031553045	0.79450307	0.161892808	0.024708858	0.720267194	0.886555951	0.424458399	0.79450307	0.476686613	0.404826755	0	0	0.023316455	0.033868112	0.016417304	0.008661274	0.709652267	0.681981647	0.499712951	0.736089961	0.681981647	0.999628791	0	0	0	gi|15233117|ref|NP_191705.1|brassinosteroid-responsive RING-H2 [Arabidopsis thaliana]	NP_191705	4.42E-57	220	166	130	ring u-box domain-containing protein
comp113683_c0_seq1	1.826720549	2.045208009	1.967594608	1.961355226	0.252161728	0.38970699	0.340108772	0.659633274	0.590056847	0.959630356	0.482221073	0.518925672	0.502313424	0.659633274	0.590056847	0.959630356	0	0	0.08922746	0.096762135	0.06443663	0.02435671	0.729665789	0.906926245	0.309324075	0.740719738	0.906926245	0.999628791	0	0	0	gi|357503585|ref|XP_003622081.1|hypothetical protein MTR_7g027020 [Medicago truncatula]	XP_003622081	1.82E-50	198	174	128	pollen ole e 1 allergen and extensin family protein
comp113757_c0_seq1	2.517110366	2.622136036	2.628588734	2.578246612	0.340462597	0.090482387	0.311963432	0.950396446	0.666248878	0.317597684	0.502426533	0.476686613	0.494534548	0.950396446	0.666248878	0.495993567	0	0	0.014895431	0.045272521	0.008545319	0.005888727	0.556792743	0.254116086	0.692811396	0.694945151	0.254116086	0.999628791	0	0	1	gi|297792719|ref|XP_002864244.1|NADH-dependent glutamate synthase 1 gene [Arabidopsis lyrata subsp. lyrata]	XP_002864244	2.55E-51	201	298	160	glutamate synthase 1
comp114401_c0_seq1	2.089917088	2.121192924	1.965862783	2.10475961	0.849506271	0.103138256	0.86086047	0.336105178	0.920652322	0.071997817	0.849506271	0.476686613	0.86086047	0.5011031	0.920652322	0.474426277	0	0	0.020740453	0.11490286	0.010757227	0.021131652	0.488541608	0.088402608	0.47645935	0.671935478	0.119225878	0.999628791	1	1	1
comp115272_c0_seq1	2.253507311	2.386118697	2.063135728	2.306929137	0.36644002	0.19721244	0.668569977	0.05837207	0.586776428	0.103059231	0.510892882	0.476962028	0.668569977	0.46602465	0.587850536	0.476686613	0	0	0.045363335	0.064907716	0.076395464	0.045190932	0.581241195	0.693087385	0.578511981	0.702164769	0.693087385	0.999628791	0	0	0
comp115538_c0_seq1	2.362765102	2.427751035	2.501524536	2.444722648	0.293912809	0.02331461	0.124493873	0.2441683	0.767547895	0.29171497	0.490008724	0.400212696	0.476686613	0.480885908	0.767547895	0.489582008	0	0	0.009063687	0.010569797	0.009921729	0.006537934	0.923353263	0.849603152	0.658322782	0.923353263	0.849603152	0.999628791	0	0	0	gi|224125008|ref|XP_002329868.1|predicted protein [Populus trichocarpa]	XP_002329868	2.46E-36	152	375	192	predicted protein
comp115562_c0_seq1	2.474345453	2.497903179	2.498988591	2.544374063	0.716753541	0.678030818	0.24075354	0.980412387	0.291134737	0.197596959	0.716753541	0.678030818	0.48052815	0.980412387	0.489426809	0.476962028	0	0	0.016814471	0.006449461	0.003682575	0.003250229	0.121065116	0.374293361	0.894336049	0.482014537	0.374293361	0.999628791	0	0	0	gi|357447127|ref|XP_003593839.1|Thioredoxin family protein [Medicago truncatula]	XP_003593839	4.30E-102	369	203	191	thioredoxin family protein
comp115873_c0_seq1	2.408689671	2.402803374	2.419184259	2.424326045	0.908302993	0.73472435	0.638793701	0.702192636	0.629255847	0.774187165	0.908302993	0.73472435	0.638793701	0.702192636	0.629255847	0.774187165	0	0	0.005081394	0.008480813	0.000507259	0.00136569	0.024391488	0.583076878	0.300994024	0.379802488	0.583076878	0.999628791	1	1	1	gi|22326733|ref|NP_196732.2|clathrin interactor EPSIN 1 [Arabidopsis thaliana]	NP_196732	8.80E-147	519	574	375	clathrin interactor epsin 2
comp116245_c0_seq1	2.261386198	2.564682777	2.334318016	2.421019547	0.000717506	0.333732833	0.050819532	0.01055291	0.103421066	0.305981801	0.136232395	0.500300761	0.45746612	0.335481308	0.476686613	0.492885214	0	0	0.013433361	0.017143333	0.019007268	0.021744587	0.712597899	0.779509529	0.886225071	0.736942393	0.779509529	0.999628791	0	0	0	gi|357473983|ref|XP_003607276.1|Translocon-associated protein subunit alpha [Medicago truncatula]	XP_003607276	1.42E-89	328	266	209	translocon-associated protein subunit alpha
comp116641_c0_seq1	2.439775064	2.541345546	2.623388048	2.592264068	0.545767878	0.143261461	0.170034208	0.57740005	0.707838175	0.66815146	0.574512131	0.476686613	0.476686613	0.58484195	0.707838175	0.66815146	0	0	0.062349857	0.084366314	0.024413499	0.006240719	0.326589476	0.734867515	0.160670946	0.602598257	0.734867515	0.999628791	0	1	1
comp116736_c0_seq1	2.24306699	2.382963446	2.338073476	2.39691833	0.25715677	0.282424429	0.098602115	0.613212325	0.878413701	0.096936813	0.483054974	0.487418929	0.476686613	0.613212325	0.878413701	0.476686613	0	0	0.042259442	0.036482688	0.001993556	0.004820626	0.004456073	0.912258924	0.35469439	0.306833602	0.912258924	0.999628791	1	1	1	gi|18412355|ref|NP_565207.1|uncharacterized protein [Arabidopsis thaliana]	NP_565207	3.17E-46	183	113	103	uncharacterized protein
comp116825_c0_seq1	1.686541601	1.753267061	1.711136862	1.793315738	0.476720209	0.770756727	0.217814325	0.549206594	0.572637375	0.171363125	0.549781438	0.770756727	0.478291337	0.575643407	0.583295755	0.476686613	0	0	0.03179818	0.015743583	0.009745356	0.010306072	0.220230399	0.51556265	0.952545565	0.548620615	0.51556265	0.999628791	0	0	0	gi|357493883|ref|XP_003617230.1|Pre-mRNA branch site p14-like protein [Medicago truncatula]	XP_003617230	1.73E-61	234	123	119	pre-mrna-splicing factor sf2
comp116881_c0_seq1	1.008192364	1.333298179	1.106109686	1.238559589	0.019668289	0.4088813	0.220808142	0.047732637	0.597882086	0.441155471	0.387855176	0.525630279	0.478687651	0.454209999	0.597882086	0.537106576	0	0	0.054623053	0.0359201	0.026033392	0.144036325	0.43532597	0.705733803	0.083767198	0.649532117	0.705733803	0.999628791	0	0	0	gi|357500987|ref|XP_003620782.1|Zinc finger CCCH domain-containing protein [Medicago truncatula]	XP_003620782	3.05E-73	274	339	197	zinc finger ccch domain-containing protein
comp117095_c0_seq1	2.354444855	2.468391365	2.468318958	2.39380991	0.278258535	0.125348529	0.587817526	0.999361281	0.415370984	0.163723893	0.486575142	0.476686613	0.588184348	0.999361281	0.528060095	0.476686613	0	0	0.022489407	0.033365745	0.007775324	0.008095895	0.268618893	0.666480207	0.965717277	0.575000944	0.666480207	0.999628791	0	0	0	gi|255539098|ref|XP_002510614.1|glutathione-s-transferase theta, gst, putative [Ricinus communis]	XP_002510614	7.43E-95	346	217	188	glutathione s-transferase
comp117649_c0_seq1	1.934286534	1.931702321	1.969729653	1.911543332	0.984839002	0.714940732	0.791250481	0.762704936	0.863847079	0.400491018	0.984839002	0.714940732	0.791250481	0.762704936	0.863847079	0.522890539	0	0	0.035222088	0.060716409	0.019618595	0.00784511	0.536288521	0.561095974	0.337216707	0.688607554	0.561095974	0.999628791	0	0	1
comp118018_c0_seq1	2.277726224	2.030124987	2.001871255	2.15865168	0.394901593	0.108150446	0.464354993	0.918594422	0.639877355	0.26872634	0.520799591	0.476686613	0.5452014	0.918594422	0.639877355	0.484630044	0	0	0.099782703	0.321381357	0.060838796	0.052776206	0.60038207	0.231555677	0.879830666	0.707724485	0.231555677	0.999628791	0	0	1	gi|350539884|ref|NP_001234818.1|transcription factor TSRF1 [Solanum lycopersicum]	NP_001234818	4.01E-51	200	232	144	ethylene-responsive transcription factor
comp118152_c0_seq1	1.822516487	1.646647185	1.9261239	1.849959143	0.140512491	0.145403773	0.686116177	0.017624637	0.071897716	0.17773754	0.476686613	0.476686613	0.686116177	0.379479391	0.474378441	0.476686613	0	0	0.01850114	0.049952966	0.009438376	0.008329186	0.477837531	0.305211195	0.894225646	0.667203423	0.305211195	0.999628791	0	0	1	gi|357462943|ref|XP_003601753.1|hypothetical protein MTR_3g085020 [Medicago truncatula]	XP_003601753	1.39E-28	124	69	66	katanin p80 subunit-like protein
comp118255_c0_seq1	1.816924516	1.899835059	1.7886699	1.849367948	0.614824352	0.77451591	0.754547442	0.473442824	0.7486964	0.48596835	0.614824352	0.77451591	0.754547442	0.548537481	0.7486964	0.553084423	0	0	0.03785679	0.099771037	0.018868975	0.024909329	0.463037143	0.316495281	0.767987955	0.661489169	0.316495281	0.999628791	0	0	0	gi|357487781|ref|XP_003614178.1|Receptor-like protein kinase [Medicago truncatula]	XP_003614178	2.07E-32	137	86	73	mitochondrial ribosomal protein l27
comp119654_c0_seq1	2.114753319	2.09911766	2.201698574	2.108154755	0.918188022	0.430769429	0.964198624	0.446021914	0.956520449	0.466711253	0.918188022	0.533374092	0.964198624	0.538747218	0.956520449	0.546118654	0	0	0.050560012	0.070683934	0.019429592	0.075736719	0.317327128	0.710339409	0.16170161	0.598563518	0.710339409	0.999628791	0	0	0	gi|42571847|ref|NP_974014.1|squamosa promoter binding protein-like 4 [Arabidopsis thaliana]	NP_974014	2.20E-37	154	121	87	squamosa promoter binding protein
comp122065_c0_seq1	2.253903798	2.306708099	2.35154067	2.177392786	0.667614905	0.353165057	0.418041741	0.681074194	0.20158385	0.028853399	0.667614905	0.506505667	0.529037298	0.681074194	0.477098854	0.416481465	0	0	0.040923472	0.039172358	0.022217952	0.010328742	0.518849263	0.993920627	0.42038745	0.682744381	0.993920627	0.999628791	0	0	0	gi|42567289|ref|NP_194831.3|esterase/lipase domain-containing protein [Arabidopsis thaliana]	NP_194831	5.11E-136	483	299	263	esterase lipase domain-containing protein
comp122332_c0_seq1	1.89711745	1.964234153	1.933254454	1.970580407	0.327769941	0.564315415	0.112196133	0.664013235	0.910170757	0.456398212	0.498743399	0.580468465	0.476686613	0.664013235	0.910170757	0.542355944	0	0	0.009987294	0.014000115	0.012775807	0.001684773	0.793591952	0.708328167	0.044201237	0.793591952	0.708328167	0.999628791	0	0	1	gi|357480421|ref|XP_003610496.1|Dehydrogenase/reductase SDR family member [Medicago truncatula]	XP_003610496	1.46E-107	388	251	225	tropine dehydrogenase
comp122485_c0_seq1	2.327062112	2.39145466	2.326989196	2.417982383	0.374678894	0.999219618	0.125684621	0.46877708	0.722379955	0.24721315	0.513508435	0.999219618	0.476686613	0.5468268	0.722379955	0.481293623	0	0	0.008479587	0.018018189	0.024002449	0.010850342	0.278082642	0.429805494	0.403992778	0.579908366	0.429805494	0.999628791	0	0	0	gi|18412314|ref|NP_565204.1|uncharacterized protein [Arabidopsis thaliana]	NP_565204	1.22E-59	228	152	129	uncharacterized protein
comp122960_c0_seq1	-0.184350333	0.01296375	0.429712108	-0.033538763	0.542577276	0.050247506	0.511515754	0.318036036	0.898616768	0.187364629	0.573391799	0.456992721	0.562457412	0.496061433	0.898616768	0.476817924	0	0	0.067110758	0.450369413	0.450573277	0.237756933	0.05684567	0.060717336	0.499846418	0.418413403	0.095760278	0.999628791	0	0	0	gi|334702326|ref|YP_004465189.1|ribosomal protein S4 [Jacobaea vulgaris]	YP_004465189	3.96E-108	389	201	197	ribosomal protein s4
comp123470_c0_seq1	1.978616496	2.054036004	2.003089723	2.05226247	0.004465299	0.237610976	0.001193711	0.048570024	0.940826602	0.025503118	0.254769228	0.480150993	0.164537395	0.455149504	0.940826602	0.407675164	0	0	0.001097089	0.00182165	0.001319677	0.001149609	0.844306019	0.586609963	0.883354143	0.844306019	0.586609963	0.999628791	0	0	0	gi|15224948|ref|NP_182001.1|Alcohol dehydrogenase transcription factor myb/SANT-like protein [Arabidopsis thaliana]	NP_182001	2.24E-33	142	132	88	sequence-specific dna binding transcription factor
comp124934_c0_seq1	1.939570753	2.207951196	2.041144445	2.121929968	0.001033646	0.092221944	0.009737537	0.002855867	0.140223637	0.057200677	0.155497243	0.476686613	0.327135889	0.222640568	0.476686613	0.464897914	0	0	0.01715292	0.00976577	0.002534283	0.007019139	0.055913997	0.605195038	0.287870785	0.417062679	0.605195038	0.999628791	0	0	0	gi|15242587|ref|NP_201105.1|Mitochondrial import inner membrane translocase subunit Tim17/Tim22/Tim23 family protein [Arabidopsis thaliana]	NP_201105	9.55E-78	289	196	165	mitochondrial import inner membrane translocase subunit t
comp125649_c0_seq1	1.987644816	2.041371893	2.024495365	2.086765335	0.461064565	0.601463014	0.098162311	0.832606674	0.513041958	0.356986906	0.544017404	0.601463014	0.476686613	0.832606674	0.563011969	0.507782574	0	0	0.011131251	0.016223041	0.017748207	0.008355572	0.621157314	0.679511039	0.427915201	0.713559738	0.679511039	0.999628791	0	0	0	gi|357495591|ref|XP_003618084.1|N-acetyltransferase NAT13 [Medicago truncatula]	XP_003618084	9.54E-76	282	157	147	n-acetyltransferase nat13
comp126038_c0_seq1	2.320591527	2.290958467	2.308004933	2.320811781	0.597291044	0.840963061	0.996139991	0.788466757	0.524018012	0.814617689	0.597291044	0.840963061	0.996139991	0.788466757	0.56682365	0.814617689	0	0	0.008836677	0.007844168	0.014132451	0.003276945	0.618908143	0.934189211	0.13459491	0.713092268	0.934189211	0.999628791	0	0	0	gi|357447603|ref|XP_003594077.1|BSD domain-containing protein [Medicago truncatula]	XP_003594077	5.22E-102	370	474	305	bsd domain-containing protein
comp126326_c0_seq1	1.776739849	2.145268416	1.848625413	2.240375077	0.01028878	0.587200324	0.004792253	0.047184248	0.543915228	0.02019029	0.332539951	0.587970357	0.260677205	0.453073091	0.573884099	0.389734837	0	0	0.042448928	0.048350677	0.059205913	0.084081635	0.723942114	0.86811774	0.709696848	0.739509663	0.86811774	0.999628791	0	0	0	gi|357506445|ref|XP_003623511.1|Wound-induced protein [Medicago truncatula]	XP_003623511	3.93E-45	180	153	113	wound-induced protein
comp126579_c0_seq1	2.243483705	2.241307942	2.100196313	2.215042778	0.979560707	0.053775294	0.682370771	0.097686676	0.746061207	0.093164984	0.979560707	0.460880851	0.682370771	0.476686613	0.746061207	0.476686613	0	0	0.015957385	0.021827092	0.013182079	0.012143653	0.839044225	0.726705059	0.930449983	0.839044225	0.726705059	0.999628791	0	0	0	gi|357440799|ref|XP_003590677.1|Adenylate isopentenyltransferase [Medicago truncatula]	XP_003590677	5.94E-93	340	315	230	adenylate isopentenyltransferase
comp128013_c0_seq1	2.311088504	2.390186197	2.469727621	2.43343514	0.566155011	0.121651451	0.154945699	0.554813415	0.725605423	0.644092285	0.581081017	0.476686613	0.476686613	0.577514688	0.725605423	0.644092285	0	0	0.031296244	0.065672455	0.026220367	0.00963965	0.850763817	0.437105458	0.296193497	0.850763817	0.437105458	0.999628791	0	0	0
comp128572_c0_seq1	1.822703817	1.748157459	1.910141376	1.823387278	0.522930786	0.420157954	0.994280467	0.105832862	0.369417085	0.227410451	0.566503286	0.529804937	0.994280467	0.476686613	0.511900338	0.479321379	0	0	0.04583149	0.027398573	0.021727379	0.007294464	0.432104073	0.638386019	0.25614173	0.648270146	0.638386019	0.999628791	0	0	0	gi|357511445|ref|XP_003626011.1|hypothetical protein MTR_7g109980 [Medicago truncatula]	XP_003626011	1.33E-40	164	119	93	hypothetical protein MTR_7g109980
comp128630_c0_seq1	0.867054169	0.816207598	1.060479602	0.828874304	0.699711322	0.197019389	0.792260391	0.024207179	0.897698225	0.060968353	0.699711322	0.476962028	0.792260391	0.402882928	0.897698225	0.467686576	0	0	0.083519378	0.014696854	0.042063936	0.039064085	0.469626674	0.117192058	0.937269227	0.664201539	0.142069966	0.999628791	0	0	0	gi|357462945|ref|XP_003601754.1|Katanin p80 subunit-like protein [Medicago truncatula]	XP_003601754	6.64E-22	102	69	56	katanin p80 subunit-like protein
comp128634_c0_seq1	1.635198067	1.541779907	1.626118727	1.382150442	0.671876293	0.969612881	0.315828793	0.682908157	0.467392352	0.30916403	0.671876293	0.969612881	0.495547455	0.682908157	0.546335423	0.493719234	0	0	0.183439442	0.082884237	0.148539359	0.178527056	0.822514677	0.461495157	0.845000949	0.822514677	0.461495157	0.999628791	0	0	0	gi|357514561|ref|XP_003627569.1|ER glycerol-phosphate acyltransferase [Medicago truncatula]	XP_003627569	9.02E-57	219	153	133	er glycerol-phosphate acyltransferase
comp129881_c0_seq1	0.709461688	1.681194164	0.939751432	0.802846573	0.035126726	0.459704551	0.796933269	0.04536578	0.037794733	0.595900196	0.432071128	0.543576004	0.796933269	0.450958485	0.438931209	0.595900196	0	0	0.470259658	0.525375954	0.088462686	0.298103956	0.090571255	0.883380591	0.208520198	0.455474971	0.883380591	0.999628791	0	0	0
comp132231_c0_seq1	2.019164502	2.009252291	2.069987423	2.112909065	0.899617298	0.36620256	0.130609963	0.453954754	0.224546937	0.495793489	0.899617298	0.510823043	0.476686613	0.541449732	0.479057842	0.556785613	0	0	0.008143615	0.023271844	0.009941191	0.012977978	0.832090674	0.279860775	0.777030566	0.832090674	0.279860775	0.999628791	0	0	0	gi|18414442|ref|NP_567463.1|UBA and UBX domain-containing protein [Arabidopsis thaliana]	NP_567463	3.76E-119	427	431	293	uba and ubx domain-containing protein
comp132308_c0_seq1	1.9698807	2.116979	2.009036168	2.096730507	0.068575253	0.570004077	0.105681327	0.06881471	0.755836916	0.120077157	0.472513925	0.582417882	0.476686613	0.472609231	0.755836916	0.476686613	0	0	0.021782823	0.01087017	0.005745002	0.011672796	0.169866083	0.52039431	0.455108104	0.518263693	0.52039431	0.999628791	0	0	0	gi|359484839|ref|XP_003633172.1|PREDICTED: 26S proteasome non-ATPase regulatory subunit 9-like isoform 3 [Vitis vinifera]	XP_003633172	2.23E-77	287	212	178	probable 26s proteasome regulatory subunit p27-like isofo
comp132774_c0_seq1	1.580068125	1.570523342	1.739373643	1.632081638	0.890948664	0.015417212	0.436652091	0.013353092	0.371989697	0.081316645	0.890948664	0.368502147	0.535570035	0.356496464	0.512647751	0.476662498	0	0	0.013411398	0.012415542	0.008085552	0.012296813	0.592196485	0.967396527	0.656681423	0.705041132	0.967396527	0.999628791	0	0	0	gi|357496653|ref|XP_003618615.1|CCP [Medicago truncatula]	XP_003618615	1.02E-92	339	277	200	ring u-box domain-containing protein
comp132860_c0_seq1	1.673777168	1.733979626	1.819703326	1.56089753	0.828613451	0.584130489	0.643216973	0.753984031	0.493757904	0.283412966	0.828613451	0.586927743	0.643216973	0.753984031	0.556010361	0.487615577	0	0	0.213664429	0.19812224	0.198377605	0.131401978	0.937060157	0.968691234	0.662286397	0.937060157	0.968691234	0.999628791	0	0	0	gi|357447473|ref|XP_003594012.1|Acyl carrier protein [Medicago truncatula]	XP_003594012	1.21E-39	161	142	108	acyl carrier protein
comp135140_c0_seq1	1.744535854	1.674171742	1.729237936	1.827227217	0.38092016	0.86326964	0.224041968	0.62997701	0.128898799	0.358055259	0.515727143	0.86326964	0.478988532	0.62997701	0.476686613	0.508199841	0	0	0.003558606	0.027798465	0.042521264	0.022413554	0.016540011	0.044597385	0.499142491	0.365377738	0.07998929	0.999628791	0	1	1	gi|15235027|ref|NP_192771.1|glycine-rich protein [Arabidopsis thaliana]	NP_192771	7.94E-44	175	138	101	glycine-rich protein
comp135780_c0_seq1	1.808743615	1.769383756	1.768383011	1.813471733	0.553792469	0.408762178	0.931608542	0.987403861	0.522856689	0.388107452	0.577163438	0.525606568	0.931608542	0.987403861	0.566494897	0.518413943	0	0	0.007898935	0.01473728	0.005797592	0.009835973	0.742597892	0.509129574	0.575954308	0.743720083	0.509129574	0.999628791	0	0	0	gi|357440765|ref|XP_003590660.1|Small nuclear ribonucleoprotein Sm D1 [Medicago truncatula]	XP_003590660	4.29E-59	226	114	113	small nuclear ribonucleoprotein d1
comp135906_c0_seq1	1.889092884	1.924506075	1.955980846	1.839310446	0.842535246	0.614143136	0.692207204	0.842598286	0.578857418	0.230356842	0.842535246	0.614143136	0.692207204	0.842598286	0.585247043	0.479686448	0	0	0.070508703	0.095850468	0.03165585	0.02152816	0.4000431	0.731359725	0.682549919	0.637014843	0.731359725	0.999628791	0	0	0	gi|15217712|ref|NP_176650.1|branchless trichome protein [Arabidopsis thaliana]	NP_176650	2.17E-49	195	271	165	branchless trichome protein
comp136434_c0_seq1	2.020011077	2.175295773	2.15580547	2.025407657	0.123869393	0.248494904	0.975148789	0.846522421	0.365046126	0.459256163	0.476686613	0.481484106	0.975148789	0.846522421	0.510466587	0.54338148	0	0	0.037335615	0.015395519	0.040723436	0.138051692	0.92638998	0.41128	0.206409748	0.92638998	0.41128	0.999628791	0	0	1
comp137971_c0_seq1	0.003585547	-0.144858944	0.24417973	0.112887374	0.445765696	0.018570811	0.39895275	0.076700576	0.265663687	0.396399035	0.538657768	0.383724855	0.522322354	0.475494504	0.484269608	0.52141583	0	0	0.005647529	0.177010163	0.046756834	0.090620694	0.03674306	0.001961106	0.485152081	0.39210533	0.025563362	0.999628791	1	1	1
comp138967_c0_seq1	1.444544209	1.309912814	1.41021032	1.427494546	0.125880128	0.723111418	0.836267515	0.157310171	0.020058783	0.792340541	0.476686613	0.723111418	0.836267515	0.476686613	0.389285607	0.792340541	0	0	0.034641187	0.006491177	0.020054822	0.005087575	0.563194504	0.129801272	0.158490193	0.69681117	0.151348598	0.999628791	0	0	1	gi|15240075|ref|NP_201477.1|succinate dehydrogenase [ubiquinone] flavoprotein subunit 1 [Arabidopsis thaliana]	NP_201477	3.02E-46	183	114	97	succinate dehydrogenase
comp139500_c0_seq1	1.787612958	1.809689889	1.638594718	1.846422079	0.856097737	0.05650261	0.488899871	0.129051588	0.752535468	0.004428809	0.856097737	0.46439066	0.554126049	0.476686613	0.752535468	0.253812749	0	0	0.024546357	0.05166115	0.00775924	0.017114081	0.23194811	0.43537468	0.405696009	0.555477087	0.43537468	0.999628791	0	0	0	gi|15232308|ref|NP_188696.1|late embryogenesis abundant hydroxyproline-rich glycoprotein [Arabidopsis thaliana]	NP_188696	3.67E-43	174	209	123	late embryogenesis abundant hydroxyproline-rich glycoprot
comp139504_c0_seq1	1.703722002	1.866805461	1.603980048	1.899361035	0.174583232	0.344009618	0.026855464	0.026438388	0.720112187	0.000618676	0.476686613	0.503603565	0.411310323	0.410157954	0.720112187	0.129590955	0	0	0.036020045	0.036833694	0.027359713	0.00387939	0.770188945	0.953552692	0.051382818	0.770188945	0.953552692	0.999628791	0	0	1	gi|357511913|ref|XP_003626245.1|Epoxide hydrolase [Medicago truncatula]	XP_003626245	6.77E-110	396	324	234	epoxide hydrolase
comp139714_c0_seq1	1.898670976	2.002822817	1.948868336	1.999935221	0.363739619	0.712978897	0.506268552	0.607752666	0.981409031	0.725286379	0.510104443	0.712978897	0.560454505	0.607752666	0.981409031	0.725286379	0	0	0.059733583	0.01285266	0.048695746	0.074317962	0.828077187	0.161771401	0.654020238	0.828077187	0.173448631	0.999628791	0	0	0
comp139807_c0_seq1	1.095649537	1.178329501	1.075967534	1.215216425	0.654389119	0.895283228	0.502596189	0.506654341	0.838102032	0.342244838	0.654389119	0.895283228	0.559159265	0.560626349	0.838102032	0.502987558	0	0	0.095833242	0.085366328	0.03478579	0.087823883	0.29030594	0.936937736	0.33236904	0.586539576	0.936937736	0.999628791	0	0	0
comp140394_c0_seq1	1.381232729	1.48171521	1.51722697	1.291447549	0.668171719	0.484111836	0.577850955	0.889893199	0.418310449	0.248350535	0.668171719	0.552502727	0.584954029	0.889893199	0.529147133	0.481484106	0	0	0.076536222	0.20251059	0.141339249	0.074312826	0.517099709	0.31462729	0.497467697	0.682231692	0.31462729	0.999628791	0	0	0	gi|357521067|ref|XP_003630822.1|hypothetical protein MTR_8g103820 [Medicago truncatula]	XP_003630822	5.43E-37	153	139	103	chloroplast-targeted copper chaperone protein
comp140671_c0_seq1	1.436718114	1.618620766	1.500033882	1.625697127	0.051260082	0.394198993	0.029558027	0.166782897	0.937690415	0.109763674	0.458276974	0.520594425	0.41793891	0.476686613	0.937690415	0.476686613	0	0	0.018348092	0.022934589	0.013299297	0.020359401	0.732602011	0.795512847	0.651689236	0.741570278	0.795512847	0.999628791	0	0	0	gi|15217549|ref|NP_177318.1|Gcn5-interacting protein [Arabidopsis thaliana]	NP_177318	5.69E-30	129	143	99	gcn5-interacting protein
comp142506_c0_seq1	0.598654689	0.396521509	0.081424688	0.535191273	0.75107414	0.367995825	0.89036032	0.615280321	0.793222518	0.313722156	0.75107414	0.511459739	0.89036032	0.615280321	0.793222518	0.494965497	0	0	0.986001083	1.15037122	0.901488014	0.252082209	0.924063104	0.849243729	0.188239895	0.924063104	0.849243729	0.999628791	0	0	0	gi|357478161|ref|XP_003609366.1|Blue copper protein [Medicago truncatula]	XP_003609366	1.78E-46	185	224	124	blue copper protein
comp143294_c0_seq1	1.854101883	1.937501581	1.835184571	1.899352107	0.021450893	0.734276015	0.092994432	0.087343829	0.20900008	0.237624382	0.394103631	0.734276015	0.476686613	0.476686613	0.477612307	0.480150993	0	0	0.002703589	0.003283226	0.015391729	0.001223584	0.079186674	0.81792183	0.014746398	0.444171239	0.81792183	0.999628791	1	1	1	gi|357440831|ref|XP_003590693.1|Speckle-type POZ protein [Medicago truncatula]	XP_003590693	1.92E-186	651	414	362	speckle-type poz protein
comp145335_c0_seq1	1.897000037	1.718143983	1.788496134	1.795625919	0.281093146	0.44652045	0.530355501	0.563697337	0.59021493	0.951708907	0.487097533	0.538880528	0.569053961	0.580302435	0.59021493	0.951708907	0	0	0.09342028	0.052101933	0.023476413	0.057517612	0.15582423	0.591451954	0.347801449	0.508428377	0.591451954	0.999628791	0	0	0
comp145497_c0_seq1	0.949575881	1.098004067	0.674552866	0.987161397	0.619368388	0.215364198	0.882664585	0.080068448	0.678943096	0.083008834	0.619368388	0.478052472	0.882664585	0.476431131	0.678943096	0.476686613	0	0	0.239959349	0.231976018	0.036294097	0.138820835	0.058655624	1	0.167252463	0.420606916	1	0.999628791	0	0	0
comp147239_c0_seq1	1.726670924	1.737156385	1.83696974	1.78283809	0.942487305	0.317823771	0.552903448	0.477700418	0.72259249	0.527158065	0.942487305	0.496050146	0.576852565	0.550151779	0.72259249	0.56789809	0	0	0.039425464	0.070008694	0.029930456	0.01243735	0.769758736	0.541295729	0.357247608	0.769758736	0.541295729	0.999628791	0	0	0
comp147342_c0_seq1	1.587777647	1.546681117	1.498806267	1.518049556	0.682553831	0.159207576	0.248808569	0.582858806	0.737549257	0.547134248	0.682553831	0.476686613	0.481593928	0.586578716	0.737549257	0.574933709	0	0	0.018409846	0.033613336	0.003712572	0.00219986	0.10356698	0.523060421	0.579726421	0.4685804	0.523060421	0.999628791	1	1	1	gi|15224948|ref|NP_182001.1|Alcohol dehydrogenase transcription factor myb/SANT-like protein [Arabidopsis thaliana]	NP_182001	1.50E-33	143	148	93	sequence-specific dna binding transcription factor
comp150756_c0_seq1	1.345526632	1.353428538	1.664453407	1.523353907	0.971117142	0.090506524	0.294176684	0.072307075	0.265147622	0.119552234	0.971117142	0.476686613	0.490072767	0.47450481	0.484163939	0.476686613	0	0	0.154977504	0.102807674	0.036908121	0.008047857	0.14135633	0.712063048	0.120072351	0.497924407	0.712063048	0.999628791	1	1	1	gi|357494507|ref|XP_003617542.1|RING finger family protein [Medicago truncatula]	XP_003617542	1.04E-47	189	203	130	ring finger family protein
comp151797_c0_seq1	1.758481387	1.89790554	1.909740519	1.950905231	0.324503977	0.215793932	0.075999457	0.93170781	0.671428052	0.686464303	0.497763623	0.478171235	0.475381125	0.93170781	0.671428052	0.686464303	0	0	0.043144665	0.05905134	0.040581287	0.019931389	0.948048518	0.726239764	0.453811149	0.948048518	0.726239764	0.999628791	0	0	0
comp152262_c0_seq1	1.661318973	1.569326795	1.703582331	1.679987336	0.36383247	0.646647489	0.870097161	0.177857065	0.355585224	0.832540155	0.510154515	0.646647489	0.870097161	0.476686613	0.507273169	0.832540155	0	0	0.026405225	0.026875135	0.022987511	0.049698511	0.882812496	0.957287672	0.417395693	0.882812496	0.957287672	0.999628791	0	0	0	gi|357492909|ref|XP_003616743.1|Transcription factor bHLH93 [Medicago truncatula]	XP_003616743	1.63E-37	154	156	117	transcription factor bhlh93
comp152433_c0_seq1	1.187335046	1.382091616	1.290896356	1.377592891	0.233101165	0.373465855	0.178609985	0.453295226	0.974849969	0.336781555	0.47984818	0.513104377	0.476686613	0.541232006	0.974849969	0.501283902	0	0	0.071177392	0.065702418	0.006279169	0.040159088	0.018592398	0.965111186	0.062746878	0.370751052	0.965111186	0.999628791	0	1	1	gi|357505371|ref|XP_003622974.1|hypothetical protein MTR_7g058970 [Medicago truncatula]	XP_003622974	2.61E-20	97	111	79	hypothetical protein MTR_7g058970
comp153061_c0_seq1	1.670182706	1.646746721	1.639374315	1.717476091	0.863380964	0.739207966	0.604499339	0.956877335	0.602668592	0.396730014	0.863380964	0.739207966	0.604499339	0.956877335	0.602668592	0.521575311	0	0	0.024798505	0.069605282	0.025105659	0.023577556	0.989551348	0.287707437	0.946739129	0.989551348	0.287707437	0.999628791	0	0	0	gi|357512141|ref|XP_003626359.1|Trafficking protein particle complex subunit 6B [Medicago truncatula]	XP_003626359	3.97E-80	296	176	158	trafficking protein particle complex subunit 6b
comp153225_c0_seq1	1.137581589	1.389990747	1.42854001	0.95328342	0.498113166	0.416413222	0.616552167	0.916544708	0.257894765	0.201949499	0.557559188	0.528500521	0.616552167	0.916544708	0.48311318	0.477098854	0	0	0.373262467	0.356700692	0.362666118	0.413073782	0.975558692	0.992608074	0.889919086	0.975558692	0.992608074	0.999628791	0	0	0	gi|18420541|ref|NP_568422.1|stress responsive A/B Barrel domain-containing protein [Arabidopsis thaliana]	NP_568422	3.34E-34	143	99	83	stress responsive a b barrel domain-containing protein
comp154205_c0_seq1	1.587788327	1.690092044	1.636275417	1.630225265	0.180239088	0.475158962	0.503920819	0.301493952	0.198429301	0.853173355	0.476686613	0.549127975	0.559651661	0.491670377	0.476962028	0.853173355	0	0	0.021808201	0.008864036	0.004767172	0.001472811	0.120634205	0.403719189	0.22322897	0.48163493	0.403719189	0.999628791	1	1	1
comp156332_c0_seq1	1.636797714	1.4205271	1.572975891	1.595408861	0.000238589	0.028776419	0.355428854	0.009282519	0.011909291	0.651201811	0.082855116	0.416254964	0.5072227	0.32240266	0.346426591	0.651201811	1	0	0.000756009	0.010857429	0.003610505	0.010700025	0.111249273	0.011972467	0.258259006	0.474761747	0.043028495	0.999628791	1	1	1	gi|79325221|ref|NP_001031695.1|PHD finger and bromo-adjacent homology domain-containing protein [Arabidopsis thaliana]	NP_001031695	1.40E-103	374	224	196	phd finger and bromo-adjacent homology domain-containing
comp157928_c0_seq1	1.260447841	1.485151311	0.874412578	1.365905294	0.577486961	0.205904755	0.707068564	0.09759764	0.725994977	0.027070206	0.584849182	0.477516205	0.707068564	0.476686613	0.725994977	0.411980726	0	0	0.363554552	0.482876981	0.157693133	0.094932809	0.380571403	0.748944664	0.591142535	0.628206681	0.748944664	0.999628791	0	0	0	gi|357496875|ref|XP_003618726.1|LRR receptor-like serine/threonine-protein kinase RPK2 [Medicago truncatula]	XP_003618726	3.80E-121	434	356	272	lrr receptor-like serine threonine-protein kinase rpk2
comp161147_c0_seq1	0.877859175	0.979697576	0.84513352	1.107652159	0.464441251	0.812687117	0.060195487	0.334618094	0.278387679	0.03334283	0.54523285	0.812687117	0.467133084	0.500565888	0.486594136	0.428451072	0	0	0.056040425	0.046327238	0.055259521	0.023298249	0.98808921	0.878322632	0.365024427	0.98808921	0.878322632	0.999628791	0	0	0	gi|357477055|ref|XP_003608813.1|hypothetical protein MTR_4g103250 [Medicago truncatula]	XP_003608813	2.34E-40	164	176	119	c2h2-like zinc finger protein
comp161234_c0_seq1	1.569444752	1.691130442	1.627372246	1.694633252	0.267763789	0.416258688	0.066015817	0.537446335	0.971804987	0.23927796	0.484496276	0.52843702	0.471397418	0.571604639	0.971804987	0.480155936	0	0	0.017737798	0.042018025	0.01141298	0.006976925	0.640270138	0.369745649	0.602297982	0.718476843	0.369745649	0.999628791	0	0	0	gi|15229893|ref|NP_187161.1|S-adenosylmethionine-dependent methyltransferase domain-containing protein [Arabidopsis thaliana]	NP_187161	8.70E-137	485	339	277	s-adenosylmethionine-dependent methyltransferase domain-c
comp161749_c0_seq1	1.395747097	1.481553133	1.409075012	1.545908891	0.138713415	0.84450264	0.022522805	0.320027548	0.333279385	0.083531836	0.476686613	0.84450264	0.396896801	0.496564728	0.500237261	0.476686613	0	0	0.00761163	0.009068803	0.019346016	0.0143287	0.329000923	0.832810563	0.749858838	0.603632387	0.832810563	0.999628791	0	0	0	gi|357439497|ref|XP_003590026.1|MYB-like protein [Medicago truncatula]	XP_003590026	1.13E-49	195	177	122	myb transcription factor
comp162378_c0_seq1	1.348247766	1.496329619	1.362741684	1.454655656	0.391348444	0.923969488	0.5052503	0.293399306	0.755308963	0.398702698	0.519595802	0.923969488	0.560127091	0.489905228	0.755308963	0.522278921	0	0	0.10703204	0.053302264	0.0277337	0.04026831	0.164609438	0.519134193	0.692365488	0.514750724	0.519134193	0.999628791	0	0	0	gi|357483591|ref|XP_003612082.1|Glutaredoxin C3 [Medicago truncatula]	XP_003612082	4.22E-37	153	128	97	monothiol glutaredoxin-s12
comp164559_c0_seq1	1.384406247	1.391417666	1.464707982	1.563365605	0.955910582	0.438575037	0.088361359	0.475725987	0.098123005	0.153631592	0.955910582	0.536277244	0.476686613	0.549346019	0.476686613	0.476686613	0	0	0.047456044	0.038776714	0.014344693	0.012095069	0.215154381	0.869259708	0.856077717	0.545481757	0.869259708	0.999628791	0	0	0	gi|15239366|ref|NP_200865.1|F-box/kelch-repeat protein [Arabidopsis thaliana]	NP_200865	1.69E-51	201	130	107	f-box kelch-repeat protein
comp164781_c0_seq1	0.853113935	1.104629946	0.667117841	0.973974657	0.467563726	0.565906313	0.66946819	0.166116519	0.62376767	0.205879767	0.546413467	0.580999398	0.66946819	0.476686613	0.62376767	0.477516205	0	0	0.372446625	0.265186052	0.235574658	0.093740543	0.627449429	0.764171267	0.334714926	0.715377526	0.764171267	0.999628791	0	0	0
comp167685_c0_seq1	1.44290052	1.653330938	1.532758499	1.583628453	0.01375454	0.134370987	0.01707586	0.155131586	0.38820732	0.402001681	0.358591741	0.476686613	0.376792229	0.476686613	0.518436645	0.523548973	0	0	0.008037657	0.023351282	0.011773513	0.009355527	0.685529592	0.272786451	0.806991925	0.73048834	0.272786451	0.999628791	0	0	0	gi|15238896|ref|NP_196652.1|mraW methylase family protein [Arabidopsis thaliana]	NP_196652	3.24E-123	441	444	308	mraw methylase family protein
comp168083_c0_seq1	0.928843581	1.203493986	1.220815902	1.057277832	0.419751189	0.363151828	0.618389024	0.957009864	0.577900967	0.490077309	0.529658348	0.509926553	0.618389024	0.957009864	0.584974906	0.554579403	0	0	0.325568804	0.283180597	0.263586397	0.060348322	0.822384246	0.918156719	0.131481121	0.822384246	0.918156719	0.999628791	0	0	0	gi|357495457|ref|XP_003618017.1|Fasciclin-like arabinogalactan protein [Medicago truncatula]	XP_003618017	1.23E-85	315	264	197	fasciclin-like arabinogalactan protein
comp169437_c0_seq1	1.428477297	1.562360393	1.290438584	1.518417579	0.14103113	0.228555704	0.407767073	0.003019534	0.556281404	0.035096015	0.476686613	0.479403118	0.525372474	0.22703841	0.578018188	0.432006245	0	0	0.040506001	0.004233779	0.033347372	0.027215333	0.836217975	0.04814019	0.828990568	0.836217975	0.08379651	0.999628791	0	0	0	gi|15236376|ref|NP_193130.1|adenosylhomocysteinase 1 [Arabidopsis thaliana]	NP_193130	2.18E-103	374	195	188	adenosylhomocysteinase 1
comp169685_c0_seq1	0.939858572	0.999309959	1.006516706	0.956968077	0.740463395	0.69915894	0.917696186	0.961345267	0.764244206	0.707699813	0.740463395	0.69915894	0.917696186	0.961345267	0.764244206	0.707699813	0	0	0.115834876	0.059894915	0.057341299	0.044332222	0.45872745	0.54252346	0.78455981	0.659440755	0.54252346	0.999628791	0	0	0	gi|357475209|ref|XP_003607890.1|Glycine cleavage system H protein [Medicago truncatula]	XP_003607890	2.67E-64	243	153	135	glycine cleavage system h protein
comp170580_c0_seq1	0.738934644	1.065654517	0.408158958	0.500074499	0.24033966	0.20571707	0.391422146	0.032493605	0.077280361	0.752817509	0.480409298	0.477500829	0.519636524	0.426808887	0.475861356	0.752817509	0	0	0.165451743	0.225417738	0.216916766	0.279593686	0.773567909	0.729683808	0.787400467	0.773567909	0.729683808	0.999628791	0	0	0
comp174201_c0_seq1	1.470240122	1.33698724	1.352198088	1.465648634	0.432333972	0.250297193	0.966639011	0.913945286	0.387077768	0.068163157	0.533955676	0.481788995	0.966639011	0.913945286	0.518010614	0.472511405	0	0	0.05461643	0.092433698	0.00483456	0.015814461	0.018732483	0.573547418	0.219298167	0.370937332	0.573547418	0.999628791	1	1	1	gi|30680129|ref|NP_187366.2|sec24-like transport protein [Arabidopsis thaliana]	NP_187366	6.34E-26	116	247	112	bifunctional inhibitor lipid-transfer protein seed storag
comp176249_c0_seq1	0.690417535	0.762006791	1.018861501	0.615226086	0.841842813	0.264741544	0.817230856	0.418094764	0.67340171	0.154275649	0.841842813	0.484077962	0.817230856	0.529058113	0.67340171	0.476686613	0	0	0.331915644	0.349629142	0.158195747	0.285831034	0.435343136	0.929989491	0.53191875	0.649532117	0.929989491	0.999628791	0	0	0
comp176482_c0_seq1	1.206263499	1.115519113	1.235187972	1.277474014	0.457773607	0.798277453	0.627406658	0.289151222	0.271191025	0.759535713	0.54281138	0.798277453	0.627406658	0.488880412	0.485287466	0.759535713	0	0	0.044230942	0.034807445	0.03049162	0.08076533	0.693100479	0.840144622	0.308738114	0.731879816	0.840144622	0.999628791	0	0	0
comp176802_c0_seq1	0.848845602	0.829117857	1.030481068	0.845385267	0.8313236	0.02180954	0.963738014	0.029165327	0.854347345	0.013169982	0.8313236	0.395154227	0.963738014	0.417011618	0.854347345	0.354930441	0	0	0.019036817	0.025860808	0.012673164	0.014817792	0.666128755	0.731887393	0.867965108	0.725582938	0.731887393	0.999628791	0	0	0
comp179389_c0_seq1	1.199162268	1.065238318	1.321550308	1.092645342	0.284849656	0.097826602	0.201349052	0.040332356	0.825897926	0.005109915	0.487868205	0.476686613	0.477098854	0.443226299	0.825897926	0.265558194	0	0	0.018550049	0.058584482	0.011095405	0.020308707	0.586476018	0.239017443	0.523099087	0.703734258	0.239017443	0.999628791	0	0	0	gi|79319806|ref|NP_001031177.1|RING/U-box domain-containing protein [Arabidopsis thaliana]	NP_001031177	3.02E-39	162	369	167	ring u-box domain-containing protein
comp180067_c0_seq1	0.888451225	0.855349502	0.821809098	0.846818394	0.816814318	0.584899836	0.739539429	0.72834065	0.932570945	0.710984478	0.816814318	0.587163928	0.739539429	0.72834065	0.932570945	0.710984478	0	0	0.075569381	0.036331999	0.010721705	0.015804147	0.051447765	0.497786184	0.680661767	0.413788984	0.497786184	0.999628791	0	0	1	gi|357448385|ref|XP_003594468.1|hypothetical protein MTR_2g029000 [Medicago truncatula]	XP_003594468	2.56E-16	83	63	49	prefoldin chaperone subunit family protein
comp182076_c0_seq1	1.031938789	0.970347787	0.978829638	0.976011205	0.584960056	0.416988807	0.456966342	0.932260439	0.957547292	0.958323469	0.587189478	0.528702787	0.54254735	0.932260439	0.957547292	0.958323469	0	0	0.020065508	0.044720266	0.004515778	0.012482811	0.127362621	0.402728349	0.288762233	0.487332945	0.402728349	0.999628791	0	0	1	gi|145325435|ref|NP_001077722.1|uncharacterized protein [Arabidopsis thaliana]	NP_001077722	2.96E-16	83	99	69	uncharacterized protein
comp182372_c0_seq1	1.051971401	1.171195405	1.04941868	1.076223116	0.182751451	0.965893425	0.690115538	0.142078324	0.251155014	0.596372929	0.476686613	0.965893425	0.690115538	0.476686613	0.481908176	0.596372929	0	0	0.013751246	0.025707265	0.007076987	0.007779834	0.483493661	0.507856248	0.919777188	0.669490701	0.507856248	0.999628791	0	0	0	gi|357443817|ref|XP_003592186.1|hypothetical protein MTR_1g099630 [Medicago truncatula]	XP_003592186	2.00E-48	191	214	135	hypothetical protein MTR_1g099630
comp182517_c0_seq1	1.433448422	1.591701629	1.624005391	1.582815989	0.303085217	0.167860595	0.244621688	0.790476366	0.93668531	0.639679092	0.492038014	0.476686613	0.480894602	0.790476366	0.93668531	0.639679092	0	0	0.07692282	0.047652451	0.029045772	0.015929189	0.308817834	0.66317171	0.525677564	0.594474337	0.66317171	0.999628791	0	0	0
comp183222_c0_seq1	0.99924206	1.000262559	0.909949388	0.997095659	0.988572708	0.365514553	0.969348357	0.448393021	0.970964979	0.430507458	0.988572708	0.510652737	0.969348357	0.53960017	0.970964979	0.53329199	0	0	0.001831566	0.023198484	0.053829564	0.016402827	0.002059297	0.015841402	0.218104565	0.279043575	0.048242464	0.999628791	1	1	1	gi|42566097|ref|NP_191631.2|cysteine-rich repeat secretory protein 15 [Arabidopsis thaliana]	NP_191631	1.20E-78	292	280	202	cysteine-rich repeat secretory protein
comp185157_c0_seq1	1.367060462	1.365415315	1.358489478	1.411874206	0.988923869	0.929949561	0.58184177	0.954575976	0.670248789	0.534411885	0.988923869	0.929949561	0.586278046	0.954575976	0.670248789	0.570476365	0	0	0.025613635	0.047051172	0.029930609	0.012772864	0.868454294	0.519125232	0.371599996	0.868454294	0.519125232	0.999628791	0	0	0
comp1862023_c0_seq1	1.89975936	1.60030331	1.969949396	2.079524561	0.506808125	0.617826213	0.215973772	0.395477569	0.274465829	0.123325459	0.560649507	0.617826213	0.478201752	0.521020511	0.485809002	0.476686613	0	0	0.10277003	0.893758571	0.012120004	0.015583868	0.034925341	0.035672294	0.789394735	0.389546698	0.07074878	0.999628791	1	1	1	gi|357438231|ref|XP_003589391.1|Cytochrome P450 [Medicago truncatula]	XP_003589391	4.26E-45	180	183	129	cytochrome p450
comp18852_c0_seq1	1.482519165	1.158873227	1.649376269	1.676547707	0.510639729	0.233731157	0.180663859	0.307004996	0.28289364	0.699090792	0.562133736	0.479889247	0.476686613	0.493144285	0.487501096	0.699090792	0	0	0.099305542	1.082388367	0.011120382	0.017640315	0.031268505	0.022020182	0.624961302	0.386349187	0.055557906	0.999628791	1	1	1	gi|15235968|ref|NP_194878.1|cytochrome P450 83B1 [Arabidopsis thaliana]	NP_194878	4.92E-06	48	35	29	cytochrome p450 83b1
comp192572_c0_seq1	1.362134946	1.250992736	1.409158847	1.378325242	0.379463377	0.521194306	0.817087125	0.191907742	0.282515156	0.590573268	0.515205753	0.565925028	0.817087125	0.476861456	0.487439145	0.590573268	0	0	0.020302203	0.05935728	0.010754018	0.008292591	0.502373686	0.270107903	0.782436762	0.676882419	0.270107903	0.999628791	0	0	1	gi|359486871|ref|XP_002272748.2|PREDICTED: uncharacterized protein LOC100256388 [Vitis vinifera]	XP_002272748	6.82E-171	601	1115	575	cysteine-rich receptor-like protein kinase
comp193116_c0_seq1	1.120911951	0.858118522	1.035458499	1.131715744	0.181672253	0.598102644	0.941122886	0.449885987	0.228142358	0.625957096	0.476686613	0.598102644	0.941122886	0.540019536	0.479403118	0.625957096	0	0	0.025502813	0.158389111	0.12693764	0.099527164	0.102827548	0.070806616	0.796024083	0.467622419	0.104317015	0.999628791	0	0	0	gi|357477055|ref|XP_003608813.1|hypothetical protein MTR_4g103250 [Medicago truncatula]	XP_003608813	3.32E-36	150	159	103	c2h2-like zinc finger protein
comp194002_c0_seq1	0.67995746	0.82340633	0.874701833	0.9101577	0.293996723	0.129341237	0.165293411	0.64591934	0.569274463	0.804026414	0.490017962	0.476686613	0.476686613	0.64591934	0.582140976	0.804026414	0	0	0.062039612	0.036636377	0.028473893	0.090648238	0.412827987	0.629968282	0.229515841	0.641572613	0.629968282	0.999628791	0	0	0	gi|357448001|ref|XP_003594276.1|hypothetical protein MTR_2g026530 [Medicago truncatula]	XP_003594276	1.71E-80	298	195	173	integral membrane family protein
comp194858_c0_seq1	1.042879242	1.075875673	1.03318995	1.143985146	0.824614058	0.897820375	0.232714034	0.756132647	0.63163808	0.077178603	0.824614058	0.897820375	0.479776135	0.756132647	0.63163808	0.475861356	0	0	0.026262352	0.085937499	0.006994874	0.014099516	0.17284735	0.225663752	0.460096722	0.520555154	0.225663752	0.999628791	1	1	1	gi|357486413|ref|XP_003613494.1|Wall-associated receptor kinase-like protein [Medicago truncatula]	XP_003613494	8.35E-28	123	182	97	wall-associated receptor kinase-like protein
comp195339_c0_seq1	1.283036491	1.296696129	1.423947097	1.430553559	0.877655894	0.01592669	0.148920507	0.134012479	0.261673605	0.943820353	0.877655894	0.370409875	0.476686613	0.476686613	0.483604482	0.943820353	0	0	0.011672458	0.028593949	0.005339697	0.046018654	0.410908906	0.352378951	0.033737776	0.641017571	0.352378951	0.999628791	0	0	1
comp195479_c0_seq1	0.671402389	0.572527795	0.677219263	0.668658989	0.532171532	0.961822201	0.980541869	0.491290663	0.506865087	0.9340731	0.569661581	0.961822201	0.980541869	0.55502942	0.560668723	0.9340731	0	0	0.048834018	0.080034732	0.037465247	0.025107867	0.778292567	0.595627836	0.671234986	0.778292567	0.595627836	0.999628791	0	0	0
comp196655_c0_seq1	1.087160139	1.123382074	1.081837215	1.13769219	0.728207547	0.950740574	0.589925064	0.5250645	0.847421505	0.234035686	0.728207547	0.950740574	0.589925064	0.567227101	0.847421505	0.479912629	0	0	0.040985459	0.01858563	0.00239885	0.009991764	0.00735324	0.463557734	0.143456061	0.328802285	0.463557734	0.999628791	1	1	1	gi|15221597|ref|NP_177070.1|uncharacterized protein [Arabidopsis thaliana]	NP_177070	1.24E-74	279	326	220	nucleolar protein
comp196695_c0_seq1	1.151442104	1.150796434	1.216290181	1.237431349	0.997787961	0.756959761	0.685992088	0.72800686	0.651515647	0.896002556	0.997787961	0.756959761	0.685992088	0.72800686	0.651515647	0.896002556	0	0	0.183172299	0.11151291	0.072774595	0.080034869	0.333921141	0.650990592	0.91943223	0.606094081	0.650990592	0.999628791	0	0	0	gi|42568507|ref|NP_200131.2|Nodulin MtN3 family protein [Arabidopsis thaliana]	NP_200131	8.74E-76	282	248	174	nodulin 3-like protein
comp197020_c0_seq1	0.746256216	0.836525928	0.525449964	0.854740867	0.544703968	0.227460258	0.379808522	0.099641972	0.885244861	0.052835655	0.574170097	0.479342988	0.515339737	0.476686613	0.885244861	0.459809423	0	0	0.061409856	0.055928053	0.126636306	0.025925219	0.445920455	0.954448274	0.106585572	0.653753963	0.954448274	0.999628791	0	0	0	gi|15232353|ref|NP_191611.1|uncharacterized protein [Arabidopsis thaliana]	NP_191611	3.10E-34	144	137	93	uncharacterized protein
comp198299_c0_seq1	1.01854899	0.646860629	0.75894668	0.936207314	0.106461167	0.267664373	0.714423952	0.576638403	0.145807466	0.386374381	0.476686613	0.484479029	0.714423952	0.58463378	0.476686613	0.517748079	0	0	0.182557991	0.088384555	0.127524701	0.112309757	0.7034244	0.501976134	0.892518586	0.734322608	0.501976134	0.999628791	0	0	0	gi|350534764|ref|NP_001234670.1|MADS-box transcription factor [Solanum lycopersicum]	NP_001234670	2.82E-20	97	112	75	agamous-like mads-box protein agl11
comp200980_c0_seq1	1.268885196	1.242794293	1.269040105	1.262292018	0.763140375	0.997914909	0.909136482	0.745458966	0.806711226	0.889938361	0.763140375	0.997914909	0.909136482	0.745458966	0.806711226	0.889938361	0	0	0.013071659	0.025523073	0.007464094	0.006425993	0.553520545	0.480497873	0.873476825	0.694051049	0.480497873	0.999628791	0	0	0
comp201285_c0_seq1	0.590931454	0.554749568	0.450376287	0.747888845	0.827627773	0.253995209	0.226248357	0.461036453	0.195461978	0.003776263	0.827627773	0.48254338	0.479221916	0.544000237	0.476962028	0.24122801	0	0	0.065680471	0.079567022	0.019982554	0.02882333	0.217525969	0.819828395	0.697504671	0.546677828	0.819828395	0.999628791	0	0	0	gi|357446725|ref|XP_003593638.1|hypothetical protein MTR_2g014430 [Medicago truncatula]	XP_003593638	8.32E-52	202	145	113	hypothetical protein MTR_2g014430
comp202752_c0_seq1	0.488648509	0.053277439	0.442365184	0.383637276	0.044298503	0.765985249	0.528209249	0.016694712	0.051171433	0.515002949	0.449561731	0.765985249	0.568281653	0.374797973	0.458074236	0.563713917	0	0	0.127121898	0.098352136	0.013867692	0.033143826	0.029559597	0.827076014	0.36091944	0.385357294	0.827076014	0.999628791	0	1	1
comp203034_c0_seq1	1.053491349	1.149464234	1.147203556	1.248105792	0.434133085	0.483120069	0.061460952	0.986785958	0.349403795	0.392690363	0.534643355	0.552112428	0.468125041	0.986785958	0.505396629	0.52007583	0	0	0.040325943	0.038524275	0.062656619	0.017196387	0.640474971	0.992352587	0.182205559	0.718521271	0.992352587	0.999628791	0	0	0	gi|18408985|ref|NP_564926.1|thioesterase family protein [Arabidopsis thaliana]	NP_564926	6.05E-59	226	166	131	thioesterase-like protein
comp203246_c0_seq1	0.240556615	1.108275263	0.077905914	1.230797272	9.71E-07	0.214107924	5.79225E-05	1.23E-06	0.561412202	2.64676E-05	0.003037327	0.477967428	0.038577251	0.003351518	0.579559237	0.024338949	1	0	0.027371528	0.052204388	0.068701576	0.195128886	0.335339584	0.495157096	0.276578923	0.606783119	0.495157096	0.999628791	0	0	1	gi|18394706|ref|NP_564075.1|protein TIFY 10A [Arabidopsis thaliana]	NP_564075	2.44E-26	118	231	125	protein tify 10a
comp204273_c0_seq1	0.97834161	1.175082918	0.666713455	1.078326502	0.181831143	0.125328852	0.454526751	0.018847299	0.486463977	0.043468893	0.476686613	0.476686613	0.541637775	0.385111374	0.553277225	0.448606168	0	0	0.05615321	0.053968404	0.170474024	0.046736505	0.248291285	0.997136111	0.181859171	0.56392241	0.997136111	0.999628791	0	0	0
comp204281_c0_seq1	0.746963164	0.551014165	0.630945653	0.576021288	0.510981038	0.647307431	0.481386242	0.724332438	0.906604055	0.708630258	0.562257352	0.647307431	0.551464577	0.724332438	0.906604055	0.708630258	0	0	0.293931099	0.182851331	0.079778427	0.045994727	0.17868773	0.666122795	0.560267368	0.52454828	0.666122795	0.999628791	0	0	1
comp205569_c0_seq1	1.092026415	0.994635605	1.115832432	0.928209957	0.542402459	0.896845325	0.316780458	0.420725114	0.584338586	0.225436873	0.573310903	0.896845325	0.495800058	0.530003078	0.586997993	0.479130542	0	0	0.107361753	0.033769564	0.089597582	0.044950038	0.847507183	0.285316404	0.46715684	0.847507183	0.285316404	0.999628791	0	0	0	gi|357496553|ref|XP_003618565.1|Purple acid phosphatase [Medicago truncatula]	XP_003618565	1.38E-45	181	129	104	purple acid phosphatase
comp205662_c0_seq1	0.948140556	1.045257264	1.002998133	1.025163692	0.507583437	0.747354407	0.676871207	0.788829872	0.907551013	0.909030538	0.560955206	0.747354407	0.676871207	0.788829872	0.907551013	0.909030538	0	0	0.073935497	0.041778966	0.095080059	0.12477328	0.789274557	0.600166913	0.772801788	0.789274557	0.600166913	0.999628791	0	0	0	gi|15223275|ref|NP_177245.1|MLP-like protein 43 [Arabidopsis thaliana]	NP_177245	1.49E-17	88	93	58	mlp-like protein 43
comp210445_c0_seq1	0.897719423	1.046341703	1.004245894	0.999920765	0.264209286	0.077098466	0.323796937	0.736659173	0.758496612	0.963517418	0.484016647	0.475830016	0.497467503	0.736659173	0.758496612	0.963517418	0	0	0.014155586	0.071640603	0.005333188	0.046919374	0.307749335	0.104927459	0.032285194	0.594368256	0.132712838	0.999628791	1	1	1
comp210883_c0_seq1	0.332092582	0.504788694	0.491657585	0.57064928	0.287324039	0.300881873	0.09999764	0.924236547	0.598068486	0.492066337	0.488489281	0.491544824	0.476686613	0.924236547	0.598068486	0.555307466	0	0	0.086492676	0.052354222	0.04857285	0.027708686	0.541941362	0.647000471	0.552837952	0.690813745	0.647000471	0.999628791	0	0	0	gi|22330263|ref|NP_683435.1|uncharacterized protein [Arabidopsis thaliana]	NP_683435	3.74E-16	83	122	63	uncharacterized protein
comp210896_c0_seq1	0.590509541	0.837505801	0.463457562	0.636544057	0.171033798	0.530564754	0.80820627	0.073339836	0.291873936	0.418352994	0.476686613	0.569124217	0.80820627	0.474729789	0.489617297	0.529167391	0	0	0.092266802	0.073814042	0.145063818	0.117589104	0.631612328	0.852852785	0.823387619	0.716465882	0.852852785	0.999628791	0	0	0	gi|357497355|ref|XP_003618966.1|hypothetical protein MTR_6g029390 [Medicago truncatula]	XP_003618966	1.04E-19	95	89	62	methyltransferase-related protein
comp212274_c0_seq1	0.989867189	0.976997051	1.126902282	1.102831458	0.851260738	0.079129828	0.138541447	0.03131825	0.062405423	0.735002892	0.851260738	0.475948198	0.476686613	0.42369323	0.469202134	0.735002892	0	0	0.017645348	0.008217568	0.015086177	0.014379028	0.867671454	0.478953056	0.959268977	0.867671454	0.478953056	0.999628791	0	0	0
comp213425_c0_seq1	0.885314105	0.753515991	0.873342702	0.847090105	0.25940933	0.903965022	0.643548488	0.267295059	0.30906115	0.707442476	0.483321134	0.903965022	0.643548488	0.484447061	0.493719234	0.707442476	0	0	0.034335369	0.035651498	0.023177313	0.005312188	0.676801244	0.941409589	0.131743294	0.728338345	0.941409589	0.999628791	0	0	0	gi|18415306|ref|NP_567584.1|Profilin family protein [Arabidopsis thaliana]	NP_567584	6.13E-50	196	148	121	profilin family protein
comp214521_c0_seq1	0.855020493	0.680340062	0.899813415	0.810860253	0.196216221	0.621908577	0.591989259	0.123937102	0.331679907	0.336655353	0.476962028	0.621908577	0.591989259	0.476686613	0.499822406	0.501251292	0	0	0.019205627	0.069027343	0.02869593	0.020165107	0.670221352	0.193133099	0.708097547	0.726642509	0.193605427	0.999628791	0	0	0	gi|357497007|ref|XP_003618792.1|hypothetical protein MTR_6g022020 [Medicago truncatula]	XP_003618792	1.25E-41	168	167	116	bcl-2-associated athanogene 2
comp215606_c0_seq1	0.26959416	0.413000583	0.233270617	0.224714495	0.407157939	0.80459728	0.74306801	0.215891202	0.164468571	0.930222464	0.5252018	0.80459728	0.74306801	0.478201752	0.476686613	0.930222464	0	0	0.089611187	0.068418816	0.036160608	0.019626205	0.341877078	0.816939877	0.518645855	0.61033267	0.816939877	0.999628791	0	0	0
comp218244_c0_seq1	0.801368085	0.68833624	0.765678651	0.864695824	0.365378017	0.712021354	0.576182007	0.570433898	0.241369521	0.43598516	0.510614712	0.712021354	0.584433044	0.582584361	0.480665446	0.535296953	0	0	0.017960698	0.059315492	0.036467731	0.056424006	0.455538117	0.222296936	0.643644792	0.658012514	0.222296936	0.999628791	0	0	0
comp219492_c0_seq1	0.694128959	0.565803803	0.635324575	0.676128747	0.369430693	0.639417116	0.875244211	0.523806483	0.259228555	0.56162065	0.511900338	0.639417116	0.875244211	0.566767971	0.483293867	0.57962826	0	0	0.069836467	0.039216441	0.021687676	0.006933475	0.225173802	0.595995601	0.236345564	0.551084678	0.595995601	0.999628791	0	0	1
comp220213_c0_seq1	0.941954332	1.042029555	0.886513452	0.960889355	0.180788556	0.504902295	0.78430372	0.053780313	0.199134314	0.314617653	0.476686613	0.559994712	0.78430372	0.460883295	0.476977723	0.495177762	0	0	0.018361401	0.010639793	0.021559292	0.009550351	0.864443552	0.617082023	0.392386331	0.864443552	0.617082023	0.999628791	0	0	0	gi|15223037|ref|NP_177765.1|U-box domain-containing protein 43 [Arabidopsis thaliana]	NP_177765	3.10E-172	604	582	431	u-box domain-containing protein 42
comp220409_c0_seq1	0.304959365	0.496819841	0.561053134	0.506160935	0.223008996	0.103831639	0.251285144	0.658335739	0.955165481	0.738043033	0.47888699	0.476686613	0.481943809	0.658335739	0.955165481	0.738043033	0	0	0.075660337	0.052923944	0.059150638	0.097809651	0.793651575	0.750971906	0.594437597	0.793651575	0.750971906	0.999628791	0	0	0	gi|18400614|ref|NP_566497.1|uncharacterized protein [Arabidopsis thaliana]	NP_566497	8.48E-30	129	241	133	uncharacterized protein
comp221308_c0_seq1	0.695779146	0.628613234	0.687970424	0.672416276	0.575052859	0.94219408	0.835008141	0.647716679	0.74269777	0.899345638	0.584120701	0.94219408	0.835008141	0.647716679	0.74269777	0.899345638	0	0	0.026437306	0.047283122	0.041326965	0.047008392	0.635918539	0.536566031	0.891038487	0.71722682	0.536566031	0.999628791	0	0	0	gi|15235691|ref|NP_193986.1|Phosphatidic acid phosphatase (PAP2) family protein [Arabidopsis thaliana]	NP_193986	4.72E-33	140	221	126	phosphatidic acid phosphatase family protein
comp221565_c0_seq1	0.949038634	0.987103032	1.246155398	1.128808929	0.833936964	0.040289907	0.090492518	0.206211677	0.431718672	0.383025035	0.833936964	0.443221299	0.476686613	0.477564602	0.533761429	0.51641977	0	0	0.033340402	0.132563205	0.075984127	0.027621094	0.38700962	0.162395149	0.2909739	0.631321084	0.173829774	0.999628791	0	0	0	gi|15225026|ref|NP_178969.1|serine--glyoxylate aminotransferase [Arabidopsis thaliana]	NP_178969	5.88E-28	123	161	93	alanine glyoxylate aminotransferase
comp228280_c0_seq1	0.846550169	0.8570646	0.655961514	0.960121931	0.944986384	0.086897544	0.266895577	0.219239741	0.511867365	0.012944135	0.944986384	0.476686613	0.484447061	0.478483367	0.562612568	0.353881323	0	0	0.026109888	0.091302809	0.040761473	0.03304063	0.636905834	0.202237254	0.823369504	0.717427941	0.202237254	0.999628791	0	0	0
comp231675_c0_seq1	0.9007409	0.932831356	0.984269103	1.003602061	0.85096489	0.562309514	0.497201106	0.685860231	0.600997685	0.843900504	0.85096489	0.57983108	0.557240702	0.685860231	0.600997685	0.843900504	0	0	0.098292322	0.060025008	0.022069296	0.034210184	0.1268116	0.653152006	0.642235686	0.487099447	0.653152006	0.999628791	0	0	0	gi|357512169|ref|XP_003626373.1|WD repeat-containing protein-like protein [Medicago truncatula]	XP_003626373	3.19E-18	89	58	46	transducin wd-40 repeat-containing protein
comp231734_c0_seq1	0.835433234	0.886760814	0.801411489	0.998935526	0.78664279	0.750276791	0.210981984	0.640086552	0.567237024	0.102523935	0.78664279	0.750276791	0.477782373	0.640086552	0.581438343	0.476686613	0	0	0.041378404	0.140302589	0.025218441	0.054329745	0.600078324	0.212866812	0.419482501	0.707671771	0.212866812	0.999628791	0	0	0
comp232105_c0_seq1	0.63262192	0.566265559	0.373810343	0.661770053	0.803599709	0.178772658	0.863085699	0.456913027	0.695270755	0.07172899	0.803599709	0.476686613	0.863085699	0.542528144	0.695270755	0.474306673	0	0	0.118121019	0.247719035	0.088065884	0.048714209	0.755159772	0.437454341	0.531544706	0.755159772	0.437454341	0.999628791	0	0	0
comp238133_c0_seq1	0.615457493	0.752504473	0.328172273	0.511818307	0.75799243	0.412154086	0.778836174	0.302884329	0.572408261	0.569619539	0.75799243	0.526828922	0.778836174	0.491966371	0.583231335	0.582277133	0	0	0.447079194	0.588473967	0.257179019	0.347154875	0.55869395	0.755823108	0.750038087	0.69520216	0.755823108	0.999628791	0	0	0	gi|15219652|ref|NP_176814.1|calmodulin 4 [Arabidopsis thaliana]	NP_176814	1.10E-46	185	147	125	calmodulin 1
comp240225_c0_seq1	0.628381404	0.569467256	0.476996569	0.522313235	0.760418316	0.20691905	0.392156414	0.584443185	0.78438708	0.566270603	0.760418316	0.477564602	0.519843644	0.587029133	0.78438708	0.58113274	0	0	0.066204329	0.126170098	0.014329972	0.021831747	0.11842515	0.495647306	0.655349667	0.480287294	0.495647306	0.999628791	0	1	1	gi|15241069|ref|NP_195804.1|ovate family protein 1 [Arabidopsis thaliana]	NP_195804	6.87E-28	123	275	136	ovate family protein 2
comp241537_c0_seq1	0.475449871	0.446949142	0.249082525	0.421594169	0.947834938	0.372215243	0.827692378	0.605870214	0.94676125	0.200929448	0.947834938	0.512713806	0.827692378	0.605870214	0.94676125	0.477089016	0	0	0.311853146	0.664202372	0.056249875	0.045478818	0.083431957	0.428454688	0.821257994	0.44864237	0.428454688	0.999628791	1	1	1	gi|186501365|ref|NP_028489.2|uncharacterized protein [Arabidopsis thaliana]	NP_028489	1.57E-31	136	271	145	uncharacterized protein
comp246862_c0_seq1	0.54785051	0.599828198	0.498118171	0.577882758	0.68430748	0.543648599	0.646743411	0.46183514	0.864234229	0.340379052	0.68430748	0.573802636	0.646743411	0.54428601	0.864234229	0.502424893	0	0	0.011922872	0.069301584	0.026881164	0.013032568	0.393102233	0.080589747	0.445781568	0.63397758	0.112629473	0.999628791	0	0	1	gi|18422298|ref|NP_568621.1|Peroxisomal membrane 22 kDa (Mpv17/PMP22) family protein [Arabidopsis thaliana]	NP_568621	3.14E-64	243	174	143	peroxisomal membrane 22 kda (mpv17 pmp22) family protein
comp249409_c0_seq1	0.474703228	0.67959107	0.34852833	0.793271087	0.252038385	0.409601392	0.058958221	0.028966381	0.45672187	0.00163379	0.482180251	0.525886404	0.46653087	0.416722366	0.542477979	0.184363626	0	0	0.098506534	0.068309193	0.035839797	0.052356765	0.291378513	0.744544504	0.687618589	0.586912402	0.744544504	0.999628791	0	0	0	gi|18394031|ref|NP_563933.1|Ninja-family protein AFP2 [Arabidopsis thaliana]	NP_563933	4.19E-48	191	342	179	ninja-family protein afp3
comp250345_c0_seq1	0.255175965	0.596483214	0.395136213	0.635865138	0.083815415	0.288522823	0.003487357	0.281198987	0.821274539	0.033293413	0.476686613	0.488790452	0.236939816	0.487116655	0.821274539	0.428451072	0	0	0.05539445	0.128777873	0.043183971	0.022832334	0.791328583	0.379713836	0.501154869	0.791328583	0.379713836	0.999628791	0	0	0	gi|357509485|ref|XP_003625031.1|Mitochondrial fission 1 protein [Medicago truncatula]	XP_003625031	2.46E-60	230	163	134	mitochondrial fission 1 protein
comp254552_c0_seq1	0.233246713	0.289125467	0.097029	0.220534696	0.914500588	0.696316674	0.972740461	0.650400364	0.876835261	0.567500246	0.914500588	0.696316674	0.972740461	0.650400364	0.876835261	0.581546828	0	0	0.623696384	0.79909178	0.085265869	0.185058733	0.047645592	0.77647738	0.415111089	0.408989605	0.77647738	0.999628791	0	1	1	gi|357438637|ref|XP_003589594.1|Calmodulin-like protein [Medicago truncatula]	XP_003589594	9.59E-36	149	159	108	calcium-binding protein cml42
comp25596_c0_seq1	0.072200771	-0.227492843	0.157684944	0.155590387	0.461738052	0.584229452	0.591943424	0.317332457	0.319589099	0.976439245	0.544234441	0.586960915	0.591943424	0.495925262	0.496459323	0.976439245	0	0	0.126216691	0.690644897	0.015257481	0.014137792	0.036806346	0.090520806	0.935381976	0.39210533	0.121047428	0.999628791	1	1	1	gi|42567382|ref|NP_195157.2|alpha/beta-hydrolase family protein-like protein [Arabidopsis thaliana]	NP_195157	1.87E-85	314	178	170	alpha beta-hydrolase family protein
comp256851_c0_seq1	0.447629459	0.459424907	0.346691404	0.430837132	0.871613316	0.029307799	0.786890955	0.105142067	0.722814093	0.138113064	0.871613316	0.417221415	0.786890955	0.476686613	0.722814093	0.476686613	0	0	0.007889627	0.019351343	0.003114617	0.014613482	0.330694181	0.351743036	0.115034386	0.60454046	0.351743036	0.999628791	0	0	0	gi|357453875|ref|XP_003597218.1|Beta-galactosidase [Medicago truncatula]	XP_003597218	1.34E-116	419	526	318	cysteine-rich receptor-like protein kinase 8
comp257520_c0_seq1	0.314543642	0.202111527	0.418918015	0.499559061	0.711223066	0.583772056	0.345131001	0.408852046	0.265964546	0.486492299	0.711223066	0.586826379	0.503924505	0.525628568	0.484332552	0.553287513	0	0	0.176024755	0.300840188	0.034366894	0.043093432	0.097328328	0.566894321	0.809956938	0.461176044	0.566894321	0.999628791	0	1	1
comp261458_c0_seq1	0.208801351	0.361451032	0.301860321	0.477628944	0.103585139	0.376534558	0.022042258	0.485204918	0.211418971	0.104993341	0.476686613	0.514147735	0.395647877	0.552843065	0.47782989	0.476686613	0	0	0.034574075	0.011042365	0.02879537	0.035168086	0.845832719	0.291534406	0.831700082	0.845832719	0.291534406	0.999628791	0	0	0	gi|356544810|ref|XP_003540840.1|PREDICTED: thaumatin-like protein 1-like [Glycine max]	XP_003540840	9.48E-116	415	280	224	thaumatin-like protein 1-like
comp263472_c0_seq1	0.558762857	0.600144591	0.618841692	0.567779259	0.606607604	0.312044903	0.849462283	0.838992064	0.704935393	0.439859606	0.606607604	0.4945515	0.849462283	0.838992064	0.704935393	0.536715417	0	0	0.004060894	0.02784653	0.016017464	0.009114392	0.158317376	0.05814554	0.551087989	0.51013712	0.093355022	0.999628791	0	0	0	gi|30684901|ref|NP_564000.2|uncharacterized protein [Arabidopsis thaliana]	NP_564000	3.55E-101	367	333	242	uncharacterized protein
comp266241_c0_seq1	0.795733109	0.850245326	0.956107358	0.767485551	0.726108156	0.217862857	0.824983616	0.469603946	0.571158537	0.113786445	0.726108156	0.478291337	0.824983616	0.547131403	0.582822515	0.476686613	0	0	0.056281269	0.070643315	0.038726362	0.038951088	0.691645717	0.792296358	0.995088606	0.731692873	0.792296358	0.999628791	0	0	0	gi|357521679|ref|XP_003631128.1|ABC transporter I family member [Medicago truncatula]	XP_003631128	3.66E-19	94	143	89	abc transporter b family member
comp267884_c0_seq1	0.294745571	0.253348238	0.185243061	0.189600303	0.785151807	0.497234849	0.430930795	0.60862691	0.513173445	0.968377526	0.785151807	0.557247711	0.533446395	0.60862691	0.56304906	0.968377526	0	0	0.091010843	0.036239208	0.059178243	0.011419933	0.648209511	0.393104955	0.095162385	0.720552467	0.393104955	0.999628791	0	0	1
comp268006_c0_seq1	0.537029781	0.585050842	0.672029493	0.583769487	0.7065025	0.191690838	0.734603238	0.365738452	0.992334157	0.420466896	0.7065025	0.476861456	0.734603238	0.510696088	0.992334157	0.529905477	0	0	0.050741769	0.036617579	0.008922945	0.060006026	0.07936304	0.774231833	0.056655165	0.444283308	0.774231833	0.999628791	0	0	0
comp268377_c0_seq1	0.005304429	0.055954119	-0.00116733	0.150959094	0.742190961	0.950983243	0.234673988	0.681968339	0.530676963	0.142753337	0.742190961	0.950983243	0.480050137	0.681968339	0.569135932	0.476686613	0	0	0.044935213	0.077678261	0.019834553	0.039563203	0.39036697	0.559202787	0.466714845	0.633095861	0.559202787	0.999628791	0	0	0
comp27554_c0_seq1	-0.217570817	-0.101914042	-0.101332658	-0.439332328	0.575949644	0.557570624	0.359552471	0.996652594	0.093757172	0.079132569	0.584371223	0.578355246	0.508636265	0.996652594	0.476686613	0.475948198	0	0	0.181522902	0.055232402	0.045952382	0.153180882	0.157891934	0.272164784	0.212403426	0.509725792	0.272164784	0.999628791	0	0	0	gi|15239999|ref|NP_196250.1|NDR1/HIN1-Like protein 3 [Arabidopsis thaliana]	NP_196250	2.17E-60	231	234	147	late embryogenesis abundant hydroxyproline-rich glycoprot
comp27586_c0_seq1	0.208927391	-0.015383413	0.128693198	0.193933894	0.084204228	0.373689927	0.898197426	0.257896159	0.163703523	0.580697148	0.476686613	0.51315623	0.898197426	0.48311318	0.476686613	0.585952472	0	0	0.022952895	0.056639231	0.023584077	0.057277323	0.976976808	0.348678573	0.352397486	0.976976808	0.348678573	0.999628791	0	0	0
comp27611_c0_seq1	0.066829802	0.679823863	-0.125456448	0.600079521	0.001192383	0.26569788	0.012117932	8.46862E-05	0.675168526	0.001332724	0.164537395	0.48429342	0.347483221	0.048438562	0.675168526	0.171012778	0	0	0.083442047	0.060143061	0.085238699	0.138454093	0.981918983	0.773327711	0.607467368	0.981918983	0.773327711	0.999628791	0	0	0	gi|145336519|ref|NP_175283.2|protein TIFY 6A [Arabidopsis thaliana]	NP_175283	2.67E-19	94	147	81	jasmonate zim-domain protein
comp27617_c0_seq1	0.636032192	0.718865784	0.561382481	0.410649575	0.645185174	0.505742435	0.17148846	0.310302938	0.120103745	0.25697992	0.645185174	0.560277312	0.476686613	0.49404481	0.476686613	0.483054974	0	0	0.061886729	0.10513688	0.01077884	0.089028443	0.077871722	0.570962104	0.036928154	0.442606443	0.570962104	0.999628791	0	0	1	gi|15228503|ref|NP_189527.1|Glutaredoxin-like protein [Arabidopsis thaliana]	NP_189527	4.86E-27	119	68	55	glutaredoxin-like protein
comp27621_c0_seq1	0.315317059	0.325294856	0.366638913	0.38461442	0.948518323	0.663254049	0.593995839	0.748829935	0.672341162	0.853908455	0.948518323	0.663254049	0.593995839	0.748829935	0.672341162	0.853908455	0	0	0.061573866	0.0649774	0.019203454	0.036441611	0.22678869	0.928552494	0.498955996	0.551910703	0.928552494	0.999628791	0	0	0
comp27725_c0_seq1	-0.095938418	0.104100198	-0.022557655	0.073461117	0.098671217	0.569085539	0.254800282	0.261801454	0.815491868	0.500378716	0.476686613	0.582074315	0.482686372	0.483604482	0.815491868	0.558392076	0	0	0.051941857	0.023069938	0.044278426	0.072925368	0.865219458	0.451778505	0.597342469	0.865219458	0.451778505	0.999628791	0	0	0
comp27762_c0_seq1	0.968721081	0.915147086	0.888384289	1.034797612	0.51893803	0.392430642	0.400357743	0.741871692	0.07002076	0.066713015	0.565139081	0.51996629	0.522854788	0.741871692	0.473633222	0.471828124	0	0	0.025981841	0.011575344	0.024581134	0.009414746	0.952989265	0.453509654	0.315697072	0.952989265	0.453509654	0.999628791	0	0	0	gi|30693743|ref|NP_190865.2|cytochrome P450, family 76, subfamily G, polypeptide 1 [Arabidopsis thaliana]	NP_190865	4.40E-98	357	513	299	cytochrome p450
comp27777_c0_seq1	-0.293973616	-0.126964667	-0.635320732	-0.181459431	0.804463366	0.481173332	0.791679897	0.437635247	0.928760473	0.247937251	0.804463366	0.551392744	0.791679897	0.535908238	0.928760473	0.481471762	0	0	0.77137881	1.569752895	0.582726099	0.287124688	0.76577317	0.455289321	0.455813628	0.76577317	0.455289321	0.999628791	0	0	0	gi|15230301|ref|NP_190646.1|putative calcium-binding protein CML41 [Arabidopsis thaliana]	NP_190646	1.05E-41	169	203	133	calcium-binding protein cml38
comp27780_c0_seq1	-0.026217419	-0.305934435	0.161464892	-0.070790072	0.31421129	0.316771058	0.842416003	0.063089469	0.390660727	0.208058037	0.495093796	0.495800058	0.842416003	0.469907964	0.519314407	0.477612307	0	0	0.15141234	0.239870721	0.048503781	0.142049987	0.237137953	0.61938658	0.263275317	0.558629059	0.61938658	0.999628791	0	0	0	gi|350534408|ref|NP_001234139.1|probable aquaporin PIP-type pTOM75 [Solanum lycopersicum]	NP_001234139	1.40E-25	114	62	54	aquaporin pip1-3
comp27818_c0_seq1	0.695040008	0.973764429	0.632888628	1.0805076	0.045561995	0.65872064	0.003053426	0.018998993	0.330018601	0.001115686	0.451207357	0.65872064	0.227507355	0.386140339	0.499357356	0.159701487	0	0	0.055420104	0.038650187	0.059695123	0.022025538	0.936997964	0.748753561	0.297873636	0.936997964	0.748753561	0.999628791	0	0	0	gi|357439325|ref|XP_003589939.1|Peptide chain release factor [Medicago truncatula]	XP_003589939	1.44E-112	405	398	290	peptide chain release factor
comp27819_c0_seq1	-0.198405333	-0.411078446	0.11243743	-0.120664207	0.361626508	0.138832824	0.690586624	0.004435313	0.069739263	0.042973199	0.509342736	0.476686613	0.690586624	0.253935365	0.473506883	0.448036206	0	0	0.197765671	0.093997499	0.045096394	0.02419813	0.130504214	0.490954694	0.510974119	0.489422806	0.490954694	0.999628791	0	0	1
comp27970_c0_seq1	0.328854192	0.34410742	0.45282737	0.363954967	0.908542197	0.432386005	0.702466526	0.566775095	0.887280416	0.586561048	0.908542197	0.53397592	0.702466526	0.581288447	0.887280416	0.587757712	0	0	0.018814718	0.070152367	0.124501983	0.030337679	0.058552007	0.181455775	0.147382507	0.420606916	0.186274233	0.999628791	0	0	1
comp28058_c0_seq1	0.274312046	0.114332386	0.153708094	0.124695219	0.408502562	0.45431231	0.36893756	0.846003636	0.959959426	0.870019842	0.525529226	0.541540369	0.511729075	0.846003636	0.959959426	0.870019842	0	0	0.06226814	0.127233696	0.08728902	0.096302737	0.719941031	0.452844897	0.916751569	0.738745514	0.452844897	0.999628791	0	0	0
comp28165_c0_seq1	0.569779682	0.475584908	0.755923374	0.463066835	0.649562106	0.19681181	0.474822324	0.079115834	0.937579229	0.000016305	0.649562106	0.476962028	0.548999352	0.475948198	0.937579229	0.019010088	1	0	0.114498779	0.112729327	0.001694365	0.014026721	0.000274648	1	0.036749775	0.26069062	1	0.999628791	1	1	1
comp28166_c0_seq1	1.065529138	1.083683615	1.031590726	0.835600546	0.855294837	0.67742205	0.012075468	0.613573713	0.026955597	0.035731639	0.855294837	0.67742205	0.347357041	0.613573713	0.411623404	0.434004975	0	0	0.017408954	0.033713248	0.021311074	0.023797815	0.829781692	0.485609042	0.906554759	0.829781692	0.485609042	0.999628791	0	0	0	gi|357479611|ref|XP_003610091.1|Receptor-like protein kinase [Medicago truncatula]	XP_003610091	5.89E-161	566	385	324	protein kinase-like protein
comp28166_c0_seq2	1.140643462	1.164852666	1.127142441	0.910694107	0.817279985	0.866016806	0.005586422	0.739177193	0.029403824	0.019502405	0.817279985	0.866016806	0.273382201	0.739177193	0.41750531	0.387735416	0	0	0.013358083	0.042262131	0.024035295	0.019147809	0.534773364	0.23833653	0.809087048	0.688234487	0.23833653	0.999628791	0	0	0	gi|357479611|ref|XP_003610091.1|Receptor-like protein kinase [Medicago truncatula]	XP_003610091	3.19E-159	560	375	318	protein kinase-like protein
comp28186_c0_seq1	0.760407719	0.927207497	0.817103616	0.936335748	0.010928481	0.402640134	0.036338442	0.099296163	0.905466423	0.159787976	0.338985959	0.523713473	0.435722396	0.476686613	0.905466423	0.476686613	0	0	0.011542995	0.007869751	0.014775509	0.025071169	0.793058631	0.732039968	0.575851624	0.793058631	0.732039968	0.999628791	0	0	0	gi|357504201|ref|XP_003622389.1|Dynein light chain [Medicago truncatula]	XP_003622389	1.94E-55	215	332	186	dynein light chain
comp28263_c0_seq1	0.739942892	0.938573189	0.835029935	0.781573664	0.307212472	0.441280257	0.731305866	0.560620271	0.377706393	0.579585806	0.493203008	0.537147535	0.731305866	0.579254966	0.514602555	0.585501973	0	0	0.059680109	0.129441085	0.028021483	0.025945949	0.426313799	0.418029856	0.934758236	0.646378972	0.418029856	0.999628791	0	0	0	gi|18378812|ref|NP_563621.1|NC domain-containing protein-like protein [Arabidopsis thaliana]	NP_563621	1.91E-103	374	254	214	nc domain-containing protein
comp28263_c0_seq2	0.705676567	0.899775427	0.792149205	0.740240235	0.311966768	0.480648686	0.771810039	0.545971852	0.368561771	0.601104181	0.494534548	0.551240852	0.771810039	0.574570258	0.511610495	0.601104181	0	0	0.056162157	0.127782733	0.030526949	0.026663396	0.519638896	0.39134525	0.885574831	0.682935013	0.39134525	0.999628791	0	0	0	gi|18378812|ref|NP_563621.1|NC domain-containing protein-like protein [Arabidopsis thaliana]	NP_563621	7.71E-104	376	254	215	nc domain-containing protein
comp28334_c0_seq1	1.013959918	0.75138821	1.038690811	1.014931564	0.2517338	0.826509055	0.992278784	0.191166862	0.215795291	0.750230518	0.482095137	0.826509055	0.992278784	0.476861456	0.478171235	0.750230518	0	0	0.050379368	0.204693612	0.02392943	0.008537325	0.433268009	0.156354961	0.282473484	0.648806073	0.169918034	0.999628791	1	1	1	gi|186532180|ref|NP_200315.2|DNA-binding bromodomain-containing protein [Arabidopsis thaliana]	NP_200315	4.99E-26	116	170	99	dna-binding bromodomain-containing protein
comp28342_c0_seq1	-0.120103631	0.060441523	-0.062168627	0.03409163	0.44311764	0.800528201	0.502800649	0.415970014	0.859515234	0.49965384	0.537721319	0.800528201	0.559273211	0.528323648	0.859515234	0.558122604	0	0	0.247545932	0.059360562	0.059199886	0.058191591	0.142437649	0.191331128	0.985419114	0.499030483	0.192429687	0.999628791	0	0	0	gi|357446563|ref|XP_003593557.1|Dof zinc finger protein [Medicago truncatula]	XP_003593557	9.14E-35	146	265	143	dof zinc finger protein
comp28367_c0_seq1	0.938215173	0.695649553	1.005287906	0.812190648	0.029390487	0.507446599	0.331771661	0.002938044	0.343651243	0.114838134	0.417476717	0.560893585	0.499841162	0.225305844	0.503458295	0.476686613	0	0	0.0366445	0.022481743	0.022496474	0.059417634	0.605398771	0.656380795	0.310113533	0.709399966	0.656380795	0.999628791	0	0	0	gi|350537235|ref|NP_001234541.1|EIL1 protein [Solanum lycopersicum]	NP_001234541	9.70E-10	61	106	52	ethylene insensitive 3-like protein
comp28416_c0_seq1	-0.050532087	-0.031706257	-0.144335136	0.093490983	0.923107608	0.579125285	0.406210125	0.465501151	0.428876344	0.063539767	0.923107608	0.585335281	0.524900016	0.545618747	0.532717	0.470215969	0	0	0.125421709	0.080711974	0.04034794	0.047060717	0.238803072	0.690171419	0.870008438	0.559149377	0.690171419	0.999628791	0	0	0	gi|357492009|ref|XP_003616293.1|HMG-Y-related protein A [Medicago truncatula]	XP_003616293	7.63E-39	159	137	98	hmg-y-related protein a
comp28437_c0_seq2	0.573005839	0.436914893	0.595416052	0.532016725	0.417305946	0.884630344	0.785535617	0.230309658	0.449863945	0.560928765	0.528792081	0.884630344	0.785535617	0.479674963	0.540017089	0.579372673	0	0	0.101409414	0.050185149	0.037914922	0.030934207	0.304099808	0.515274867	0.828755884	0.592843923	0.515274867	0.999628791	0	0	0
comp28500_c0_seq1	1.160404839	0.982404328	0.913675316	1.149634578	0.111155038	0.000580649	0.866013158	0.509531533	0.124642915	0.000423841	0.476686613	0.126121701	0.866013158	0.561690462	0.476686613	0.110750718	0	0	0.013442538	0.045548647	0.008060535	0.010352701	0.588277699	0.21310808	0.790301833	0.704270648	0.21310808	0.999628791	0	0	0	gi|224137054|ref|XP_002322482.1|predicted protein [Populus trichocarpa]	XP_002322482	3.40E-72	270	292	191	atp binding
comp28515_c0_seq1	-0.289042727	-0.170980495	-0.148445083	0.034282123	0.562079171	0.433905227	0.228657566	0.899138689	0.438940508	0.458496936	0.579753305	0.534560938	0.479403118	0.899138689	0.53641054	0.543074637	0	0	0.120542402	0.099693604	0.065030179	0.28482081	0.514577285	0.878668099	0.130811643	0.681384521	0.878668099	0.999628791	0	0	0	gi|357494253|ref|XP_003617415.1|hypothetical protein MTR_5g091310 [Medicago truncatula]	XP_003617415	3.59E-09	59	87	46	hypothetical protein MTR_5g091310
comp28522_c0_seq1	0.633715725	0.80111869	0.695479806	0.68146049	0.231435503	0.493483804	0.589394329	0.427732937	0.366505124	0.860766423	0.479686448	0.55588463	0.589394329	0.532313808	0.510921394	0.860766423	0	0	0.027510052	0.06875867	0.019437294	0.017867926	0.712379246	0.342252927	0.928645813	0.736889317	0.342252927	0.999628791	0	0	0
comp28522_c0_seq2	0.754191682	0.884593094	0.807399098	0.837441242	0.345448012	0.59272115	0.406716733	0.540118895	0.707930174	0.719037449	0.504015008	0.59272115	0.525061373	0.572515035	0.707930174	0.719037449	0	0	0.037262346	0.059778297	0.020120973	0.020494004	0.515201662	0.610540019	0.984408453	0.681505371	0.610540019	0.999628791	0	0	0
comp28526_c0_seq1	1.162216212	1.147535224	0.957418176	1.211726644	0.823870184	0.001877067	0.442830306	0.001375726	0.280970593	4.45714E-05	0.823870184	0.193204838	0.537609693	0.173487228	0.487060323	0.03235757	1	0	0.01462957	0.008970123	0.004709766	0.009312131	0.239093724	0.655971482	0.472308402	0.55922974	0.655971482	0.999628791	0	0	0	gi|255555825|ref|XP_002518948.1|transcription factor, putative [Ricinus communis]	XP_002518948	2.23E-85	315	413	231	b3 domain-containing transcription factor nga1-like
comp28553_c0_seq1	0.324182795	0.298569994	0.16664836	0.445165235	0.794685135	0.162048271	0.095455008	0.341939363	0.184748388	0.027735182	0.794685135	0.476686613	0.476686613	0.50292744	0.476686613	0.413662963	0	0	0.008481516	0.040024308	0.06187399	0.020046894	0.047911211	0.119467756	0.241628782	0.409489917	0.143773725	0.999628791	0	0	1	gi|358343399|ref|XP_003635790.1|Receptor-like kinase [Medicago truncatula]	XP_003635790	2.88E-75	282	486	250	cysteine-rich receptor-like protein kinase
comp28587_c0_seq1	0.985518257	1.019528377	1.077703476	1.039954776	0.687093568	0.230152075	0.523923474	0.338193073	0.775941681	0.53793514	0.687093568	0.479669609	0.566791697	0.501623206	0.775941681	0.571748117	0	0	0.026810086	0.012226885	0.006362989	0.015364937	0.14047208	0.466818566	0.35543291	0.49701999	0.466818566	0.999628791	0	0	0	gi|42566266|ref|NP_192233.2|frataxin [Arabidopsis thaliana]	NP_192233	1.48E-53	208	200	138	frataxin-like protein
comp28601_c0_seq1	-0.050400456	-0.033283212	-0.145942487	0.00928005	0.928975879	0.335965685	0.615476724	0.515993713	0.817966675	0.073536382	0.928975879	0.501067871	0.615476724	0.564076571	0.817966675	0.474729789	0	0	0.048930632	0.138797135	0.007272182	0.033022588	0.056594018	0.28307605	0.122314666	0.418085519	0.28307605	0.999628791	1	1	1	gi|357460531|ref|XP_003600547.1|Leucine-rich repeat receptor-like protein kinase [Medicago truncatula]	XP_003600547	2.79E-43	175	318	176	leucine-rich repeat receptor-like protein kinase
comp28602_c1_seq1	0.087112147	0.123309906	0.163674331	0.056167492	0.795629603	0.485721974	0.792602374	0.721218141	0.580932593	0.211006311	0.795629603	0.553031594	0.792602374	0.721218141	0.586043662	0.477782373	0	0	0.054494139	0.04953975	0.015078911	0.026304061	0.184826645	0.953013201	0.556262918	0.529073921	0.953013201	0.999628791	0	0	0
comp28606_c0_seq1	0.354355974	0.520925438	0.514932428	0.382864443	0.160361389	0.062265434	0.843568523	0.952392837	0.379579426	0.325536629	0.476686613	0.46892973	0.843568523	0.952392837	0.515275099	0.498062395	0	0	0.029267682	0.04060398	0.010159008	0.092583563	0.270338564	0.716079283	0.029932929	0.575493292	0.716079283	0.999628791	0	0	1
comp28606_c0_seq2	0.289200236	0.513274994	0.499827102	0.366244293	0.06921148	0.042036999	0.590919564	0.907460323	0.350082252	0.348986436	0.473015094	0.446825865	0.590919564	0.907460323	0.50554959	0.505314442	0	0	0.029519268	0.043083637	0.026489081	0.089622419	0.908287253	0.678465366	0.207098562	0.908287253	0.678465366	0.999628791	0	0	0
comp28654_c0_seq1	-0.003849098	-0.188796098	-0.107280607	-0.231304724	0.159729693	0.300577412	0.176239732	0.458993931	0.803569912	0.41213652	0.476686613	0.491477764	0.476686613	0.543248214	0.803569912	0.526820142	0	0	0.041371552	0.045395058	0.015306111	0.115939385	0.299139951	0.897627288	0.044303591	0.590492479	0.897627288	0.999628791	0	0	1	gi|356557277|ref|XP_003546944.1|PREDICTED: rho guanine nucleotide exchange factor 8-like [Glycine max]	XP_003546944	4.87E-37	152	90	81	dynein light chain
comp28659_c0_seq1	0.724886456	0.439855876	0.587587691	0.638023173	0.073860796	0.339579873	0.520042304	0.327733486	0.172560545	0.698869355	0.474732645	0.50215572	0.565487416	0.498722315	0.476686613	0.698869355	0	0	0.062149351	0.061711167	0.055709562	0.04323047	0.907378973	1	0.787577821	0.907378973	1	0.999628791	0	0	0
comp28673_c0_seq1	0.592294472	0.487461849	0.589236677	0.622958639	0.3721358	0.982460258	0.791237803	0.345947762	0.078075918	0.751130901	0.512691737	0.982460258	0.791237803	0.504173811	0.475861356	0.751130901	0	0	0.062721746	0.01349858	0.050336612	0.015558406	0.815142149	0.161827211	0.223397271	0.815142149	0.173480328	0.999628791	0	0	0	gi|15238913|ref|NP_196658.1|C2H2 and C2HC zinc finger-containing protein [Arabidopsis thaliana]	NP_196658	8.19E-38	156	293	151	zinc finger protein
comp28696_c0_seq1	0.259189396	0.294514309	0.218214837	0.187060311	0.836729113	0.688842111	0.570880812	0.606549557	0.518776587	0.735830662	0.836729113	0.688842111	0.582722206	0.606549557	0.565090522	0.735830662	0	0	0.052545547	0.099149011	0.008385066	0.041297249	0.06538413	0.501934828	0.104924262	0.427975066	0.501934828	0.999628791	0	0	1	gi|255558694|ref|XP_002520371.1|basic 7S globulin 2 precursor small subunit, putative [Ricinus communis]	XP_002520371	1.86E-208	724	564	434	aspartic proteinase nepenthesin-2-like
comp28704_c0_seq1	-0.047696845	0.06195762	-0.16966091	0.227441913	0.77131637	0.656378293	0.344211837	0.475524946	0.621776571	0.071772725	0.77131637	0.656378293	0.503661528	0.549233109	0.621776571	0.474364203	0	0	0.329661928	0.416891256	0.107170988	0.153031329	0.242981474	0.78652599	0.705416307	0.561430126	0.78652599	0.999628791	0	0	0
comp28759_c0_seq1	0.490108571	0.418422641	0.148072606	0.464239251	0.810435009	0.057184508	0.891953125	0.30871311	0.867659383	0.019163947	0.810435009	0.464897914	0.891953125	0.493618746	0.867659383	0.386620236	0	0	0.145776439	0.312838566	0.025450983	0.066093909	0.078242452	0.424099192	0.318326936	0.443299373	0.424099192	0.999628791	0	1	1	gi|357443577|ref|XP_003592066.1|Serine/threonine protein kinase-like protein [Medicago truncatula]	XP_003592066	5.17E-109	393	386	277	protein kinase family protein
comp28771_c0_seq1	0.237949082	-0.450579912	-0.340275865	-0.433722469	0.335911989	0.11104188	0.122957041	0.870044008	0.981151218	0.797690406	0.501067871	0.476686613	0.476686613	0.870044008	0.981151218	0.797690406	0	0	0.490812666	2.022820534	0.227328436	0.547960231	0.418197786	0.1524787	0.356378898	0.643615163	0.167301016	0.999628791	0	0	1	gi|15222131|ref|NP_175364.1|2-oxoglutarate (2OG) and Fe(II)-dependent oxygenase-like protein [Arabidopsis thaliana]	NP_175364	9.61E-08	54	49	32	2og-fe oxygenase family protein
comp28778_c0_seq1	0.275415726	0.108862616	0.270191846	0.209167179	0.479155174	0.981909184	0.784216772	0.103946222	0.409208601	0.592853122	0.550723447	0.981909184	0.784216772	0.476686613	0.525748913	0.592853122	0	0	0.28800937	0.026149134	0.022159036	0.053378791	0.013703535	0.037440238	0.356718225	0.357487195	0.072587977	0.999628791	1	1	1
comp28785_c0_seq1	0.267121654	0.167058729	0.283907927	0.183883556	0.389280144	0.895391434	0.492932887	0.380049804	0.892925332	0.46727575	0.51876746	0.895391434	0.555654175	0.515423017	0.892925332	0.546325375	0	0	0.035584046	0.03483447	0.059625406	0.049463633	0.584860065	1	0.84254684	0.703085084	1	0.999628791	0	0	0	gi|15221835|ref|NP_173303.1|HNH endonuclease domain-containing protein [Arabidopsis thaliana]	NP_173303	7.72E-68	255	175	138	hnh endonuclease
comp28788_c0_seq1	0.750910742	0.548521013	0.556450078	0.538878491	0.086643309	0.059380468	0.039566757	0.952270429	0.941633619	0.882456111	0.476686613	0.466586848	0.442266329	0.952270429	0.941633619	0.882456111	0	0	0.014575949	0.050584721	0.041843757	0.040648681	0.271886278	0.204815285	0.975408509	0.576466661	0.204815285	0.999628791	0	0	0
comp28788_c0_seq2	0.706300363	0.497031455	0.497339372	0.459972837	0.18321259	0.070123017	0.069742328	0.998506623	0.8353593	0.793631781	0.476686613	0.473865403	0.473506883	0.998506623	0.8353593	0.793631781	0	0	0.02533843	0.093645687	0.045799148	0.073222683	0.531661786	0.184211298	0.61914737	0.687126874	0.188017346	0.999628791	0	0	0
comp28810_c0_seq1	0.164441152	0.266523307	0.275847009	0.388815206	0.579271205	0.470356652	0.086373792	0.959285277	0.448827493	0.369971593	0.585377667	0.54738371	0.476686613	0.959285277	0.539710997	0.512086196	0	0	0.069395065	0.105900059	0.067847818	0.022953494	0.980862239	0.646061191	0.259352916	0.980862239	0.646061191	0.999628791	0	0	0
comp28814_c0_seq1	-0.40160369	0.492510704	-1.010042788	-0.127917298	0.253334304	0.410752163	0.624690553	0.099397186	0.404544449	0.217374844	0.482482297	0.526319046	0.624690553	0.476686613	0.524344786	0.478268478	0	0	1.044374928	1.600070174	2.087487517	0.769659681	0.465404994	0.630267075	0.297537275	0.662156364	0.630267075	0.999628791	0	0	0	gi|15217852|ref|NP_174140.1|uncharacterized protein [Arabidopsis thaliana]	NP_174140	1.20E-28	126	217	116	uncharacterized protein
comp28823_c0_seq1	0.702982325	0.8383008	0.462744636	0.761501936	0.520338487	0.08502086	0.690455407	0.040154095	0.675031088	0.002447153	0.565615891	0.476686613	0.690455407	0.443013311	0.675031088	0.212189673	0	0	0.093294554	0.135677615	0.011589353	0.032364371	0.038989902	0.681095379	0.284134577	0.395914631	0.681095379	0.999628791	0	1	1	gi|15220732|ref|NP_174326.1|lipase-3 domain-containing protein [Arabidopsis thaliana]	NP_174326	2.73E-150	531	461	336	lipase
comp28823_c0_seq2	0.637866632	0.784307352	0.401374677	0.713979701	0.475381765	0.089981535	0.600425988	0.032906201	0.692125912	0.002052755	0.549185691	0.476686613	0.600425988	0.427900185	0.692125912	0.197888173	0	0	0.090789181	0.126557632	0.014349937	0.031708129	0.064134195	0.712505996	0.404647395	0.42688905	0.712505996	0.999628791	0	0	1	gi|15220732|ref|NP_174326.1|lipase-3 domain-containing protein [Arabidopsis thaliana]	NP_174326	4.18E-65	247	231	160	lipase
comp28832_c0_seq1	0.168407002	0.370600815	0.154303414	0.567503205	0.294100795	0.915957517	0.017080467	0.182260219	0.272300269	0.001591469	0.490042539	0.915957517	0.376792229	0.476686613	0.485459806	0.183166895	0	0	0.084302054	0.105327177	0.02005656	0.05559727	0.141097757	0.795865075	0.287484629	0.497647988	0.795865075	0.999628791	0	0	0	gi|357457301|ref|XP_003598931.1|hypothetical protein MTR_3g023580 [Medicago truncatula]	XP_003598931	1.56E-10	66	155	70	hypothetical protein MTR_3g023580
comp28840_c0_seq1	0.312626113	0.479430607	0.093124326	0.47807724	0.460966223	0.256541622	0.314646325	0.098555009	0.994665327	0.027469386	0.543974181	0.483005985	0.495191634	0.476686613	0.994665327	0.413107586	0	0	0.104662013	0.158456253	0.106586599	0.04930329	0.984534135	0.651783049	0.417429321	0.984534135	0.651783049	0.999628791	0	0	0	gi|22329538|ref|NP_683304.1|uncharacterized protein [Arabidopsis thaliana]	NP_683304	1.96E-26	118	191	109	uncharacterized protein
comp28849_c0_seq1	0.437413201	0.299209567	0.480171723	0.330410961	0.321938095	0.684968244	0.384648125	0.244543203	0.849733422	0.287095159	0.497020722	0.684968244	0.517030926	0.480894602	0.849733422	0.488461607	0	0	0.019599598	0.07600543	0.045033407	0.067147053	0.382453806	0.169605911	0.67181305	0.629289565	0.178654879	0.999628791	0	0	0
comp28850_c0_seq1	0.492098938	0.528399014	0.528337286	0.542344009	0.697074392	0.649076797	0.546934618	0.999407896	0.872140844	0.845315303	0.697074392	0.649076797	0.574857316	0.999407896	0.872140844	0.845315303	0	0	0.023517218	0.022579966	0.013341036	0.016750557	0.548953145	0.996353748	0.808880172	0.692617645	0.996353748	0.999628791	0	0	0	gi|357505731|ref|XP_003623154.1|hypothetical protein MTR_7g065090 [Medicago truncatula]	XP_003623154	3.17E-18	91	155	83	cysteine-rich receptor-like protein kinase
comp28850_c0_seq2	0.512121329	0.546521681	0.531581869	0.564673931	0.718271569	0.810143511	0.536684485	0.859094219	0.836058086	0.646499041	0.718271569	0.810143511	0.571322322	0.859094219	0.836058086	0.646499041	0	0	0.024942569	0.023340144	0.013346012	0.016908419	0.509082556	0.975924566	0.801487154	0.679322602	0.975924566	0.999628791	0	0	0	gi|357505731|ref|XP_003623154.1|hypothetical protein MTR_7g065090 [Medicago truncatula]	XP_003623154	3.00E-18	91	155	83	cysteine-rich receptor-like protein kinase
comp288551_c0_seq1	-0.166435753	-0.205783564	-0.14547868	-0.230605494	0.826097234	0.909227316	0.562538165	0.805826536	0.899330898	0.671992091	0.826097234	0.909227316	0.579914343	0.805826536	0.899330898	0.671992091	0	0	0.016711474	0.142073948	0.180679249	0.054409076	0.020638246	0.037409479	0.213784983	0.37643167	0.072554558	0.999628791	0	1	1
comp28867_c0_seq1	0.631633145	0.819604491	0.73691747	0.76903385	0.055432011	0.185723077	0.15847808	0.31689113	0.607066385	0.700140573	0.462949564	0.476686613	0.476686613	0.495833529	0.607066385	0.700140573	0	0	0.023682404	0.02269033	0.011595329	0.028883778	0.451871146	0.994666534	0.339218342	0.656646592	0.994666534	0.999628791	0	0	0	gi|15227700|ref|NP_180567.1|Ran-binding protein 1-b [Arabidopsis thaliana]	NP_180567	9.33E-17	85	88	62	ran-binding protein 1-b
comp28908_c0_seq1	0.314314087	0.162736961	0.321151962	0.023626061	0.480061096	0.97215296	0.12419502	0.483915214	0.517575302	0.141473486	0.551069897	0.97215296	0.476686613	0.552413195	0.564664772	0.476686613	0	0	0.097253608	0.140323341	0.126980396	0.098681322	0.776913996	0.686907178	0.788776186	0.776913996	0.686907178	0.999628791	0	0	0	gi|15240033|ref|NP_196818.1|Pollen Ole e 1 allergen and extensin family protein [Arabidopsis thaliana]	NP_196818	5.08E-55	214	229	145	pollen ole e 1 allergen and extensin family protein
comp28914_c0_seq1	0.194957559	0.235924881	0.317852373	0.207977086	0.818092211	0.11240261	0.863805088	0.643039375	0.874382604	0.137126432	0.818092211	0.476686613	0.863805088	0.643039375	0.874382604	0.476686613	0	0	0.018139973	0.139177717	0.014564872	0.015502013	0.815529438	0.046277958	0.947112369	0.815529438	0.081870466	0.999628791	1	1	1	gi|357476149|ref|XP_003608360.1|Receptor-like protein kinase [Medicago truncatula]	XP_003608360	4.04E-08	55	53	36	receptor-like protein kinase
comp28914_c0_seq2	0.331005904	0.313623847	0.387333308	0.351242016	0.922051849	0.577487829	0.840695145	0.669555214	0.82723529	0.691945633	0.922051849	0.584849182	0.840695145	0.669555214	0.82723529	0.691945633	0	0	0.03506944	0.124421119	0.024187169	0.024100183	0.693462625	0.197392179	0.996941782	0.731925714	0.197392179	0.999639827	0	0	1	gi|357476149|ref|XP_003608360.1|Receptor-like protein kinase [Medicago truncatula]	XP_003608360	4.04E-08	55	53	36	receptor-like protein kinase
comp28921_c0_seq1	1.308569538	1.259950812	1.198421386	1.281337008	0.661635446	0.375597779	0.781182419	0.613265835	0.82348829	0.45315829	0.661635446	0.51377459	0.781182419	0.613265835	0.82348829	0.541176563	0	0	0.037077633	0.028894648	0.051347773	0.018976148	0.729585465	0.832630618	0.298625994	0.740719738	0.832630618	0.999628791	0	0	0	gi|359493715|ref|XP_002280938.2|PREDICTED: uncharacterized protein LOC100246941 [Vitis vinifera]	XP_002280938	1.46E-85	315	308	206	g-type lectin s-receptor-like serine threonine-protein ki
comp28923_c0_seq1	0.298399711	0.463841384	0.553434361	0.517687388	0.353990988	0.138219096	0.275541589	0.595753976	0.786884322	0.851324042	0.506737434	0.476686613	0.485989528	0.595753976	0.786884322	0.851324042	0	0	0.089727803	0.076834219	0.073218376	0.13916516	0.828878217	0.905866325	0.497905312	0.828878217	0.905866325	0.999628791	0	0	0	gi|357483567|ref|XP_003612070.1|hypothetical protein MTR_5g020960 [Medicago truncatula]	XP_003612070	2.30E-26	117	158	90	heavy-metal-associated domain-containing protein
comp28924_c0_seq1	0.637247317	0.722485933	0.259072716	0.487707327	0.501775661	0.009253459	0.284226239	0.000541659	0.060366715	0.080863594	0.558833256	0.32240266	0.487790773	0.122485724	0.467235185	0.476662498	0	0	0.060260477	0.027262999	0.042032711	0.050224517	0.702272568	0.462233391	0.849853668	0.733941096	0.462233391	0.999628791	0	0	0	gi|357492147|ref|XP_003616362.1|MYB transcription factor AN2 [Medicago truncatula]	XP_003616362	4.08E-54	210	162	124	myb transcription factor an2
comp28941_c0_seq1	-0.164473394	0.075784137	-0.591175887	-0.222486885	0.653620165	0.445814652	0.902885343	0.243890239	0.539006315	0.469858399	0.653620165	0.53865915	0.902885343	0.480860193	0.572110048	0.547218188	0	0	0.811523092	0.712273518	0.990633798	0.509070558	0.832107707	0.925272101	0.482537894	0.832107707	0.925272101	0.999628791	0	0	0	gi|186478570|ref|NP_001117300.1|VQ motif-containing protein [Arabidopsis thaliana]	NP_001117300	4.42E-12	69	98	53	vq motif-containing protein
comp28944_c0_seq1	0.345597903	0.407680703	0.315122948	0.466090313	0.712942346	0.845925989	0.44542688	0.512251055	0.677958552	0.239856804	0.712942346	0.845925989	0.53853431	0.562715636	0.677958552	0.480245375	0	0	0.09708363	0.057272214	0.046512097	0.046369383	0.438498078	0.629266057	0.997391534	0.650813148	0.629266057	0.999708758	0	0	0	gi|357507609|ref|XP_003624093.1|Desiccation protectant protein Lea14-like protein [Medicago truncatula]	XP_003624093	1.81E-37	154	151	106	desiccation protectant protein lea14-like protein
comp28954_c0_seq1	0.012692238	0.429663882	0.073264858	0.278788825	0.017397842	0.702086577	0.150017432	0.005898179	0.303533956	0.153020342	0.378066601	0.702086577	0.476686613	0.278188361	0.492201106	0.476686613	0	0	0.110193996	0.03627524	0.035786673	0.078595273	0.242571176	0.304155279	0.408182999	0.561113627	0.304155279	0.999628791	0	0	0
comp28989_c0_seq1	-0.594414488	0.274312636	-0.873924763	-0.238683616	0.080121585	0.507072449	0.417684388	0.008432984	0.223491686	0.077969253	0.476431131	0.560758255	0.528885644	0.312314238	0.47892414	0.475861356	0	0	0.716977349	0.506580868	0.308244071	0.389211582	0.375663309	0.758431405	0.804245098	0.626040631	0.758431405	0.999628791	0	0	0	gi|358348025|ref|XP_003638050.1|Auxin-induced protein-like protein [Medicago truncatula]	XP_003638050	1.40E-16	84	96	62	saur-like auxin-responsive protein
comp28995_c0_seq1	0.13972793	0.073202217	0.011671415	0.03250723	0.777311072	0.340362959	0.440622249	0.795419115	0.865451631	0.882997743	0.777311072	0.502424893	0.536940813	0.795419115	0.865451631	0.882997743	0	0	0.048490141	0.228469764	0.054376791	0.062696105	0.903009349	0.119809374	0.879667494	0.903009349	0.144032933	0.999628791	0	0	0	gi|42570094|ref|NP_683424.2|uncharacterized protein [Arabidopsis thaliana]	NP_683424	2.67E-18	91	139	86	uncharacterized protein
comp29001_c0_seq1	0.494684245	0.276606423	0.481071384	0.513981719	0.267230586	0.918603821	0.851216048	0.293559837	0.178343747	0.742246137	0.484447061	0.918603821	0.851216048	0.489943987	0.476686613	0.742246137	0	0	0.053561883	0.137372182	0.05011117	0.008240393	0.943525667	0.329540757	0.069451515	0.943525667	0.329540757	0.999628791	0	1	1
comp29035_c0_seq1	0.121932367	0.067449769	0.095801722	-0.039696862	0.614325201	0.783360776	0.170513437	0.698075775	0.279786194	0.115454258	0.614325201	0.783360776	0.476686613	0.698075775	0.486851641	0.476686613	0	0	0.044721422	0.01927637	0.0079606	0.032520209	0.081291336	0.435124927	0.148610645	0.446466498	0.435124927	0.999628791	0	0	0	gi|15226210|ref|NP_180334.1|cysteine/histidine-rich C1 domain-containing protein [Arabidopsis thaliana]	NP_180334	2.34E-32	138	204	93	cysteine histidine-rich c1 domain-containing protein
comp29046_c0_seq1	-0.256075471	-0.215142524	-0.04286351	0.140103232	0.874762294	0.269285164	0.016952419	0.492719027	0.123099614	0.187666618	0.874762294	0.48478638	0.376344299	0.555538803	0.476686613	0.476817924	0	0	0.120295757	0.228016555	0.090335408	0.017195015	0.760959873	0.499069797	0.092669114	0.760959873	0.499069797	0.999628791	0	1	1	gi|357496867|ref|XP_003618722.1|hypothetical protein MTR_6g015150 [Medicago truncatula]	XP_003618722	4.12E-11	66	94	52	hypothetical protein MTR_6g015150
comp29062_c0_seq1	0.01762798	-0.033722558	0.206764912	0.088299388	0.736422162	0.240074636	0.600581265	0.100177724	0.291728664	0.335623553	0.736422162	0.480321933	0.600581265	0.476686613	0.489582751	0.500935321	0	0	0.08267107	0.044112242	0.063255134	0.02302736	0.776116073	0.562562765	0.29164094	0.776116073	0.562562765	0.999628791	0	0	0	gi|357481155|ref|XP_003610863.1|Mitochondrial inner membrane protease subunit [Medicago truncatula]	XP_003610863	1.92E-55	214	164	125	mitochondrial inner membrane protease subunit
comp29080_c0_seq1	0.298346171	0.386174088	0.607782181	0.299209852	0.821893152	0.249597415	0.997406912	0.535421773	0.807714629	0.157566774	0.821893152	0.48165037	0.997406912	0.570849653	0.807714629	0.476686613	0	0	0.278064631	0.508612771	0.129219769	0.134677616	0.420168627	0.521895021	0.964897166	0.644237858	0.521895021	0.999628791	0	0	0	gi|357472181|ref|XP_003606375.1|hypothetical protein MTR_4g059310 [Medicago truncatula]	XP_003606375	1.05E-22	105	128	72	hypothetical protein MTR_4g059310
comp29093_c0_seq1	0.522747225	0.690831426	0.503662134	0.654090958	0.074252495	0.819660461	0.170032151	0.071088862	0.732836371	0.15177358	0.474947073	0.819660461	0.476686613	0.474306673	0.732836371	0.476686613	0	0	0.015450334	0.026712055	0.025448313	0.035436063	0.597284391	0.559114945	0.725241311	0.706410925	0.559114945	0.999628791	0	0	0	gi|357471959|ref|XP_003606264.1|hypothetical protein MTR_4g055410 [Medicago truncatula]	XP_003606264	2.09E-08	59	170	84	hypothetical protein MTR_4g055410
comp29103_c0_seq1	0.585480318	0.745620282	0.738759225	0.863037211	0.210305019	0.207757958	0.064483798	0.902769791	0.237194674	0.175878398	0.477612307	0.477612307	0.470700343	0.902769791	0.480150993	0.476686613	0	0	0.07799123	0.011281145	0.004889633	0.041990792	0.008611224	0.084553344	0.033993726	0.334878047	0.115971649	0.999628791	1	1	1	gi|18378830|ref|NP_563626.1|abscisic acid receptor PYL9 [Arabidopsis thaliana]	NP_563626	1.95E-50	197	121	110	abscisic acid receptor pyl4
comp29116_c0_seq1	0.229238395	0.446564195	0.305653668	0.307674038	0.021912403	0.411410541	0.421786976	0.201543148	0.22368525	0.985987931	0.395350239	0.52654851	0.530362639	0.477098854	0.478965984	0.985987931	0	0	0.013538696	0.026615429	0.036127323	0.04121493	0.305203402	0.476296747	0.888569114	0.593182373	0.476296747	0.999628791	0	0	0	gi|18394713|ref|NP_564076.1|uncharacterized protein [Arabidopsis thaliana]	NP_564076	1.09E-15	81	109	63	uncharacterized protein
comp29143_c0_seq1	0.130706519	0.258063691	0.108461621	0.145119763	0.388071833	0.892157749	0.922822424	0.39975512	0.488026958	0.837106388	0.518412243	0.892157749	0.922822424	0.522625867	0.553816664	0.837106388	0	0	0.050499481	0.061842382	0.106760588	0.078825247	0.430760143	0.811402979	0.747345645	0.64785786	0.811402979	0.999628791	0	0	0	gi|357463265|ref|XP_003601914.1|hypothetical protein MTR_3g086740 [Medicago truncatula]	XP_003601914	5.46E-67	253	227	164	plant-specific domain tigr01570 family protein
comp29170_c0_seq1	0.022581699	0.026271361	-0.327234136	0.026994823	0.982313889	0.068441843	0.979100711	0.043980225	0.996132397	0.045925448	0.982313889	0.472513925	0.979100711	0.449289638	0.996132397	0.451723105	0	0	0.098785101	0.05259341	0.097968446	0.067070328	0.992953694	0.561131774	0.687710616	0.992953694	0.561131774	0.999628791	0	0	0
comp291731_c0_seq1	-0.074002194	0.153841633	-0.227438794	0.039146706	0.353946704	0.600637018	0.56102641	0.275085262	0.666404256	0.395849213	0.506734255	0.600637018	0.579417245	0.485940697	0.666404256	0.521191369	0	0	0.076380074	0.2238403	0.422014069	0.143025822	0.083992446	0.269112066	0.260104951	0.449614766	0.269112066	0.999628791	0	0	0	gi|15240998|ref|NP_198692.1|Late embryogenesis abundant protein (LEA) family protein [Arabidopsis thaliana]	NP_198692	9.88E-16	81	65	53	late embryogenesis abundant protein family protein
comp29184_c0_seq1	0.426200017	0.1622665	0.395692022	0.267984138	0.05784942	0.785418451	0.352977406	0.095506827	0.568088774	0.456491536	0.465393414	0.785418451	0.506446187	0.476686613	0.581772954	0.542385089	0	0	0.03477637	0.056483752	0.038456493	0.130892271	0.914796662	0.601898852	0.204995677	0.914796662	0.601898852	0.999628791	0	0	0
comp29227_c0_seq1	0.153339343	0.336908134	0.156784681	0.291484646	0.320156005	0.985298381	0.545785865	0.086838923	0.782593341	0.431234631	0.496605796	0.985298381	0.57452175	0.476686613	0.782593341	0.533566247	0	0	0.169310189	0.020588463	0.034999041	0.13333359	0.108568454	0.062780623	0.168443489	0.474189517	0.097573308	0.999628791	0	0	1
comp29240_c0_seq1	-0.039709858	-0.167596865	-0.06448191	-0.119362735	0.519554745	0.89612642	0.48687438	0.688150068	0.81553619	0.783137106	0.565325077	0.89612642	0.553381551	0.688150068	0.81553619	0.783137106	0	0	0.02706339	0.167349743	0.18324558	0.048644568	0.055869635	0.071416753	0.17183346	0.417062679	0.104846648	0.999628791	0	0	1	gi|255575986|ref|XP_002528889.1|ATP binding protein, putative [Ricinus communis]	XP_002528889	1.42E-06	50	50	31	atp binding
comp29241_c0_seq1	0.348638152	0.087851166	0.081147754	0.199932882	0.16004058	0.075009326	0.267350669	0.971019337	0.524825561	0.390665815	0.476686613	0.475381125	0.484447061	0.971019337	0.567122402	0.519314407	0	0	0.056447983	0.112015906	0.064545844	0.04515924	0.886633986	0.470537745	0.704660476	0.886633986	0.470537745	0.999628791	0	0	0
comp29280_c0_seq1	0.086030003	0.226844489	-0.061606461	0.003504685	0.456634933	0.417904504	0.638329497	0.156249151	0.255202335	0.726682159	0.542455036	0.528996487	0.638329497	0.476686613	0.482719665	0.726682159	0	0	0.083840676	0.101821115	0.106877198	0.095243506	0.796435705	0.817880411	0.902448042	0.796435705	0.817880411	0.999628791	0	0	0
comp29280_c0_seq2	0.212670824	0.318670102	0.041187905	0.106383829	0.571732623	0.371173565	0.572447266	0.173976714	0.288433011	0.744612234	0.583014266	0.512425449	0.583231335	0.476686613	0.488755949	0.744612234	0	0	0.091163819	0.093676272	0.119141764	0.114287439	0.776146467	0.949697628	0.964703743	0.776146467	0.949697628	0.999628791	0	0	0
comp29374_c0_seq1	0.318582593	0.706699214	0.42730504	0.579845102	2.42E-06	0.212294107	0.002500192	0.010334376	0.176750596	0.177127556	0.005470118	0.477967428	0.213083598	0.332864146	0.476686613	0.476686613	1	0	0.002656644	0.014926533	0.039916985	0.03113958	0.009870493	0.086046089	0.791890299	0.341841273	0.11725614	0.999628791	1	1	1	gi|357475441|ref|XP_003608006.1|Gibberellin receptor GID1 [Medicago truncatula]	XP_003608006	1.12E-76	285	269	182	gibberellin receptor gid1
comp29397_c0_seq1	0.853885269	0.457351608	0.584542584	0.644387414	0.196240594	0.344954047	0.514700725	0.51396096	0.449968214	0.788715743	0.476962028	0.50387372	0.56361549	0.563364881	0.540045153	0.788715743	0	0	0.38525059	0.117189401	0.078780029	0.212118462	0.106356129	0.272059567	0.300950956	0.471696956	0.272059567	0.999628791	0	0	0
comp29415_c0_seq1	0.152658934	0.260012818	0.219033683	0.118989679	0.578562879	0.73885274	0.867143482	0.817799591	0.438139567	0.594397136	0.585158986	0.73885274	0.867143482	0.817799591	0.536083846	0.594397136	0	0	0.131400746	0.07089583	0.099578974	0.105157707	0.768329857	0.569732202	0.953758964	0.768329857	0.569732202	0.999628791	0	0	0	gi|358345139|ref|XP_003636640.1|hypothetical protein MTR_050s0022 [Medicago truncatula]	XP_003636640	1.11E-08	59	105	59	hypothetical protein MTR_050s0022
comp29444_c1_seq1	0.937743273	0.761024211	0.938987538	1.02749988	0.177056168	0.987577523	0.295949268	0.168505758	0.049987797	0.28737676	0.476686613	0.987577523	0.490440369	0.476686613	0.456834374	0.488501193	0	0	0.019969114	0.062804996	0.017354153	0.021878879	0.881349947	0.240617474	0.805510042	0.881349947	0.240617474	0.999628791	0	0	0	gi|357494955|ref|XP_003617766.1|Cytochrome P450 monooxygenase CYP72A59 [Medicago truncatula]	XP_003617766	5.83E-58	223	211	154	cytochrome p450 monooxygenase cyp72a65
comp29455_c0_seq1	0.345893076	0.442173285	0.274744847	0.445173945	0.332825703	0.553004144	0.403272053	0.17024938	0.979595072	0.218041335	0.50011975	0.576882686	0.523899491	0.476686613	0.979595072	0.478325114	0	0	0.028402063	0.023264445	0.054858937	0.052522074	0.487373064	0.871164042	0.963063846	0.67149262	0.871164042	0.999628791	0	0	0	gi|18416995|ref|NP_567775.1|aluminum induced protein with YGL and LRDR motifs [Arabidopsis thaliana]	NP_567775	1.24E-122	438	250	227	aluminum induced protein with ygl and lrdr motif
comp29465_c0_seq1	0.105652892	-0.144687575	-0.036541449	0.009992523	0.217915519	0.478621539	0.501087026	0.640252342	0.402300675	0.79972697	0.478301726	0.550510424	0.558635447	0.640252342	0.523650045	0.79972697	0	0	0.076333619	0.129351454	0.155891794	0.040387005	0.451921669	0.572687722	0.164558373	0.656646592	0.572687722	0.999628791	0	0	0
comp29469_c0_seq1	0.210563264	0.282092	0.058501315	0.302064772	0.624672665	0.347285878	0.562543402	0.0593849	0.855081926	0.068042656	0.624672665	0.504697769	0.579914343	0.466586848	0.855081926	0.472385531	0	0	0.099452523	0.020557792	0.049922493	0.045158964	0.467517102	0.151867472	0.915055218	0.663086744	0.166863056	0.999628791	0	0	0	gi|357467055|ref|XP_003603812.1|hypothetical protein MTR_3g114470 [Medicago truncatula]	XP_003603812	1.59E-78	291	193	159	biotinyl-lipoyl domain-containing protein
comp29494_c0_seq1	0.089921317	0.045050582	0.211920872	0.01926251	0.772330875	0.513988755	0.543055817	0.437377514	0.868493026	0.308409977	0.772330875	0.563370295	0.573553727	0.535795869	0.868493026	0.493486464	0	0	0.038340085	0.084923322	0.16354908	0.039758259	0.137331372	0.406168827	0.146750988	0.495160769	0.406168827	0.999628791	0	0	0
comp29531_c0_seq1	0.148814399	0.06188757	0.264516398	0.055994114	0.623090808	0.429250806	0.564631842	0.142650939	0.968794875	0.076072836	0.623090808	0.532817126	0.580545842	0.476686613	0.968794875	0.475381125	0	0	0.09971552	0.068269457	0.023400669	0.050711213	0.137598984	0.735121286	0.416004235	0.495160769	0.735121286	0.999628791	0	0	0
comp29533_c0_seq1	0.110295123	0.136183566	0.437245057	0.202502258	0.814248506	0.004774434	0.415142677	0.010117463	0.565992019	0.041736208	0.814248506	0.260334273	0.527975978	0.331138775	0.581017436	0.446154582	0	0	0.033508701	0.031118904	0.0293482	0.039992368	0.88787827	0.969906398	0.742460227	0.88787827	0.969906398	0.999628791	0	0	0
comp29592_c0_seq1	1.088571802	1.083178411	1.136588709	1.262996878	0.974609899	0.69950877	0.175723364	0.737186434	0.269236862	0.262991952	0.974609899	0.69950877	0.476686613	0.737186434	0.484761439	0.483695057	0	0	0.055154537	0.093888065	0.034927223	0.037122505	0.628339213	0.569599247	0.948298258	0.715610898	0.569599247	0.999628791	0	0	0	gi|357449333|ref|XP_003594943.1|PAS protein ZEITLUPE [Medicago truncatula]	XP_003594943	4.47E-16	81	39	39	lov kelch protein 2
comp29604_c0_seq1	1.556529921	1.705089074	1.623071616	1.615961324	0.191125015	0.257886943	0.248224944	0.474781847	0.423763988	0.900210092	0.476861456	0.48311318	0.481471762	0.548982804	0.530982143	0.900210092	0	0	0.007839576	0.053516748	0.011687948	0.007094486	0.671895273	0.058673027	0.597123171	0.726914144	0.093848591	0.999628791	0	1	1	gi|18412619|ref|NP_568082.1|uncharacterized protein [Arabidopsis thaliana]	NP_568082	2.62E-21	100	108	63	uncharacterized protein
comp29636_c0_seq1	1.979132912	1.985983489	1.955458707	1.980763926	0.943927104	0.780300167	0.98309628	0.705698999	0.942553265	0.642203397	0.943927104	0.780300167	0.98309628	0.705698999	0.942553265	0.642203397	0	0	0.029705192	0.021441332	0.012307992	0.004927658	0.355706894	0.774396614	0.337831418	0.617574162	0.774396614	0.999628791	0	0	0	gi|357467401|ref|XP_003603985.1|Ebs-bah-phd domain-containing protein [Medicago truncatula]	XP_003603985	8.04E-99	359	218	192	phd finger and bromo-adjacent homology domain-containing
comp29644_c0_seq1	1.865677811	1.857759285	2.013024179	1.976151708	0.949327206	0.099530574	0.316635316	0.151616099	0.347408511	0.669191352	0.949327206	0.476686613	0.4957286	0.476686613	0.504738611	0.669191352	0	0	0.034676145	0.046705314	0.008762921	0.034550011	0.157397591	0.738346395	0.158430445	0.509606402	0.738346395	0.999628791	0	0	0	gi|358344371|ref|XP_003636263.1|Cytochrome P450 [Medicago truncatula]	XP_003636263	1.12E-74	278	228	172	cytochrome p450
comp29646_c0_seq1	0.027424381	0.217143942	0.06334231	0.091045331	0.231082784	0.795320726	0.622642345	0.167422433	0.19987097	0.671635806	0.479686448	0.795320726	0.622642345	0.476686613	0.47707886	0.671635806	0	0	0.09202289	0.040887315	0.019817444	0.005022253	0.117300109	0.451990645	0.158201722	0.479306087	0.451990645	0.999628791	1	1	1
comp29646_c0_seq2	-0.017774948	0.163677859	0.049998735	0.082588883	0.291311845	0.657606223	0.468727568	0.461981291	0.560165666	0.781395384	0.489477946	0.657606223	0.546807881	0.544348448	0.579110803	0.781395384	0	0	0.083024808	0.070544033	0.052904636	0.027535215	0.632989426	0.899771627	0.49081369	0.716754639	0.899771627	0.999628791	0	0	0
comp29687_c0_seq1	1.985176546	1.864793005	1.864581568	1.800993252	0.207209169	0.178798431	0.074049497	0.99789852	0.49242355	0.464936639	0.477564602	0.476686613	0.474764196	0.99789852	0.555433201	0.54540946	0	0	0.029051946	0.018286045	0.015720023	0.027901623	0.516593921	0.674400792	0.544187497	0.6820849	0.674400792	0.999628791	0	0	0	gi|359477033|ref|XP_002281640.2|PREDICTED: probable pectinesterase/pectinesterase inhibitor 51-like [Vitis vinifera]	XP_002281640	8.14E-220	762	571	446	probable pectinesterase pectinesterase inhibitor 51-like
comp29689_c0_seq1	1.98712682	2.076180466	1.937410623	1.979340634	0.383279414	0.595073292	0.926115056	0.179380288	0.301569703	0.617435004	0.516521836	0.595073292	0.926115056	0.476686613	0.491695285	0.617435004	0	0	0.025515209	0.028515365	0.025232383	0.015675648	0.990538815	0.883112637	0.614135833	0.990538815	0.883112637	0.999628791	0	0	0	gi|357516999|ref|XP_003628788.1|Zinc finger CCCH domain-containing protein [Medicago truncatula]	XP_003628788	1.93E-39	161	161	96	zinc finger ccch domain-containing protein
comp29689_c0_seq2	2.036834082	2.122911055	1.992203252	2.027528253	0.331762652	0.625639415	0.893107939	0.189581961	0.225590241	0.664526296	0.499841162	0.625639415	0.893107939	0.476817924	0.479191631	0.664526296	0	0	0.019015609	0.021497434	0.029580326	0.009000342	0.639591046	0.874033073	0.217560926	0.718318441	0.874033073	0.999628791	0	0	0	gi|357516999|ref|XP_003628788.1|Zinc finger CCCH domain-containing protein [Medicago truncatula]	XP_003628788	1.24E-47	188	161	107	zinc finger ccch domain-containing protein
comp29728_c0_seq1	0.743691986	0.811418574	0.76686947	0.859112212	0.606335712	0.786728636	0.244475641	0.695338849	0.697969188	0.211187752	0.606335712	0.786728636	0.480894602	0.695338849	0.697969188	0.477796687	0	0	0.033859371	0.055309661	0.00894364	0.021547513	0.17032368	0.59792006	0.356638742	0.518615521	0.59792006	0.999628791	0	0	0
comp29733_c0_seq1	1.723180367	1.719477982	1.711409579	1.750595842	0.962594872	0.78510551	0.613210616	0.913831835	0.702671331	0.412687942	0.962594872	0.78510551	0.613210616	0.913831835	0.702671331	0.527012272	0	0	0.007403937	0.024181782	0.003465063	0.009668519	0.424368487	0.22636246	0.284507808	0.645936164	0.22636246	0.999628791	0	0	0	gi|18411458|ref|NP_567194.1|GRF1-interacting factor 3 [Arabidopsis thaliana]	NP_567194	3.59E-35	147	217	122	grf1-interacting factor 2
comp29764_c0_seq1	1.474697318	1.531238958	0.974164601	1.601860956	0.865275982	0.041956899	0.541564226	0.088017193	0.811331343	0.001733024	0.865275982	0.446605569	0.573034352	0.476686613	0.811331343	0.188163611	0	0	0.194448737	0.378437328	0.121569447	0.056621078	0.618819226	0.482515289	0.421495446	0.713092268	0.482515289	0.999628791	0	0	0	gi|18396079|ref|NP_566161.1|hydroxyproline-rich glycoprotein-like protein [Arabidopsis thaliana]	NP_566161	1.97E-09	60	69	44	hydroxyproline-rich glyco protein
comp29771_c0_seq1	2.178998146	2.106852412	2.033860186	2.114029214	0.092854713	0.048361373	0.206413888	0.241583697	0.848896988	0.244243651	0.476686613	0.454958328	0.477564602	0.480761424	0.848896988	0.480885908	0	0	0.008243999	0.001441483	0.020149077	0.006554545	0.349067683	0.115976775	0.243238901	0.614167041	0.141239166	0.999628791	0	1	1	gi|15242493|ref|NP_196536.1|MYST-like histone acetyltransferase 2 [Arabidopsis thaliana]	NP_196536	6.94E-218	755	389	374	myst-like histone acetyltransferase 2
comp29773_c0_seq1	0.075368406	0.262475585	0.139593808	0.135940479	0.016479796	0.492069492	0.396268491	0.263080281	0.168647538	0.972776641	0.373281912	0.555309018	0.521353042	0.48369992	0.476686613	0.972776641	0	0	0.00633816	0.02001794	0.044090409	0.022885657	0.052857693	0.239000927	0.489047503	0.414589074	0.239000927	0.999628791	0	0	0	gi|30699426|ref|NP_178070.2|Cation efflux family protein [Arabidopsis thaliana]	NP_178070	9.00E-160	562	387	327	metal tolerance protein
comp29790_c0_seq1	0.109336676	0.227767503	0.04996658	0.105926146	0.628721959	0.726474017	0.985343806	0.368280883	0.562969761	0.625541255	0.628721959	0.726474017	0.985343806	0.511526964	0.580053063	0.625541255	0	0	0.146436438	0.168306194	0.021345237	0.055008525	0.054387847	0.861021064	0.322099933	0.415083141	0.861021064	0.999628791	0	0	1
comp29808_c0_seq1	1.239492863	1.52077392	1.515034135	1.522827914	0.318486957	0.188886609	0.194974485	0.979630535	0.992962962	0.954685767	0.496184267	0.476817924	0.476962028	0.979630535	0.992962962	0.954685767	0	0	0.201127329	0.209326794	0.04415847	0.06577494	0.121626664	0.939547709	0.672602209	0.482282468	0.939547709	0.999628791	0	0	0	gi|15241485|ref|NP_196417.1|glucan endo-1,3-beta-glucosidase-like protein 3 [Arabidopsis thaliana]	NP_196417	6.07E-46	183	197	119	carbohydrate-binding x8 domain-containing protein
comp29824_c0_seq1	1.385983863	1.504831305	1.353593381	1.470068155	0.307979338	0.65208294	0.276428649	0.132092081	0.730229859	0.017342901	0.493398151	0.65208294	0.486158735	0.476686613	0.730229859	0.377875884	0	0	0.025899252	0.042772065	0.004098065	0.00788311	0.064276223	0.59034149	0.490041659	0.427025036	0.59034149	0.999628791	0	1	1	gi|357450257|ref|XP_003595405.1|Esterase ydiI [Medicago truncatula]	XP_003595405	3.98E-34	143	95	82	esterase ydii
comp29824_c0_seq2	1.599168005	1.699628938	1.573260059	1.682850627	0.34962521	0.698011179	0.243523749	0.161110698	0.853357117	0.008008272	0.505472423	0.698011179	0.480823576	0.476686613	0.853357117	0.308280187	0	0	0.023370425	0.035398554	0.002580682	0.005633204	0.030343189	0.651452817	0.411750342	0.385374899	0.651452817	0.999628791	1	1	1	gi|357450257|ref|XP_003595405.1|Esterase ydiI [Medicago truncatula]	XP_003595405	3.88E-58	223	157	131	esterase ydii
comp29852_c0_seq1	1.236605487	1.456566515	1.266551011	1.355682164	9.44921E-05	0.747441536	0.125433455	0.040605121	0.153165804	0.406004357	0.051830005	0.747441536	0.476686613	0.443831547	0.476686613	0.524836593	1	0	0.00875384	0.002687801	0.041645898	0.024355314	0.112060583	0.275708266	0.570362464	0.475288677	0.275708266	0.999628791	0	1	1	gi|357461215|ref|XP_003600889.1|Early flowering [Medicago truncatula]	XP_003600889	4.39E-23	106	109	77	protein elf4-like 4
comp29862_c0_seq1	1.850190249	1.85647891	1.863397026	1.848325403	0.87532653	0.822918524	0.969046839	0.904873955	0.861473397	0.813016641	0.87532653	0.822918524	0.969046839	0.904873955	0.861473397	0.813016641	0	0	0.005065561	0.00359767	0.015260068	0.00843178	0.251453398	0.762293201	0.530780952	0.566194945	0.762293201	0.999628791	0	0	0	gi|357464679|ref|XP_003602621.1|hypothetical protein MTR_3g096320 [Medicago truncatula]	XP_003602621	8.37E-53	205	124	108	presenilin enhancer 2
comp29866_c0_seq1	0.305273182	0.125648204	0.147884987	0.149067092	0.22582409	0.19664055	0.106415622	0.89259482	0.873519512	0.992218654	0.479192371	0.476962028	0.476686613	0.89259482	0.873519512	0.992218654	0	0	0.024050538	0.082904569	0.058949973	0.026910991	0.347573425	0.207127296	0.409687497	0.613458512	0.207127296	0.999628791	0	0	0
comp29898_c0_seq1	1.941927172	1.999138914	1.869589865	2.10251863	0.707296926	0.480264911	0.125900844	0.31527753	0.420231701	0.00068642	0.707296926	0.551134299	0.476686613	0.495392257	0.529844588	0.13463197	0	0	0.050535084	0.070522796	0.010021601	0.009843365	0.100293881	0.711675957	0.984768617	0.464983245	0.711675957	0.999628791	0	1	1	gi|357478849|ref|XP_003609710.1|Pathogenesis-related protein [Medicago truncatula]	XP_003609710	1.57E-09	62	125	66	pathogenesis-related protein pr10
comp299356_c0_seq1	-0.402181925	-0.328599239	-0.22047719	-0.049581993	0.739974284	0.190768712	0.061286111	0.623326302	0.270315823	0.340765977	0.739974284	0.476817924	0.468002015	0.623326302	0.485013193	0.502523128	0	0	0.056323236	0.191751081	0.051297482	0.132218954	0.920808145	0.211446339	0.322021785	0.920808145	0.211446339	0.999628791	0	0	0	gi|18394481|ref|NP_564022.1|alpha/beta-hydrolase domain-containing protein [Arabidopsis thaliana]	NP_564022	6.01E-74	277	328	214	alpha beta-hydrolase domain-containing protein
comp29937_c0_seq1	1.774286009	1.875975681	1.815537099	1.966169646	0.284817058	0.551278534	0.021809961	0.417334011	0.280332625	0.008933879	0.487867165	0.576349501	0.395154227	0.528792081	0.486963592	0.318628072	0	0	0.023541219	0.02306579	0.004203348	0.011848225	0.081785143	1	0.279950722	0.446993599	1	0.999628791	0	0	0	gi|15233117|ref|NP_191705.1|brassinosteroid-responsive RING-H2 [Arabidopsis thaliana]	NP_191705	3.41E-57	220	166	130	ring u-box domain-containing protein
comp29938_c0_seq1	0.371725962	0.343835297	0.599142528	0.372086863	0.907728001	0.149605909	0.998077555	0.263087102	0.898673518	0.074521733	0.907728001	0.476686613	0.998077555	0.48369992	0.898673518	0.475172664	0	0	0.090929691	0.206131401	0.046669395	0.040191911	0.481736657	0.393346659	0.873753137	0.668991562	0.393346659	0.999628791	0	0	0	gi|357457705|ref|XP_003599133.1|hypothetical protein MTR_3g028270 [Medicago truncatula]	XP_003599133	6.99E-06	48	64	39	hypothetical protein MTR_3g028270
comp29961_c0_seq1	0.113932327	0.232254451	0.051547176	0.244778222	0.540145792	0.716189555	0.475224239	0.390216942	0.954005598	0.337258022	0.572522674	0.716189555	0.549135712	0.519161947	0.954005598	0.501379964	0	0	0.066953919	0.124069105	0.104521816	0.126633673	0.636929865	0.513501713	0.838348012	0.717439549	0.513501713	0.999628791	0	0	0
comp29976_c0_seq1	1.550237501	1.969486106	1.739124054	1.9641169	0.06634937	0.279091089	0.015683166	0.232324468	0.975774415	0.061955528	0.471511061	0.486742141	0.369581265	0.479761533	0.975774415	0.468764715	0	0	0.120602097	0.131108284	0.051834343	0.025368665	0.375502861	0.904977348	0.451617636	0.625936141	0.904977348	0.999628791	0	0	0	gi|357462673|ref|XP_003601618.1|O-methyltransferase [Medicago truncatula]	XP_003601618	5.04E-106	383	350	250	o-methyltransferase
comp29985_c0_seq1	2.169763579	2.173437116	2.197079749	2.245098009	0.915412885	0.405602943	0.018203352	0.539308798	0.056851313	0.166797507	0.915412885	0.524675496	0.382570018	0.572231256	0.464714133	0.476686613	0	0	0.002297744	0.003909242	0.003890622	0.002802867	0.577357041	0.569971705	0.7277441	0.701136259	0.569971705	0.999628791	0	0	0	gi|18411917|ref|NP_567228.1|putative epoxide hydrolase [Arabidopsis thaliana]	NP_567228	3.32E-117	420	319	241	epoxide hydrolase
comp29987_c0_seq1	2.25274651	2.249436125	2.249027144	2.31716057	0.95691601	0.947032625	0.215248278	0.994444785	0.218547252	0.165201192	0.95691601	0.947032625	0.478046291	0.994444785	0.478356451	0.476686613	0	0	0.010046511	0.009912917	0.008269821	0.005099642	0.836100681	1	0.608671891	0.836100681	1	0.999628791	0	0	0	gi|42568735|ref|NP_201151.2|SAP domain-containing protein [Arabidopsis thaliana]	NP_201151	1.24E-41	168	161	124	sap domain-containing protein
comp29993_c0_seq1	1.882657018	1.931802428	1.864997316	2.001009456	0.736104498	0.871474181	0.327960327	0.577770169	0.593050163	0.124387427	0.736104498	0.871474181	0.498801633	0.584932792	0.593050163	0.476686613	0	0	0.055002171	0.057413141	0.014581193	0.028361152	0.171422666	0.937210312	0.482842206	0.519638887	0.937210312	0.999628791	0	0	0	gi|357440765|ref|XP_003590660.1|Small nuclear ribonucleoprotein Sm D1 [Medicago truncatula]	XP_003590660	1.25E-58	224	114	113	small nuclear ribonucleoprotein d1
comp30020_c0_seq1	2.197759701	2.159626915	2.187446699	2.248523613	0.535317578	0.87641457	0.44594571	0.556212483	0.069148702	0.259603317	0.570806842	0.87641457	0.53870356	0.577988043	0.472916949	0.483321134	0	0	0.017315359	0.003809116	0.008368805	0.008206164	0.443869456	0.16747463	0.983342739	0.6527313	0.177194961	0.999628791	0	0	0	gi|357457083|ref|XP_003598822.1|hypothetical protein MTR_3g021420 [Medicago truncatula]	XP_003598822	4.84E-50	196	198	141	rna recognition motif-containing protein
comp30047_c0_seq1	2.017910001	1.913075249	2.028726892	2.041529116	0.21135188	0.880117695	0.700852778	0.119955161	0.048323757	0.785144585	0.47782989	0.880117695	0.700852778	0.476686613	0.45493761	0.785144585	0	0	0.019592203	0.016517785	0.010451187	0.002410904	0.507044263	0.893669875	0.133323013	0.678615277	0.893669875	0.999628791	0	0	1	gi|357508611|ref|XP_003624594.1|Lectin [Medicago truncatula]	XP_003624594	2.03E-78	291	282	180	hydroxyproline-rich glyco protein
comp30069_c0_seq1	1.583236579	1.661113585	1.603622673	1.638578354	0.339301077	0.751039881	0.440848992	0.465363517	0.788876459	0.611606418	0.502081503	0.751039881	0.536987452	0.545579023	0.788876459	0.611606418	0	0	0.013105449	0.020639928	0.010958426	0.01654545	0.849134533	0.623555775	0.66221666	0.849134533	0.623555775	0.999628791	0	0	0	gi|240254512|ref|NP_565540.4|UDP-glycosyltransferase-like protein [Arabidopsis thaliana]	NP_565540	2.73E-128	458	465	312	anthocyanidin 3-o-glucosyltransferase
comp30093_c0_seq1	-0.025523197	0.19172078	0.096328131	0.082219728	0.733813001	0.84457027	0.824049325	0.908633951	0.881503053	0.984365707	0.733813001	0.84457027	0.824049325	0.908633951	0.881503053	0.984365707	0	0	0.298247518	1.732919163	1.957036323	1.072296589	0.059564341	0.080647614	0.525060045	0.421272337	0.112676991	0.999628791	0	0	0	gi|357484971|ref|XP_003612773.1|hypothetical protein MTR_5g028840 [Medicago truncatula]	XP_003612773	1.55E-13	74	44	37	dna mismatch repair protein muts
comp30115_c0_seq1	1.115185186	1.204459105	1.207825911	1.262676358	0.545334789	0.382009851	0.282147201	0.97947273	0.709597156	0.641195073	0.574370676	0.516125567	0.487379287	0.97947273	0.709597156	0.641195073	0	0	0.045165065	0.067447902	0.019126539	0.061360095	0.367413853	0.661715955	0.226585418	0.622097184	0.661715955	0.999628791	0	0	0	gi|30698712|ref|NP_177192.2|uncharacterized protein [Arabidopsis thaliana]	NP_177192	3.20E-10	63	113	60	uncharacterized protein
comp30195_c0_seq1	1.962952761	2.065204198	2.093303721	2.112969438	0.10700477	0.011229344	0.011720889	0.582300875	0.413323357	0.64493249	0.476686613	0.34139683	0.345062175	0.586402924	0.527234462	0.64493249	0	0	0.009858459	0.010047493	0.003072321	0.007510815	0.226504294	0.956211423	0.348943205	0.551629554	0.956211423	0.999628791	0	0	0	gi|15219606|ref|NP_174776.1|transcription factor bHLH80 [Arabidopsis thaliana]	NP_174776	6.57E-59	226	245	159	transcription factor bhlh130
comp30206_c0_seq1	1.835745325	1.840803003	1.913204208	1.808861974	0.946360743	0.376595713	0.692311841	0.333264096	0.5285199	0.127655829	0.946360743	0.514167413	0.692311841	0.500236002	0.568392552	0.476686613	0	0	0.022516712	0.00875653	0.02139896	0.004342226	0.956804947	0.381149961	0.104801882	0.956804947	0.381149961	0.999628791	0	0	0	gi|18399355|ref|NP_566400.1|MD-2-related lipid recognition domain-containing protein [Arabidopsis thaliana]	NP_566400	3.63E-40	163	141	105	md-2-related lipid recognition domain-containing protein
comp30263_c0_seq1	1.725360042	1.783218071	1.751560889	1.789475501	0.362289302	0.722569719	0.26087153	0.675508234	0.914641173	0.589185359	0.509609633	0.722569719	0.483521016	0.675508234	0.914641173	0.589185359	0	0	0.010752368	0.010248321	0.020969862	0.007613645	0.481115251	0.990521283	0.29042351	0.668612799	0.990521283	0.999628791	0	0	0	gi|357440651|ref|XP_003590603.1|hypothetical protein MTR_1g071630 [Medicago truncatula]	XP_003590603	4.25E-53	206	176	135	hypothetical protein MTR_1g071630
comp302742_c0_seq1	-0.484388595	-0.304862478	-0.067123748	-0.286390645	0.498693538	0.127200444	0.466195325	0.317884148	0.938693429	0.369356288	0.557747076	0.476686613	0.545880081	0.49605087	0.938693429	0.511889237	0	0	0.247391956	0.132566285	0.163215044	0.177966055	0.659238004	0.565297983	0.926670338	0.724051067	0.565297983	0.999628791	0	0	0	gi|357495233|ref|XP_003617905.1|hypothetical protein MTR_5g096780 [Medicago truncatula]	XP_003617905	2.29E-18	90	72	49	hypothetical protein MTR_5g096780
comp30274_c0_seq1	1.465606048	1.609525862	1.753000314	1.748674731	0.348292964	0.073346622	0.042029073	0.309202471	0.232420242	0.970490799	0.505052349	0.474729789	0.44681645	0.493727613	0.479761533	0.970490799	0	0	0.079590748	0.045658019	0.058343378	0.021560556	0.741585089	0.610280116	0.298606545	0.743635953	0.610280116	0.999628791	0	0	0	gi|357492909|ref|XP_003616743.1|Transcription factor bHLH93 [Medicago truncatula]	XP_003616743	7.54E-46	182	154	121	transcription factor bhlh93
comp30300_c0_seq1	0.620208567	0.575613861	0.399368071	0.528252515	0.762775905	0.059409092	0.347751531	0.225830888	0.718962718	0.159159971	0.762775905	0.466586848	0.504844212	0.479192371	0.718962718	0.476686613	0	0	0.040552733	0.072253923	0.032230624	0.014181176	0.807155385	0.539066003	0.388558391	0.807155385	0.539066003	0.999628791	0	0	0
comp30300_c0_seq2	0.697567007	0.664064561	0.440815025	0.618669009	0.823588803	0.022061042	0.370778211	0.155833512	0.749418416	0.065194547	0.823588803	0.395647877	0.512321689	0.476686613	0.749418416	0.47096021	0	0	0.029264692	0.08545665	0.034373263	0.015178748	0.864158685	0.270621642	0.390600668	0.864158685	0.270621642	0.999628791	0	0	0
comp30315_c0_seq1	1.754354383	1.666819345	1.717874153	1.834923574	0.479180072	0.64850228	0.280437529	0.699782397	0.200426382	0.194082093	0.550723447	0.64850228	0.486971774	0.699782397	0.477089016	0.476962028	0	0	0.011707922	0.063770257	0.0255125	0.019847518	0.412759171	0.091320112	0.789630896	0.641517899	0.121726412	0.999628791	0	0	0	gi|22331235|ref|NP_188755.2|Ca2+-transporting ATPase [Arabidopsis thaliana]	NP_188755	1.33E-20	97	69	54	cation-transporting atpase
comp30318_c0_seq1	1.548362863	1.724820063	1.555528426	1.595137989	0.066705892	0.925985277	0.440315527	0.103080643	0.150729092	0.584338055	0.471828124	0.925985277	0.536865746	0.476686613	0.476686613	0.586997993	0	0	0.012751513	0.030520702	0.022011925	0.008380044	0.563645851	0.364327927	0.312768498	0.696932238	0.364327927	0.999628791	0	0	0	gi|15222573|ref|NP_174491.1|uncharacterized protein [Arabidopsis thaliana]	NP_174491	3.12E-111	400	261	215	transmembrane protein 45b
comp30318_c0_seq2	1.593497828	1.758719628	1.592204549	1.633602383	0.050338988	0.98693618	0.465722792	0.085448906	0.100392549	0.567939459	0.457072601	0.98693618	0.545717126	0.476686613	0.476686613	0.581710525	0	0	0.011715925	0.021495763	0.024743508	0.005697614	0.43137017	0.519904123	0.13288053	0.64806821	0.519904123	0.999628791	0	0	0	gi|15222573|ref|NP_174491.1|uncharacterized protein [Arabidopsis thaliana]	NP_174491	3.12E-111	400	261	215	transmembrane protein 45b
comp30330_c0_seq1	1.645327537	1.692842807	1.228852874	1.673087212	0.918721768	0.169507572	0.926125863	0.269849936	0.96216127	0.044925665	0.918721768	0.476686613	0.926125863	0.484881542	0.96216127	0.450586583	0	0	0.388570918	0.731832403	0.121743326	0.13515909	0.228535548	0.503120992	0.911467288	0.553068234	0.503120992	0.999628791	0	0	1	gi|18421893|ref|NP_568568.1|putative calcium-binding protein CML45 [Arabidopsis thaliana]	NP_568568	1.08E-17	89	109	72	calcium-binding protein cml42
comp30333_c0_seq1	1.054777353	1.058859999	1.050904541	1.079418321	0.986177914	0.981396707	0.866193797	0.973175734	0.926577302	0.846968013	0.986177914	0.981396707	0.866193797	0.973175734	0.926577302	0.846968013	0	0	0.079327105	0.204362143	0.081884325	0.045565589	0.973074326	0.327378493	0.535629444	0.973074326	0.327378493	0.999628791	0	0	0
comp303755_c0_seq1	-0.214175528	0.173223944	-0.143995226	-0.083563141	0.022837685	0.553638612	0.363947936	0.056256157	0.157937405	0.670798227	0.398385131	0.577108055	0.510176506	0.464022634	0.476686613	0.670798227	0	0	0.041006237	0.088169638	0.040266716	0.077294805	0.984553312	0.422994144	0.491417314	0.984553312	0.422994144	0.999628791	0	0	0	gi|357472841|ref|XP_003606705.1|RING finger protein [Medicago truncatula]	XP_003606705	7.53E-31	132	133	87	ring finger protein
comp30384_c1_seq1	1.200075167	1.108572439	1.310014515	1.188613865	0.487838226	0.276307799	0.93112455	0.105628005	0.59202875	0.325313464	0.553755233	0.486134131	0.93112455	0.476686613	0.59202875	0.497991914	0	0	0.036868926	0.052908054	0.020853022	0.065880342	0.546879162	0.690924553	0.232465592	0.692352959	0.690924553	0.999628791	0	0	0	gi|22331906|ref|NP_191825.2|putative galacturonosyltransferase-like 7 [Arabidopsis thaliana]	NP_191825	4.66E-35	145	72	67	galacturonosyltransferase-like 6
comp30419_c0_seq1	1.747511019	1.708809228	1.559738667	1.781704753	0.70224691	0.118809806	0.737132264	0.180345796	0.434958052	0.053470786	0.70224691	0.476686613	0.737132264	0.476686613	0.534885245	0.460368445	0	0	0.035006397	0.020546329	0.044268721	0.025461112	0.803001192	0.625786526	0.558579559	0.803001192	0.625786526	0.999628791	0	0	0	gi|357481217|ref|XP_003610894.1|hypothetical protein MTR_5g008220 [Medicago truncatula]	XP_003610894	6.92E-59	226	258	168	hypothetical protein MTR_5g008220
comp30419_c0_seq2	1.761884038	1.714707449	1.584604141	1.794934078	0.658031158	0.145013248	0.75439126	0.242371846	0.404691171	0.064240938	0.658031158	0.476686613	0.75439126	0.480761424	0.524371864	0.470575084	0	0	0.038960027	0.022566075	0.042672642	0.026089374	0.922871377	0.616784742	0.602380613	0.922871377	0.616784742	0.999628791	0	0	0	gi|357481217|ref|XP_003610894.1|hypothetical protein MTR_5g008220 [Medicago truncatula]	XP_003610894	6.92E-59	226	258	168	hypothetical protein MTR_5g008220
comp304249_c0_seq1	0.327327949	0.549625282	0.597975084	0.576859998	0.333520003	0.190726207	0.15308621	0.816568515	0.877885737	0.883414908	0.500272542	0.476817924	0.476686613	0.816568515	0.877885737	0.883414908	0	0	0.143141855	0.131643826	0.09557503	0.025525978	0.668400387	0.962182416	0.173686918	0.726232575	0.962182416	0.999628791	0	0	0
comp30437_c0_seq1	1.452168912	1.556540098	1.30486697	1.555193099	0.420693516	0.170624218	0.242150075	0.094773406	0.99188133	0.031911735	0.529990027	0.476686613	0.480761424	0.476686613	0.99188133	0.425288054	0	0	0.018884176	0.064668542	0.0453055	0.024811022	0.358882501	0.209403556	0.524712413	0.619309197	0.209403556	0.999628791	0	0	0	gi|79487051|ref|NP_194510.2|uncharacterized protein [Arabidopsis thaliana]	NP_194510	7.60E-16	83	150	77	uncharacterized protein
comp30459_c0_seq1	1.785593882	1.901576439	1.932325021	1.825259793	0.393897076	0.317245667	0.787194633	0.634463631	0.276062173	0.227242617	0.52050871	0.495890435	0.787194633	0.634463631	0.486086118	0.479321379	0	0	0.102099946	0.003296472	0.020339313	0.023829505	0.101169008	0.005408335	0.86627098	0.465444241	0.033313774	0.999628791	1	1	1	gi|357441861|ref|XP_003591208.1|U4/U6.U5 tri-snRNP-associated protein [Medicago truncatula]	XP_003591208	6.54E-14	75	114	71	splicing factor u2af large subunit b
comp30473_c0_seq1	1.718226275	1.662462711	1.681482245	1.64438242	0.612668762	0.687498466	0.536364668	0.812748608	0.870261324	0.688110784	0.612668762	0.687498466	0.571190686	0.812748608	0.870261324	0.688110784	0	0	0.040674747	0.024784353	0.00787793	0.041825855	0.095835915	0.651611678	0.090792425	0.459660556	0.651611678	0.999628791	0	0	0	gi|357462409|ref|XP_003601486.1|Subtilisin-like protease [Medicago truncatula]	XP_003601486	2.64E-66	250	185	147	subtilisin-like protease
comp30567_c0_seq1	0.478690114	0.406212984	0.444960565	0.56794468	0.59603613	0.689170959	0.320919585	0.788760234	0.279488856	0.232251468	0.59603613	0.689170959	0.496726971	0.788760234	0.486816989	0.479761533	0	0	0.013900131	0.078767156	0.027480901	0.032115857	0.472363713	0.084646313	0.868369167	0.664895191	0.116055812	0.999628791	0	0	0	gi|238481186|ref|NP_001154692.1|macrophage migration inhibitory factor family protein [Arabidopsis thaliana]	NP_001154692	5.01E-50	196	120	108	macrophage migration inhibitory factor family protein
comp30660_c0_seq1	1.53293104	1.324909965	1.438282926	1.409040834	0.030073411	0.202022418	0.124191713	0.123958609	0.281583935	0.600786808	0.419989738	0.477098854	0.476686613	0.476686613	0.487182745	0.600786808	0	0	0.024124843	0.019259843	0.006652449	0.011464781	0.18371311	0.851240348	0.56480437	0.528147051	0.851240348	0.999628791	0	0	0	gi|357505675|ref|XP_003623126.1|E3 ubiquitin-protein ligase ubr1 [Medicago truncatula]	XP_003623126	4.40E-61	233	142	126	e3 ubiquitin-protein ligase ubr1
comp30685_c0_seq1	1.631576352	1.677939955	1.668788341	1.676187786	0.352778209	0.628311259	0.326077122	0.904758531	0.968644175	0.919996641	0.506387808	0.628311259	0.498237644	0.904758531	0.968644175	0.919996641	0	0	0.007176583	0.005864799	0.027137613	0.004573569	0.170678742	0.869359825	0.072945961	0.518918715	0.869359825	0.999628791	0	0	1	gi|357458441|ref|XP_003599501.1|N-terminal acetyltransferase complex ARD1 subunit-like protein [Medicago truncatula]	XP_003599501	9.37E-90	328	178	163	n-terminal acetyltransferase complex ard1 subunit-like pr
comp30720_c0_seq1	0.626786864	0.774225356	0.916153672	0.659510679	0.562403694	0.262214275	0.918488563	0.304907161	0.630242519	0.288131352	0.579866415	0.483604482	0.918488563	0.492606952	0.630242519	0.488726774	0	0	0.321386334	0.044838865	0.05489772	0.276008114	0.074925434	0.079525254	0.100866426	0.4401818	0.111786443	0.999628791	0	1	1
comp30752_c0_seq1	2.162900669	2.193479845	1.995047011	2.160900859	0.807064045	0.02142773	0.977242942	0.124609635	0.79674597	0.027048627	0.807064045	0.394021133	0.977242942	0.476686613	0.79674597	0.411870391	0	0	0.013432372	0.065041514	0.013467458	0.015290348	0.997785675	0.113925474	0.892605832	0.997785675	0.139667495	0.999628791	0	0	1
comp30772_c0_seq1	1.838477929	1.744763141	1.683809078	1.758951913	0.242896605	0.015465686	0.30076128	0.41591163	0.872253722	0.297188287	0.480761424	0.36869379	0.491523919	0.528296873	0.872253722	0.49060884	0	0	0.012166406	0.020089934	0.008119665	0.021365998	0.668043623	0.59043183	0.311907308	0.726102913	0.59043183	0.999628791	0	0	0	gi|357440457|ref|XP_003590506.1|Zinc finger protein [Medicago truncatula]	XP_003590506	4.12E-35	148	374	167	zinc finger protein
comp30818_c0_seq1	0.630995885	0.343697114	0.558422672	0.327421622	0.053626927	0.598430461	0.122531091	0.083412133	0.927001369	0.195141542	0.460484555	0.598430461	0.476686613	0.476686613	0.927001369	0.476962028	0	0	0.072140267	0.03737263	0.038008006	0.13954147	0.498827756	0.543722627	0.17979731	0.675944054	0.543722627	0.999628791	0	0	0
comp30858_c0_seq1	2.846211769	2.828001128	2.77230285	2.850548885	0.746106125	0.07110047	0.910622056	0.284472378	0.658162799	0.019372089	0.746106125	0.474306673	0.910622056	0.487841845	0.658162799	0.38723149	0	0	0.006029531	0.010338432	0.002937574	0.002691735	0.448799522	0.564699693	0.925932033	0.655251554	0.564699693	0.999628791	0	0	0	gi|357471271|ref|XP_003605920.1|Succinate dehydrogenase subunit [Medicago truncatula]	XP_003605920	1.07E-15	82	105	61	succinate dehydrogenase 3-1
comp30868_c0_seq1	2.793214996	2.72025503	2.829444583	2.728181122	0.370017722	0.683479644	0.411183818	0.134535121	0.890260349	0.149971917	0.512104528	0.683479644	0.526492671	0.476686613	0.890260349	0.476686613	0	0	0.027271731	0.008842008	0.018667997	0.008665911	0.687604782	0.297751627	0.419531513	0.730918588	0.297751627	0.999628791	0	0	0	gi|357464103|ref|XP_003602333.1|hypothetical protein MTR_3g092270 [Medicago truncatula]	XP_003602333	2.74E-19	93	66	52	hypothetical protein MTR_3g092270
comp30871_c0_seq1	3.169423221	3.395558295	3.254859636	3.28743393	0.024397731	0.290832954	0.092403394	0.171290083	0.242790229	0.670274021	0.403809128	0.489342657	0.476686613	0.476686613	0.480761424	0.670274021	0	0	0.014831406	0.030407834	0.022266173	0.011774993	0.666562718	0.45082804	0.501287875	0.725759638	0.45082804	0.999628791	0	0	0	gi|15224592|ref|NP_180654.1|aspartate aminotransferase [Arabidopsis thaliana]	NP_180654	8.40E-209	725	426	389	aspartate aminotransferase
comp30872_c0_seq1	3.048945981	3.240524541	3.218311776	3.12413769	0.498586001	0.422559129	0.698472086	0.933326221	0.646855023	0.580785041	0.557702653	0.530600915	0.698472086	0.933326221	0.646855023	0.585984743	0	0	0.153443883	0.257668087	0.102714059	0.065852089	0.670348896	0.578884855	0.637570557	0.726644102	0.578884855	0.999628791	0	0	0	gi|334188434|ref|NP_001190550.1|fasciclin-like arabinogalactan protein 1 [Arabidopsis thaliana]	NP_001190550	3.42E-130	464	420	307	fasciclin-like arabinogalactan protein
comp30877_c0_seq1	3.160683301	3.066520495	3.155856588	3.059333831	0.254225853	0.951543401	0.220365825	0.333360167	0.938139821	0.296397976	0.482587851	0.951543401	0.478627076	0.500237261	0.938139821	0.490467822	0	0	0.013376494	0.020924039	0.023489615	0.02499814	0.551622184	0.628381219	0.947209105	0.693551058	0.628381219	0.999628791	0	0	0	gi|357453111|ref|XP_003596832.1|hypothetical protein MTR_2g086590 [Medicago truncatula]	XP_003596832	2.39E-37	154	257	137	hypothetical protein MTR_2g086590
comp30888_c0_seq1	3.106597823	3.037307937	3.121903733	3.089645516	0.22682521	0.708414037	0.610773937	0.207340623	0.396961198	0.499452775	0.479279177	0.708414037	0.610773937	0.477564602	0.521639519	0.558055347	0	0	0.001509835	0.014129232	0.008242272	0.004928496	0.08599728	0.030555702	0.586259176	0.451271669	0.065154822	0.999628791	0	0	1	gi|18416133|ref|NP_568222.1|uncharacterized protein [Arabidopsis thaliana]	NP_568222	1.81E-27	121	112	74	uncharacterized protein
comp30891_c0_seq1	3.329576397	3.233954447	3.233550561	3.296715507	0.475120901	0.550726666	0.774585728	0.998016312	0.595559524	0.669878168	0.549113655	0.576185823	0.774585728	0.998016312	0.595559524	0.669878168	0	0	0.049514813	0.044853919	0.100408152	0.027263269	0.456331676	0.950210263	0.178809885	0.65815185	0.950210263	0.999628791	0	0	0	gi|357436503|ref|XP_003588527.1|Zinc finger protein CONSTANS-like protein [Medicago truncatula]	XP_003588527	5.39E-71	267	285	194	cct motif family protein
comp30899_c0_seq1	2.594656331	2.750599399	2.753878008	2.69839348	0.157296034	0.227249009	0.397585201	0.978147612	0.639669426	0.676151186	0.476686613	0.479321379	0.521899144	0.978147612	0.639669426	0.676151186	0	0	0.040632417	0.022228268	0.057054339	0.045572121	0.718626485	0.578748812	0.811247087	0.738379442	0.578748812	0.999628791	0	0	0	gi|30696757|ref|NP_849837.1|bifunctional inhibitor/lipid-transfer protein/seed storage 2S albumin-like protein [Arabidopsis thaliana]	NP_849837	4.46E-24	110	153	85	bifunctional inhibitor lipid-transfer protein seed storag
comp30902_c0_seq1	2.58736338	2.531037948	2.608336451	2.653358836	0.270757182	0.570792471	0.086882528	0.183959579	0.042297871	0.32828921	0.485164514	0.582700196	0.476686613	0.476686613	0.447269268	0.49891551	0	0	0.001933706	0.010716359	0.005996842	0.006083619	0.239732107	0.08834636	0.987805715	0.559338751	0.119209835	0.999628791	0	0	0	gi|357462001|ref|XP_003601282.1|hypothetical protein MTR_3g078010 [Medicago truncatula]	XP_003601282	4.42E-53	207	308	175	hypothetical protein MTR_3g078010
comp30933_c0_seq1	2.954940815	3.086235357	3.061524209	3.043167771	0.039743608	0.077903059	0.046720691	0.717734376	0.440267988	0.728721463	0.442485186	0.475861356	0.452782853	0.717734376	0.536849958	0.728721463	0	0	0.006813977	0.012002796	0.012810972	0.003507275	0.505108932	0.546627964	0.181412349	0.677917249	0.546627964	0.999628791	0	0	0	gi|240255880|ref|NP_849392.4|heat shock factor binding protein [Arabidopsis thaliana]	NP_849392	3.53E-27	119	87	69	heat shock factor binding protein
comp30943_c0_seq1	2.813593282	2.947044742	2.646706845	2.942166615	0.545206141	0.257163075	0.362644186	0.13901997	0.979873359	0.007853258	0.574327181	0.483054974	0.509740164	0.476686613	0.979873359	0.306600321	0	0	0.088547941	0.160880984	0.03389514	0.025453081	0.315419148	0.526257666	0.760950994	0.597807515	0.526257666	0.999628791	0	0	1	gi|357472201|ref|XP_003606385.1|60S ribosomal protein L12 [Medicago truncatula]	XP_003606385	1.48E-84	311	166	162	60s ribosomal protein l12
comp30953_c0_seq1	2.975752941	3.031742569	3.129858881	3.1221374	0.28597206	0.002517298	0.017542249	0.060860216	0.149873223	0.889204404	0.488167328	0.213702474	0.378823927	0.467654607	0.476686613	0.889204404	0	0	0.006418445	0.007655035	0.005360414	0.012584089	0.848123469	0.832009528	0.370598858	0.848123469	0.832009528	0.999628791	0	0	0	gi|18394453|ref|NP_564017.1|UPF0497 membrane protein [Arabidopsis thaliana]	NP_564017	1.62E-64	245	180	148	upf0497 membrane protein
comp30960_c0_seq1	2.946000368	3.06468446	2.996619834	3.05628013	0.167335208	0.417715453	0.060811819	0.379767315	0.907160518	0.193320451	0.476686613	0.528892798	0.467654607	0.515330614	0.907160518	0.476861456	0	0	0.014514237	0.02207137	0.007887428	0.003854854	0.51948586	0.64860224	0.450749467	0.682935013	0.64860224	0.999628791	0	0	0	gi|357444897|ref|XP_003592726.1|Transcription factor PCF2 [Medicago truncatula]	XP_003592726	1.89E-78	291	275	196	transcription factor pcf2
comp30963_c0_seq1	1.291241377	1.214878457	1.40437005	1.350322152	0.419112847	0.313728197	0.647620441	0.054426918	0.245559479	0.675668005	0.529457953	0.494965497	0.647620441	0.461836428	0.480969914	0.675668005	0	0	0.035864517	0.012857707	0.035838189	0.061233728	0.999376654	0.341967379	0.570908862	0.999376654	0.341967379	0.999628791	0	0	0
comp30968_c0_seq1	1.865433153	1.691260622	1.876383273	1.919392549	0.111411564	0.859201692	0.356708706	0.092741742	0.038215685	0.464252943	0.476686613	0.859201692	0.507698602	0.476686613	0.439552031	0.545164273	0	0	0.010967123	0.045280305	0.011283247	0.00861078	0.975882884	0.151998981	0.773997699	0.975882884	0.166979793	0.999628791	0	0	0	gi|42572561|ref|NP_974376.1|RING/U-box domain-containing protein [Arabidopsis thaliana]	NP_974376	4.73E-76	283	255	175	ring u-box domain-containing protein
comp30972_c0_seq1	3.121548409	3.059383608	3.095682607	3.202780473	0.172465106	0.655733195	0.22077081	0.525442996	0.035302062	0.159198394	0.476686613	0.655733195	0.478687443	0.567337571	0.432783314	0.476686613	0	0	0.006106124	0.004525012	0.01346217	0.01859118	0.405943028	0.794242496	0.731814809	0.639030935	0.794242496	0.999628791	0	0	0	gi|357509721|ref|XP_003625149.1|hypothetical protein MTR_7g091990 [Medicago truncatula]	XP_003625149	8.03E-52	202	120	113	remorin family protein
comp30982_c0_seq1	2.999002751	3.168168617	2.991779542	3.194564113	0.064702384	0.924877389	0.038902995	0.039847791	0.77705927	0.022968991	0.470880136	0.924877389	0.441105142	0.442553897	0.77705927	0.398901589	0	0	0.020298497	0.020292371	0.013989068	0.026325705	0.692868392	1	0.504482348	0.731879816	1	0.999628791	0	0	0	gi|357511009|ref|XP_003625793.1|Zinc finger A20 and AN1 domain-containing stress-associated protein [Medicago truncatula]	XP_003625793	4.84E-43	173	169	112	zinc finger a20 and an1 domain-containing stress-associat
comp30982_c0_seq2	2.827009509	3.002709061	2.812050971	3.020604173	0.05235196	0.843721022	0.041006397	0.024228479	0.845987065	0.019291183	0.459556892	0.843721022	0.444754567	0.403016268	0.845987065	0.386929837	0	0	0.020234846	0.019169147	0.013379108	0.026550401	0.660911358	0.985683794	0.469968635	0.724398204	0.985683794	0.999628791	0	0	0	gi|357511009|ref|XP_003625793.1|Zinc finger A20 and AN1 domain-containing stress-associated protein [Medicago truncatula]	XP_003625793	4.84E-43	173	169	112	zinc finger a20 and an1 domain-containing stress-associat
comp30986_c0_seq1	3.015661686	3.356019211	3.237443033	3.327427984	0.098042957	0.092109239	0.023739919	0.571430684	0.891593164	0.534314257	0.476686613	0.476686613	0.401597529	0.582907482	0.891593164	0.570437453	0	0	0.034515486	0.162562035	0.059272505	0.061999143	0.567322102	0.119895608	0.96184009	0.69822504	0.144084187	0.999628791	0	0	0	gi|357479709|ref|XP_003610140.1|Zinc finger protein [Medicago truncatula]	XP_003610140	2.89E-13	74	168	88	zinc finger protein
comp30991_c0_seq1	2.691162342	2.695566271	2.697082346	2.701226922	0.946685273	0.863407467	0.751005102	0.982283057	0.93261553	0.909445866	0.946685273	0.863407467	0.751005102	0.982283057	0.93261553	0.909445866	0	0	0.002510344	0.019028998	0.004404397	0.003353238	0.552233893	0.047440289	0.772074011	0.693809341	0.083121343	0.999628791	0	1	1	gi|15241510|ref|NP_196423.1|uncharacterized protein [Arabidopsis thaliana]	NP_196423	1.64E-43	174	127	102	uncharacterized protein
comp31000_c0_seq1	3.185215379	3.144021239	3.29578491	3.165810378	0.354489494	0.025279469	0.646680698	0.000536695	0.498218468	0.001280861	0.506908552	0.406779123	0.646680698	0.122146846	0.557588848	0.168650768	0	0	0.007871901	0.002859456	0.004569879	0.002542888	0.5651451	0.348087195	0.535607758	0.697679278	0.348087195	0.999628791	0	0	0	gi|30682382|ref|NP_193058.2|uncharacterized protein [Arabidopsis thaliana]	NP_193058	2.53E-31	134	147	101	uncharacterized protein
comp31001_c0_seq1	3.221080702	3.282273879	3.277083644	3.273291479	0.449195284	0.516196521	0.522653526	0.924141394	0.848574645	0.945958154	0.539841548	0.564174031	0.566424617	0.924141394	0.848574645	0.945958154	0	0	0.031632334	0.004996619	0.011364249	0.006925308	0.285609875	0.098041197	0.600000765	0.584393469	0.127166646	0.999628791	0	0	1	gi|357438415|ref|XP_003589483.1|AP-2 complex subunit sigma-1 [Medicago truncatula]	XP_003589483	4.50E-74	276	142	139	ap-1 complex subunit sigma-2
comp31023_c0_seq1	3.068078936	3.027443048	3.083102207	3.060099746	0.419557583	0.667048531	0.843130553	0.297303639	0.564269517	0.599377837	0.529582735	0.667048531	0.843130553	0.490633982	0.580465215	0.599377837	0	0	0.002729844	0.009852959	0.004361815	0.0067617	0.619588638	0.191759212	0.642198126	0.713351797	0.192708799	0.999628791	0	0	0	gi|358346344|ref|XP_003637229.1|hypothetical protein MTR_077s0042 [Medicago truncatula]	XP_003637229	1.56E-12	70	81	59	f1f0-atpase inhibitor protein
comp31031_c0_seq1	2.14946864	2.236127582	2.089513928	2.234121357	0.352643087	0.456284941	0.24317115	0.080645746	0.977743442	0.015838491	0.506328383	0.542312451	0.480787247	0.476662498	0.977743442	0.370044844	0	0	0.024521078	0.020924619	0.012768614	0.005112887	0.491128787	0.903139326	0.337912809	0.673108792	0.903139326	0.999628791	0	0	0	gi|357478001|ref|XP_003609286.1|hypothetical protein MTR_4g114050 [Medicago truncatula]	XP_003609286	1.35E-16	84	102	62	hypothetical protein MTR_4g114050
comp31036_c0_seq1	3.201118632	3.547859478	3.107298894	3.410446503	0.00429162	0.236269925	0.044347573	0.000579893	0.275681647	0.0056231	0.251615551	0.480112474	0.449633898	0.126121701	0.485989528	0.274090285	0	0	0.017703025	0.042447321	0.017604048	0.038996618	0.995240934	0.363405612	0.403191528	0.995240934	0.363405612	0.999628791	0	0	0	gi|357453013|ref|XP_003596783.1|Fatty acyl-CoA reductase [Medicago truncatula]	XP_003596783	3.99E-170	597	492	381	fatty acyl- reductase
comp310446_c0_seq1	1.069682466	1.036031917	1.301042141	1.306926731	0.904278178	0.058065309	0.072725819	0.321334698	0.319301259	0.945004446	0.904278178	0.465733369	0.474729789	0.496831899	0.496345681	0.945004446	0	0	0.064991367	0.327019076	0.013962532	0.028562128	0.116771528	0.106070209	0.450893888	0.478842251	0.133556873	0.999628791	1	1	1	gi|15220329|ref|NP_171974.1|tubulin alpha-2/alpha-4 chain [Arabidopsis thaliana]	NP_171974	4.67E-126	449	223	222	tubulin alpha-6 chain
comp31053_c0_seq1	2.143420158	2.396893941	2.202451688	1.92581018	0.110447096	0.756069177	0.341784716	0.302843799	0.045495442	0.275094858	0.476686613	0.756069177	0.502874106	0.491952666	0.451018524	0.485940697	0	0	0.072878043	0.053859545	0.13761341	0.225970175	0.502233951	0.792172258	0.59951609	0.67685697	0.792172258	0.999628791	0	0	0
comp31053_c0_seq2	2.649558202	2.868740055	2.694225745	2.418300189	0.153654247	0.81570603	0.294281132	0.361385128	0.04722244	0.270240056	0.476686613	0.81570603	0.490072767	0.50922736	0.453201531	0.485013193	0	0	0.067975621	0.052115024	0.146362552	0.207856935	0.419813618	0.820102444	0.709699604	0.644199181	0.820102444	0.999628791	0	0	0	gi|357447579|ref|XP_003594065.1|Peptide methionine sulfoxide reductase msrB [Medicago truncatula]	XP_003594065	1.28E-62	238	133	117	peptide methionine sulfoxide reductase b2
comp31083_c0_seq1	3.091815639	3.146748307	3.226975657	3.124379384	0.654368301	0.180060106	0.721033089	0.43832502	0.815231028	0.110555471	0.654368301	0.476686613	0.721033089	0.536181138	0.815231028	0.476686613	0	0	0.041238684	0.038561127	0.015344525	0.007198512	0.301830877	0.975344743	0.425800823	0.591430212	0.975344743	0.999628791	0	0	0	gi|357436491|ref|XP_003588521.1|Pectinesterase [Medicago truncatula]	XP_003588521	2.96E-182	637	417	356	probable pectinesterase pectinesterase inhibitor 34-like
comp31083_c1_seq1	2.93744975	2.966515861	3.039288412	2.943136959	0.827765056	0.329901067	0.959846726	0.486687577	0.837098782	0.213862809	0.827765056	0.499345788	0.959846726	0.553308577	0.837098782	0.477967428	0	0	0.051633619	0.043782802	0.010599466	0.022937004	0.107141687	0.898181427	0.416850193	0.472644354	0.898181427	0.999628791	0	0	0	gi|224135163|ref|XP_002321999.1|predicted protein [Populus trichocarpa]	XP_002321999	5.34E-42	170	198	125	probable pectinesterase pectinesterase inhibitor 34-like
comp31096_c0_seq1	2.858299688	2.998707906	3.020294562	2.97384387	0.304468608	0.130643913	0.274889603	0.833769438	0.809454694	0.418595654	0.492516189	0.476686613	0.485877653	0.833769438	0.809454694	0.529270474	0	0	0.053758561	0.043692885	0.009325329	0.009611235	0.077250241	0.865114901	0.974371624	0.442038278	0.865114901	0.999628791	0	0	1
comp31102_c0_seq1	0.519333921	0.468245809	0.653979654	0.588123241	0.627943274	0.187179005	0.368743309	0.111018535	0.202493167	0.446404496	0.627943274	0.476817924	0.511653709	0.476686613	0.477133072	0.538848163	0	0	0.02427498	0.03355207	0.033823746	0.009217283	0.724736868	0.71887448	0.17994945	0.739715944	0.71887448	0.999628791	0	0	0	gi|18410580|ref|NP_567041.1|uncharacterized protein [Arabidopsis thaliana]	NP_567041	5.11E-65	247	243	163	uncharacterized protein
comp31124_c0_seq1	2.820835612	2.82748765	2.779675795	2.795254127	0.945604555	0.568326453	0.704941922	0.577432288	0.69412705	0.748023438	0.945604555	0.581839883	0.704941922	0.584842781	0.69412705	0.748023438	0	0	0.021509362	0.028365083	0.008643502	0.005061726	0.339730311	0.754395145	0.571323921	0.608970159	0.754395145	0.999628791	0	0	0
comp31127_c0_seq1	3.081442949	3.00958868	3.07697635	3.088961677	0.13045338	0.914331692	0.848197253	0.230795985	0.149050627	0.809265785	0.476686613	0.914331692	0.848197253	0.479686448	0.476686613	0.809265785	0	0	0.002346383	0.008376639	0.007725535	0.006661397	0.216896804	0.195335251	0.874775264	0.546343595	0.195335251	0.999628791	0	0	0	gi|15241175|ref|NP_200440.1|peroxin 5 [Arabidopsis thaliana]	NP_200440	1.23E-284	978	743	586	peroxisomal targeting signal 1 receptor
comp31147_c0_seq1	2.313620433	2.816934964	2.231076429	2.901055026	0.004751928	0.514384358	0.000937003	0.002712618	0.66267321	0.000606711	0.260107302	0.563526752	0.15003237	0.218626785	0.66267321	0.128757249	0	0	0.033925283	0.095698495	0.058671026	0.101374105	0.562339533	0.285512827	0.562984211	0.696547873	0.285512827	0.999628791	0	0	0	gi|42573157|ref|NP_974675.1|putative copper-transporting ATPase PAA1 [Arabidopsis thaliana]	NP_974675	1.05E-09	62	126	63	copper-transporting atpase paa1
comp31149_c0_seq1	2.725204432	2.691159962	2.660687218	2.662519487	0.524581288	0.383011741	0.291942327	0.586485342	0.41038737	0.976019493	0.567027709	0.516414865	0.489619388	0.587720393	0.526188801	0.976019493	0	0	0.014833955	0.001428836	0.016482171	0.005231245	0.910773577	0.041627017	0.233517021	0.910773577	0.07700814	0.999628791	0	1	1	gi|357476885|ref|XP_003608728.1|Autophagy-related protein 8f [Medicago truncatula]	XP_003608728	5.17E-55	212	118	110	autophagy-related protein 8f
comp31155_c0_seq1	2.767222059	2.762127235	2.925679377	2.855922068	0.946199289	0.014601786	0.104549028	0.042825304	0.196314586	0.205557981	0.946199289	0.363401884	0.476686613	0.447780296	0.476962028	0.477495381	0	0	0.010060907	0.01937446	0.010809712	0.006183531	0.939130042	0.489109393	0.554770918	0.939130042	0.489109393	0.999628791	0	0	0	gi|18400636|ref|NP_566500.1|uncharacterized protein [Arabidopsis thaliana]	NP_566500	4.03E-68	257	272	189	uncharacterized protein
comp31156_c0_seq1	0.785374833	0.801760548	0.674908558	0.760155398	0.903621431	0.3689316	0.809012924	0.392480911	0.754503219	0.476479066	0.903621431	0.511727804	0.809012924	0.519985804	0.754503219	0.549646278	0	0	0.033660873	0.061095851	0.052778362	0.029866944	0.633650692	0.526917685	0.54724135	0.716981179	0.526917685	0.999628791	0	0	0
comp31156_c0_seq2	0.625004824	0.666077679	0.522385689	0.620448611	0.770266768	0.4137481	0.964981474	0.364584317	0.746402371	0.436118611	0.770266768	0.527383092	0.964981474	0.510327851	0.746402371	0.535333762	0	0	0.031130282	0.07017877	0.059355256	0.031808552	0.49583623	0.396400209	0.510119452	0.674605061	0.396400209	0.999628791	0	0	0
comp31167_c0_seq1	2.068109165	2.185527309	2.046279752	2.134890395	0.419632022	0.846540694	0.609425605	0.364136221	0.759469	0.524702874	0.52959753	0.846540694	0.609425605	0.510194843	0.759469	0.567084632	0	0	0.030629893	0.075767167	0.043647938	0.068527113	0.707015285	0.347451407	0.632671405	0.735441867	0.347451407	0.999628791	0	0	0	gi|240256251|ref|NP_195836.5|uncharacterized protein [Arabidopsis thaliana]	NP_195836	6.48E-37	153	103	84	uncharacterized protein
comp31186_c0_seq1	2.668873546	2.682467283	2.627868238	2.670727129	0.887782057	0.56870383	0.978423308	0.493999555	0.878136246	0.307430164	0.887782057	0.581932114	0.978423308	0.556055248	0.878136246	0.493272628	0	0	0.023708305	0.02541497	0.006277584	0.003742014	0.171058991	0.916085235	0.584013147	0.519319575	0.916085235	0.999628791	0	0	1	gi|357474665|ref|XP_003607617.1|U6 snRNA-associated Sm-like protein LSm6 [Medicago truncatula]	XP_003607617	1.37E-42	171	95	88	u6 snrna-associated sm-like protein lsm6
comp312081_c0_seq1	0.516901921	0.158369307	0.540047259	0.384761727	0.04265448	0.888458767	0.363467971	0.033720902	0.138544705	0.294194995	0.447574029	0.888458767	0.50999319	0.429155702	0.476686613	0.490072767	0	0	0.077792139	0.07131756	0.081278569	0.04304525	0.962800651	0.959678292	0.502254135	0.962800651	0.959678292	0.999628791	0	0	0
comp31217_c0_seq1	2.696092534	2.62520974	2.602429238	2.66406123	0.494871351	0.244695849	0.625873232	0.811491062	0.646798826	0.24827553	0.556358346	0.480894602	0.625873232	0.811491062	0.646798826	0.481481757	0	0	0.022761766	0.032895833	0.013760619	0.002303416	0.594194089	0.685700515	0.071964719	0.705499789	0.685700515	0.999628791	0	1	1	gi|357517015|ref|XP_003628796.1|hypothetical protein MTR_8g066820 [Medicago truncatula]	XP_003628796	1.25E-102	371	227	199	platz transcription factor domain-containing protein
comp31234_c0_seq1	3.885136983	4.021043217	3.972652333	3.982895176	0.01926533	0.123163825	0.057510721	0.390790913	0.448658507	0.841396894	0.386915337	0.476686613	0.465005068	0.519331612	0.539666561	0.841396894	0	0	0.008193762	0.007295392	0.009461974	0.005833972	0.878371833	0.936564989	0.608568797	0.878371833	0.936564989	0.999628791	0	0	0	gi|15236299|ref|NP_193086.1|uncharacterized protein [Arabidopsis thaliana]	NP_193086	4.14E-39	159	131	94	uncharacterized protein
comp31238_c0_seq1	3.374633901	3.56474723	3.442551477	3.449762809	0.146462878	0.507899619	0.451449546	0.363030369	0.383465686	0.94583526	0.476686613	0.56106597	0.540559724	0.50988754	0.516592498	0.94583526	0	0	0.026113308	0.057069615	0.034658046	0.03118102	0.763654545	0.413717804	0.910470264	0.763654545	0.413717804	0.999628791				gi|357462977|ref|XP_003601770.1|Non-specific lipid-transfer protein [Medicago truncatula]	XP_003601770	8.19E-36	149	184	114	non-specific lipid-transfer protein
comp31240_c0_seq1	3.144897894	3.155135869	3.153530816	3.201811014	0.875915155	0.894659126	0.387687899	0.967781868	0.249463677	0.227334646	0.875915155	0.894659126	0.518248274	0.967781868	0.481637795	0.479321379	0	0	0.020354472	0.003960189	0.004476266	0.0045091	0.122000591	0.137898037	0.993796647	0.482630105	0.157166485	0.999628791	0	0	1	gi|145359900|ref|NP_178522.2|RPM1-interacting protein 4-like protein [Arabidopsis thaliana]	NP_178522	7.55E-25	111	72	59	rpm1-interacting protein 4 family protein
comp31241_c0_seq1	3.974366826	3.991930168	4.030981416	4.023267361	0.818197727	0.538928148	0.547295748	0.511367411	0.441216225	0.905309867	0.818197727	0.57208464	0.574992296	0.562390875	0.537127555	0.905309867	0	0	0.031379601	0.002242781	0.0177356	0.006831388	0.546383282	0.02422569	0.318462396	0.692166014	0.057955578	0.999628791	0	1	1	gi|357521361|ref|XP_003630969.1|Glutathione peroxidase [Medicago truncatula]	XP_003630969	7.92E-70	262	165	138	glutathione peroxidase
comp31242_c0_seq1	4.12771887	4.21643906	4.247784242	4.176723181	0.185663636	0.075965245	0.266171789	0.675985576	0.490521859	0.217853787	0.476686613	0.475381125	0.484332552	0.675985576	0.554731353	0.478291337	0	0	0.008438438	0.013837559	0.016112729	0.002539673	0.494882121	0.595242411	0.063775077	0.674303677	0.595242411	0.999628791	0	0	0	gi|357444883|ref|XP_003592719.1|Thioredoxin-X [Medicago truncatula]	XP_003592719	8.86E-49	192	195	138	protein disulfide-isomerase a6
comp31243_c0_seq1	3.992699803	3.886010945	4.007196404	4.040995578	0.272223081	0.851847417	0.550010891	0.212580995	0.123793447	0.673134113	0.485447782	0.851847417	0.57591274	0.477967428	0.476686613	0.673134113	0	0	0.017813806	0.029665177	0.017364636	0.019972616	0.978325557	0.584602435	0.881709251	0.978325557	0.584602435	0.999628791	0	0	0	gi|357514867|ref|XP_003627722.1|Zinc finger A20 and AN1 domain-containing stress-associated protein [Medicago truncatula]	XP_003627722	1.71E-34	144	158	102	zinc finger a20 and an1 domain-containing stress-associat
comp31245_c0_seq1	4.196172447	4.1530533	4.149712362	4.142530231	0.490801509	0.235201284	0.168277734	0.959023587	0.87095462	0.865678974	0.554840148	0.480094342	0.476686613	0.959023587	0.87095462	0.865678974	0	0	0.003251881	0.01611998	0.00536551	0.005162787	0.596019778	0.109068648	0.967317727	0.706099486	0.136003858	0.999628791	0	0	0	gi|18401345|ref|NP_566564.1|universal stress protein (USP) family protein [Arabidopsis thaliana]	NP_566564	3.96E-50	196	157	117	adenine nucleotide alpha hydrolases-like protein
comp31258_c0_seq1	3.882246494	3.968051404	3.958416235	3.962184323	0.073480103	0.10454164	0.044324988	0.864713694	0.907711207	0.939981375	0.474729789	0.476686613	0.449610271	0.864713694	0.907711207	0.939981375	0	0	0.002805089	0.007918881	0.009173412	0.005461535	0.219394657	0.285173808	0.583137078	0.54802883	0.285173808	0.999628791	0	0	0	gi|357512209|ref|XP_003626393.1|Rubredoxin [Medicago truncatula]	XP_003626393	1.82E-59	228	191	139	rubredoxin-like protein
comp31261_c0_seq1	4.18384716	4.239295284	4.25123765	4.256606733	0.605436686	0.452674819	0.430330097	0.89189568	0.848067339	0.937249903	0.605436686	0.540979781	0.533214999	0.89189568	0.848067339	0.937249903	0	0	0.034047723	0.027331812	0.01230594	0.01487159	0.288348751	0.855502877	0.840449073	0.585673433	0.855502877	0.999628791	0	0	0
comp31261_c0_seq2	3.996714349	4.049323703	4.061794245	4.071330966	0.629557252	0.450727948	0.391755875	0.892974333	0.81357637	0.883144139	0.629557252	0.540285475	0.519725259	0.892974333	0.81357637	0.883144139	0	0	0.030878665	0.031841885	0.011974732	0.01261363	0.321799789	0.946891562	0.955903471	0.600334607	0.946891562	0.999628791	0	0	0
comp31262_c0_seq1	4.105571922	4.128800246	4.162465572	4.206106391	0.687096263	0.386950049	0.213972744	0.388704376	0.203279669	0.515877601	0.687096263	0.517955477	0.477967428	0.518653784	0.477174004	0.564035167	0	0	0.017690253	0.001383484	0.007077631	0.018991734	0.337478819	0.028569586	0.302564333	0.607547548	0.062791604	0.999628791	0	1	1	gi|357518001|ref|XP_003629289.1|Thiosulfate sulfurtransferase [Medicago truncatula]	XP_003629289	1.19E-39	161	119	94	thiosulfate sulfurtransferase
comp312760_c0_seq1	0.266654073	0.323782935	0.37439183	0.377203797	0.753469747	0.5061337	0.588000509	0.632427952	0.743121082	0.983910109	0.753469747	0.560408174	0.588224713	0.632427952	0.743121082	0.983910109	0	0	0.139737332	0.044268128	0.011903691	0.101717272	0.017204865	0.288211069	0.034356679	0.370473488	0.288211069	0.999628791	0	1	1
comp31278_c0_seq1	4.405209152	4.548689524	4.455652874	4.505119381	0.030416239	0.296478947	0.033938226	0.167490843	0.494111578	0.320360607	0.420959858	0.490472368	0.429382024	0.476686613	0.556099832	0.496637739	0	0	0.005305898	0.014393534	0.00794169	0.006158994	0.668874066	0.303046842	0.787083337	0.726251422	0.303046842	0.999628791	0	0	0	gi|30686594|ref|NP_564098.2|ATPase, F0/V0 complex, subunit C protein [Arabidopsis thaliana]	NP_564098	1.73E-85	314	165	165	f0 v0 subunit c protein
comp31280_c0_seq1	3.424370852	3.540117295	3.54688836	3.446140779	0.329311592	0.301571917	0.848400915	0.950417275	0.378416286	0.344573516	0.499169288	0.491695774	0.848400915	0.950417275	0.514855208	0.503775478	0	0	0.045382722	0.029006847	0.034479505	0.030339721	0.770381367	0.685309155	0.891797662	0.770381367	0.685309155	0.999628791	0	0	0	gi|18423312|ref|NP_568764.1|Iron-binding zinc finger CDGSH type domain-containing protein [Arabidopsis thaliana]	NP_568764	1.22E-34	144	112	83	iron-binding zinc finger cdgsh type domain-containing pro
comp31289_c0_seq1	3.613597051	3.711561951	3.634792091	3.746995211	0.215123928	0.686579095	0.010052619	0.281030478	0.594767127	0.003448829	0.478046291	0.686579095	0.330325707	0.487083197	0.594767127	0.235910854	0	0	0.011172894	0.019867251	0.004881801	0.001893716	0.384642436	0.540387319	0.321944938	0.63019353	0.540387319	0.999628791	0	1	1	gi|30693971|ref|NP_566991.2|universal stress protein (USP) family protein [Arabidopsis thaliana]	NP_566991	3.76E-64	243	160	136	adenine nucleotide alpha hydrolases-like protein
comp31294_c0_seq1	3.970499519	4.059491598	4.025338779	4.08591593	0.226242989	0.115180077	0.015042609	0.613264641	0.717523664	0.098857032	0.479221916	0.476686613	0.366146918	0.613264641	0.717523664	0.476686613	0	0	0.005248332	0.020942488	0.00137175	0.00593894	0.16716503	0.161383034	0.133635634	0.516574658	0.173217688	0.999628791	1	1	1	gi|357496501|ref|XP_003618539.1|hypothetical protein MTR_6g012780 [Medicago truncatula]	XP_003618539	2.48E-39	161	148	102	glycine-rich protein
comp313040_c0_seq1	0.292871141	0.111617392	0.129654076	0.239158713	0.169199907	0.214875017	0.518271654	0.918898566	0.390164627	0.460475625	0.476686613	0.478046291	0.564927912	0.918898566	0.519154382	0.543862464	0	0	0.005128986	0.076151445	0.09195234	0.034820629	0.006580081	0.011109892	0.310196324	0.324512594	0.041932774	0.999628791	1	1	1	gi|15235780|ref|NP_194004.1|leucine-rich repeat protein kinase-like protein [Arabidopsis thaliana]	NP_194004	5.74E-212	736	687	487	receptor-like protein kinase
comp31316_c0_seq1	3.846774119	3.845431438	3.87668052	3.857336029	0.970088363	0.464473231	0.727273884	0.428511231	0.674239246	0.572322284	0.970088363	0.545246456	0.727273884	0.532535284	0.674239246	0.583215437	0	0	0.004085037	0.002839929	0.005543522	0.001257561	0.745788014	0.746413417	0.129259422	0.745788014	0.746413417	0.999628791	0	0	0	gi|357476107|ref|XP_003608339.1|Methionine-R-sulfoxide reductase B1 protein [Medicago truncatula]	XP_003608339	2.69E-72	270	158	140	peptide methionine sulfoxide reductase b2
comp31317_c1_seq1	2.365055146	2.605632031	2.698974796	2.653849385	0.03729766	0.020976001	0.048009643	0.460933406	0.711159834	0.766869531	0.437732606	0.392510181	0.454560181	0.543962489	0.711159834	0.766869531	0	0	0.04127716	0.023314343	0.064327275	0.070747782	0.63821912	0.599872849	0.919396798	0.717886131	0.599872849	0.999628791	0	0	0	gi|15228041|ref|NP_181221.1|aquaporin TIP1-1 [Arabidopsis thaliana]	NP_181221	9.66E-79	292	173	151	aquaporin tip1-1
comp31318_c0_seq1	4.38107445	4.378787875	4.407599971	4.41462933	0.969264874	0.702185407	0.64679655	0.462875335	0.43319108	0.903048151	0.969264874	0.702185407	0.64679655	0.544711816	0.53430061	0.903048151	0	0	0.019861596	0.000599896	0.008152354	0.011301597	0.350741249	0.004756101	0.728767488	0.615176776	0.032182822	0.999628791	1	1	1	gi|357460395|ref|XP_003600479.1|hypothetical protein MTR_3g061630 [Medicago truncatula]	XP_003600479	2.50E-59	227	210	149	chaperonin-like protein
comp31350_c0_seq1	6.090945747	6.25263987	6.153934638	6.144769227	0.357162896	0.653381157	0.664114075	0.561711061	0.492480348	0.937853632	0.507841796	0.653381157	0.664114075	0.579659914	0.555452359	0.937853632	0	0	0.061471636	0.095557567	0.052887241	0.027860345	0.872923743	0.632828815	0.498733955	0.872923743	0.632828815	0.999628791	0	0	0	gi|357437019|ref|XP_003588785.1|14 kDa proline-rich protein DC2.15 [Medicago truncatula]	XP_003588785	6.40E-46	182	152	110	14 kda proline-rich protein
comp31355_c0_seq1	5.04427372	5.489093915	6.029398903	5.474966147	0.458395655	0.207464929	0.305097673	0.552641408	0.982321706	0.490029079	0.543042102	0.477564602	0.49267155	0.576765576	0.982321706	0.554556206	0	0	0.349187066	1.435905104	3.069726072	0.652645763	0.032336736	0.153083339	0.114499779	0.386956127	0.167752784	0.999628791	0	1	1	gi|357492397|ref|XP_003616487.1|Metallocarboxypeptidase inhibitor [Medicago truncatula]	XP_003616487	3.60E-47	186	107	93	metallocarboxypeptidase inhibitor
comp31359_c0_seq1	6.520417809	6.568472796	6.67466213	6.594567101	0.593992981	0.069198301	0.310279645	0.347687933	0.804502892	0.418144154	0.593992981	0.47294517	0.494042498	0.504828442	0.804502892	0.52907856	0	0	0.006322784	0.034009087	0.032158416	0.024033049	0.098652015	0.093530512	0.757075355	0.462931023	0.123492266	0.999628791	0	0	0	gi|18402859|ref|NP_566674.1|photosystem II subunit T [Arabidopsis thaliana]	NP_566674	5.25E-25	112	112	76	photosystem ii 5 kda protein
comp31363_c0_seq1	5.956503139	6.029599395	5.995392235	6.001122084	0.231654272	0.511780529	0.497051937	0.100331383	0.413806091	0.861194833	0.479686448	0.562581466	0.557214823	0.476686613	0.527405143	0.861194833	0	0	0.019470928	0.001271857	0.000826866	0.005443731	0.003481534	0.020518188	0.059163911	0.293452316	0.053775977	0.999628791	1	1	1	gi|18410924|ref|NP_565116.1|gibberellin-regulated protein 1 [Arabidopsis thaliana]	NP_565116	6.14E-30	129	98	68	gibberellin-regulated protein
comp31375_c0_seq1	6.469211845	6.460707692	6.581284559	6.44074455	0.92367892	0.147404913	0.634617197	0.189541046	0.796393572	0.031286228	0.92367892	0.476686613	0.634617197	0.476817924	0.796393572	0.423680229	0	0	0.015980535	0.025050489	0.017055831	0.004862296	0.944772604	0.62687338	0.19464728	0.944772604	0.62687338	0.999628791	0	0	0	gi|357482357|ref|XP_003611464.1|Glycine cleavage system H protein [Medicago truncatula]	XP_003611464	1.04E-74	278	166	150	glycine cleavage system h protein
comp31377_c0_seq1	4.313957478	4.786471062	5.284570175	4.780208227	0.395706204	0.20876353	0.246893355	0.569171679	0.991480302	0.521333316	0.521140571	0.477612307	0.481192116	0.582091913	0.991480302	0.565938976	0	0	0.338722516	1.196108796	3.000031746	0.575074554	0.03182446	0.198953335	0.093940012	0.386956127	0.198953335	0.999628791	0	1	1	gi|357458587|ref|XP_003599574.1|hypothetical protein MTR_3g035620 [Medicago truncatula]	XP_003599574	1.03E-12	70	39	34	hypothetical protein MTR_3g035620
comp31381_c0_seq1	4.438917658	4.388747924	4.612744432	4.498074583	0.533075777	0.035704261	0.363022949	0.003738368	0.04950297	0.029784063	0.569978346	0.43390972	0.50988754	0.240578535	0.45635863	0.418689124	0	0	0.022673797	0.01232749	0.012797922	0.001498561	0.545451088	0.5747145	0.034398512	0.691810989	0.5747145	0.999628791	0	1	1
comp31387_c0_seq1	5.810250599	5.76508483	5.902358662	5.800864397	0.415220562	0.118012521	0.827506433	0.029649517	0.439013722	0.046577121	0.528004839	0.476686613	0.827506433	0.418304452	0.536434637	0.452521711	0	0	0.008089218	0.007960084	0.010898022	0.002740954	0.7516031	1	0.156058963	0.7516031	1	0.999628791	0	0	0	gi|15236327|ref|NP_192261.1|thioredoxin M2 [Arabidopsis thaliana]	NP_192261	2.02E-36	151	164	105	thioredoxin m2
comp31389_c0_seq1	3.729116633	3.547186138	3.355987209	3.297563353	0.531780517	0.090538171	0.09614326	0.490168072	0.417762731	0.802404784	0.56954115	0.476686613	0.476686613	0.554618411	0.528920239	0.802404784	0	0	0.154645155	0.279090524	0.108061742	0.20997453	0.703680939	0.530643183	0.483492153	0.734370121	0.530643183	0.999628791	0	0	0	gi|15217654|ref|NP_176626.1|glycine-rich uncharacterized protein [Arabidopsis thaliana]	NP_176626	1.80E-07	54	88	43	glycine-rich uncharacterized protein
comp31389_c0_seq2	3.858235383	3.673721154	3.486918753	3.42696487	0.5235534	0.089642123	0.094457656	0.49878377	0.421762888	0.796956566	0.566698262	0.476686613	0.476686613	0.557783297	0.530358655	0.796956566	0	0	0.15099882	0.277228245	0.107601614	0.209172954	0.719101847	0.519475619	0.483205844	0.738562012	0.519475619	0.999628791	0	0	0
comp31389_c0_seq3	3.587494546	3.39533419	3.208904104	3.152550808	0.515439786	0.091421746	0.100424237	0.505751206	0.437342255	0.812540599	0.563898573	0.476686613	0.476686613	0.560279976	0.535789854	0.812540599	0	0	0.161598423	0.285649747	0.110454354	0.219052025	0.686462383	0.544312229	0.470378338	0.730674546	0.544312229	0.999628791	0	0	0
comp31398_c0_seq1	5.883315769	5.897724031	5.952881046	5.902028636	0.878639272	0.392510516	0.841404993	0.34129828	0.953822582	0.367603258	0.878639272	0.519993348	0.841404993	0.502719486	0.953822582	0.511307014	0	0	0.035384728	0.013848947	0.00254137	0.015672937	0.0117338	0.38435682	0.067523093	0.356428683	0.38435682	0.999628791	0	1	1	gi|357507807|ref|XP_003624192.1|Thioredoxin [Medicago truncatula]	XP_003624192	1.63E-60	231	172	137	thioredoxin h-type
comp31408_c0_seq1	4.351104565	4.296633995	4.381059647	4.390897669	0.330707952	0.59123733	0.537154186	0.108887481	0.128624521	0.870592065	0.499521683	0.59123733	0.571515555	0.476686613	0.476686613	0.870592065	0	0	0.010397222	0.00622326	0.007644421	0.013654448	0.743976153	0.639238187	0.539804642	0.744010328	0.639238187	0.999628791	0	0	0	gi|15241023|ref|NP_195785.1|macrophage migration inhibitory factor family protein [Arabidopsis thaliana]	NP_195785	1.07E-49	195	115	107	macrophage migration inhibitory factor family protein
comp31409_c0_seq1	5.770274851	5.740370555	5.788917518	5.821877121	0.542096745	0.665965809	0.178250303	0.36310547	0.103364185	0.441318594	0.573212249	0.665965809	0.476686613	0.509916985	0.476686613	0.537157021	0	0	0.004240766	0.008067435	0.006603963	0.00393512	0.638781477	0.496778202	0.583749024	0.71809154	0.496778202	0.999628791	0	0	0	gi|15221261|ref|NP_177587.1|geranylgeranyl diphosphate reductase [Arabidopsis thaliana]	NP_177587	3.26E-222	770	468	422	geranylgeranyl diphosphate reductase
comp31413_c0_seq1	3.19241779	3.365782316	3.200599806	3.217188156	0.122603016	0.906798833	0.709800027	0.158453307	0.19444762	0.824604542	0.476686613	0.906798833	0.709800027	0.476686613	0.476962028	0.824604542	0	0	0.010816877	0.048539297	0.017715847	0.014981783	0.601414928	0.130956994	0.858543781	0.708141233	0.152223529	0.999628791	0	0	0	gi|15220033|ref|NP_173153.1|SOUL heme-binding protein [Arabidopsis thaliana]	NP_173153	4.31E-20	96	89	59	soul heme-binding protein
comp31413_c0_seq2	3.341777114	3.520265247	3.350191868	3.373903403	0.093697033	0.906385851	0.627502796	0.130725081	0.176147377	0.754923813	0.476686613	0.906385851	0.627502796	0.476686613	0.476686613	0.754923813	0	0	0.010866807	0.042098808	0.019045228	0.01458825	0.552988303	0.169896568	0.777003684	0.693956755	0.178795772	0.999628791	0	0	0	gi|15220033|ref|NP_173153.1|SOUL heme-binding protein [Arabidopsis thaliana]	NP_173153	1.90E-74	278	228	163	soul heme-binding protein
comp31425_c0_seq1	5.588252743	5.731800188	5.733918358	5.710770398	0.315573517	0.164302518	0.229583285	0.985993962	0.859731123	0.734662398	0.495503086	0.476686613	0.479520147	0.985993962	0.859731123	0.734662398	0	0	0.046053164	0.058584648	0.014782968	0.012393338	0.237942762	0.781965845	0.851300753	0.558841745	0.781965845	0.999628791	0	0	0
comp31429_c0_seq1	5.468989718	5.573212561	5.567884602	5.554494045	0.4839358	0.367897694	0.337292722	0.970446178	0.884602724	0.868614589	0.552413708	0.51140974	0.501379964	0.970446178	0.884602724	0.868614589	0	0	0.037986692	0.074895404	0.030986897	0.007281226	0.828599301	0.474501544	0.137925485	0.828599301	0.474501544	0.999628791	0	0	1
comp314314_c0_seq1	0.247019082	0.282276905	0.309232864	0.247773098	0.837131303	0.630683445	0.995519055	0.863021386	0.82993805	0.591761756	0.837131303	0.630683445	0.995519055	0.863021386	0.82993805	0.591761756	0	0	0.063221122	0.090425267	0.034038472	0.042126443	0.513237399	0.693366445	0.820740558	0.680800834	0.693366445	0.999628791	0	0	0
comp31431_c0_seq1	4.161547086	4.219597214	4.153635233	4.210666139	0.509425743	0.911959467	0.518885359	0.375057368	0.908438995	0.340625705	0.561653109	0.911959467	0.565133587	0.513617377	0.908438995	0.502469782	0	0	0.021498736	0.019351337	0.00841618	0.012009534	0.326483138	0.945172369	0.705943786	0.602582457	0.945172369	0.999628791	0	0	0	gi|18408466|ref|NP_564870.1|homolog of anti-oxidant 1 [Arabidopsis thaliana]	NP_564870	1.14E-29	128	95	77	chloroplast-targeted copper chaperone protein
comp31440_c0_seq1	4.864209775	4.864436943	4.889119543	4.929511846	0.997253944	0.643553761	0.221935793	0.620104388	0.187641458	0.176937247	0.997253944	0.643553761	0.478785108	0.620104388	0.476817924	0.476686613	0	0	0.01395255	0.009590585	0.002885719	0.002092029	0.108676499	0.738049535	0.732740997	0.474189517	0.738049535	0.999628791	0	0	1	gi|15228152|ref|NP_178531.1|OB-fold nucleic acid binding domain-containing protein [Arabidopsis thaliana]	NP_178531	1.43E-75	281	145	139	nucleic acid- ob-fold-like protein
comp31443_c0_seq1	4.643752446	4.750552005	4.764274431	4.745777208	0.214938351	0.08807329	0.07262572	0.873011713	0.949625972	0.744399751	0.478046291	0.476686613	0.474669452	0.873011713	0.949625972	0.744399751	0	0	0.012743548	0.024029099	0.014212969	0.004544609	0.907597026	0.502381169	0.236412241	0.907597026	0.502381169	0.999628791	0	0	0	gi|18400342|ref|NP_565556.1|synechocystis YCF37-like protein [Arabidopsis thaliana]	NP_565556	3.18E-36	150	167	111	synechocystis ycf37-like protein
comp31447_c0_seq1	6.779100029	6.909348378	6.708349187	6.925525182	0.033143359	0.235297293	0.053865673	0.000120346	0.787063049	0.001832825	0.428376589	0.480094342	0.461039734	0.059267226	0.787063049	0.191579856	0	0	0.014412721	0.004063382	0.005579635	0.016042256	0.320950128	0.243746724	0.27121769	0.59991604	0.243746724	0.999628791	0	0	0	gi|357472451|ref|XP_003606510.1|Cytosolic ascorbate peroxidase [Medicago truncatula]	XP_003606510	1.68E-124	444	250	230	l-ascorbate peroxidase
comp31453_c0_seq1	4.631155236	4.66541625	4.748623562	4.666335872	0.561430143	0.009103433	0.445099631	0.140613348	0.987445364	0.053906411	0.579562842	0.321035646	0.538380046	0.476686613	0.987445364	0.461130116	0	0	0.006204329	0.011628225	0.003614857	0.00600701	0.567706635	0.506232599	0.590858027	0.698239797	0.506232599	0.999628791	0	0	0	gi|18403278|ref|NP_565765.1|50S ribosomal protein L28 [Arabidopsis thaliana]	NP_565765	1.79E-44	178	137	109	50s ribosomal protein l28
comp31470_c0_seq1	2.749430011	2.738040235	2.692419229	2.75663436	0.921524859	0.445250438	0.929895223	0.644032744	0.858742125	0.25199562	0.921524859	0.538449496	0.929895223	0.644032744	0.858742125	0.48216384	0	0	0.026773491	0.042772932	0.005315956	0.012408971	0.100530094	0.613466548	0.373709523	0.465112121	0.613466548	0.999628791	0	0	1	gi|18402631|ref|NP_564545.1|mitochondrial import receptor subunit TOM6-like protein [Arabidopsis thaliana]	NP_564545	6.39E-21	98	54	47	mitochondrial import receptor subunit tom6-like protein
comp31472_c0_seq1	3.259308679	3.322828686	3.330841598	3.317447382	0.487441167	0.363932868	0.486310037	0.895206781	0.936146891	0.781282014	0.553596319	0.510176506	0.553208454	0.895206781	0.936146891	0.781282014	0	0	0.031068477	0.014337155	0.004413176	0.009159645	0.051573296	0.473631896	0.441949368	0.413788984	0.473631896	0.999628791	0	0	1	gi|357475053|ref|XP_003607812.1|U6 snRNA-associated Sm-like protein LSm3 [Medicago truncatula]	XP_003607812	2.71E-46	183	96	95	u6 snrna-associated sm-like protein lsm3
comp31476_c0_seq1	3.646651169	3.645715564	3.648559089	3.641623875	0.98794587	0.968406589	0.918680635	0.960036727	0.943423872	0.870527221	0.98794587	0.968406589	0.918680635	0.960036727	0.943423872	0.870527221	0	0	0.008576873	0.0115295	0.004984058	0.005589505	0.565843853	0.739834857	0.90295082	0.697883922	0.739834857	0.999628791	0	0	0	gi|357466049|ref|XP_003603309.1|Ribonuclease CAF1 [Medicago truncatula]	XP_003603309	7.71E-131	465	265	242	ccr4-associated factor
comp31486_c0_seq1	3.403896057	3.342144024	3.21997914	3.350145937	0.555870752	0.018078033	0.334944586	0.247144373	0.931197262	0.023905162	0.577875482	0.382064543	0.500714129	0.481260291	0.931197262	0.401842798	0	0	0.015582852	0.040051537	0.01474133	0.002128292	0.952906775	0.328501579	0.053329156	0.952906775	0.328501579	0.999628791	1	1	1	gi|350537359|ref|NP_001234546.1|EIL3 protein [Solanum lycopersicum]	NP_001234546	1.16E-203	708	628	456	ethylene insensitive-like protein
comp31487_c0_seq1	5.246302099	5.478564484	5.313540633	5.312011218	0.076982	0.591196875	0.567896553	0.100422039	0.057154729	0.98504457	0.475804787	0.591196875	0.581694272	0.476686613	0.464897914	0.98504457	0	0	0.064326299	0.023533761	0.026555326	0.012349726	0.353766645	0.351444721	0.420609215	0.616642079	0.351444721	0.999628791	0	0	0	gi|18411926|ref|NP_567231.1|senescence-associated protein [Arabidopsis thaliana]	NP_567231	7.31E-17	85	92	59	senescence-associated protein
comp31498_c0_seq1	4.492407623	4.426869592	4.332933305	4.266839057	0.657313198	0.144530606	0.144346469	0.498221236	0.362958327	0.639757727	0.657313198	0.476686613	0.476686613	0.557588848	0.509860927	0.639757727	0	0	0.040863942	0.071676901	0.025026496	0.090833201	0.603635912	0.549451764	0.183446012	0.708855632	0.549451764	0.999628791	0	0	0	gi|145356202|ref|NP_195636.2|protein RAD-like 1 [Arabidopsis thaliana]	NP_195636	1.06E-30	131	83	72	myb transcription factor myb164
comp31506_c0_seq1	3.383151337	3.535590048	3.536178139	3.488147133	0.595956641	0.479119017	0.594449295	0.998147535	0.842062445	0.739031395	0.595956641	0.550721367	0.594449295	0.998147535	0.842062445	0.739031395	0	0	0.187009375	0.243671307	0.082563468	0.03856053	0.390482714	0.763561619	0.423141688	0.633095861	0.763561619	0.999628791	0	0	0	gi|357448857|ref|XP_003594704.1|hypothetical protein MTR_2g033650 [Medicago truncatula]	XP_003594704	1.61E-27	122	138	97	hypothetical protein MTR_2g033650
comp31506_c0_seq2	3.376856507	3.530089192	3.530855566	3.478494567	0.595735044	0.474447726	0.603592135	0.997606785	0.829888184	0.715289358	0.595735044	0.548863242	0.603592135	0.997606785	0.829888184	0.715289358	0	0	0.184756493	0.24923124	0.082449001	0.037547964	0.396580533	0.737184009	0.408285011	0.635608858	0.737184009	0.999628791	0	0	0	gi|357448857|ref|XP_003594704.1|hypothetical protein MTR_2g033650 [Medicago truncatula]	XP_003594704	1.61E-27	122	138	97	hypothetical protein MTR_2g033650
comp31510_c0_seq1	3.685350097	3.796184433	3.683980157	3.737423692	0.2357406	0.982343044	0.452779363	0.189006318	0.510213642	0.356989832	0.480099456	0.982343044	0.541026283	0.476817924	0.561934825	0.507782574	0	0	0.01542717	0.028109863	0.006965322	0.012263019	0.403283703	0.524390313	0.549819401	0.638242802	0.524390313	0.999628791	0	0	0	gi|357494497|ref|XP_003617537.1|Bi-ubiquitin [Medicago truncatula]	XP_003617537	9.19E-81	298	153	153	polyubiquitin 10
comp31510_c0_seq2	3.743548948	3.868586469	3.735305722	3.799439314	0.205618019	0.894261794	0.444917393	0.136906634	0.468871973	0.284779478	0.477500829	0.894261794	0.538317729	0.476686613	0.546866992	0.487854041	0	0	0.016446772	0.031805354	0.00602191	0.014347974	0.294303034	0.486482058	0.362577758	0.588452406	0.486482058	0.999628791	0	0	0	gi|357494497|ref|XP_003617537.1|Bi-ubiquitin [Medicago truncatula]	XP_003617537	1.03E-80	298	153	153	polyubiquitin 3
comp31533_c0_seq1	3.163103882	3.062911506	3.184126787	3.127637535	0.183951535	0.775775925	0.637263313	0.035211925	0.2549613	0.319638573	0.476686613	0.775775925	0.637263313	0.43245348	0.48269322	0.496464082	0	0	0.02315111	0.007106543	0.008617623	0.009714747	0.302012344	0.275607061	0.898583694	0.591532386	0.275607061	0.999628791	0	0	0	gi|357510559|ref|XP_003625568.1|hypothetical protein MTR_7g100570 [Medicago truncatula]	XP_003625568	2.96E-38	157	127	94	hypothetical protein MTR_7g100570
comp31535_c0_seq1	2.897266547	3.12629879	2.862323359	3.103395806	0.246726428	0.800073811	0.19206112	0.104814063	0.893938301	0.029705976	0.481174495	0.800073811	0.476861456	0.476686613	0.893938301	0.418567495	0	0	0.093648151	0.105573394	0.017422435	0.045695957	0.088638252	0.876250726	0.313485595	0.453563614	0.876250726	0.999628791	0	0	0	gi|357446939|ref|XP_003593745.1|Ribosomal protein S27 [Medicago truncatula]	XP_003593745	1.01E-44	178	86	85	ribosomal protein s27
comp31538_c0_seq1	2.707296315	2.845456811	2.808203314	2.867380075	0.043578147	0.046890791	0.000919735	0.597266296	0.739456808	0.241014944	0.448697122	0.452782853	0.149325787	0.597266296	0.739456808	0.480559576	0	0	0.004593018	0.016589508	0.008931392	0.005413086	0.483005698	0.191530654	0.596023228	0.669305877	0.192555232	0.999628791	0	0	0	gi|15224494|ref|NP_181370.1|PRA1 family protein B4 [Arabidopsis thaliana]	NP_181370	4.06E-82	303	225	189	pra1 family protein b1
comp31540_c0_seq1	3.158047761	3.330109177	3.117931235	3.277045961	0.240315669	0.704607403	0.266208916	0.098963194	0.668509147	0.046809969	0.480409298	0.704607403	0.484332552	0.476686613	0.668509147	0.452782853	0	0	0.048166641	0.060607259	0.017021379	0.016578854	0.278214759	0.79039153	0.977643358	0.579908366	0.79039153	0.999628791	0	0	0	gi|357462989|ref|XP_003601776.1|hypothetical protein MTR_3g085270 [Medicago truncatula]	XP_003601776	2.34E-98	357	282	216	hypothetical protein MTR_3g085270
comp31548_c0_seq1	4.934184334	5.000849719	4.932168745	5.051077954	0.439086335	0.975607694	0.092490503	0.327798514	0.477134998	0.013648344	0.536467062	0.975607694	0.476686613	0.498761246	0.549934236	0.358122884	0	0	0.020016032	0.018895328	0.005379644	0.006104086	0.175628289	0.982893589	0.893117932	0.522553052	0.982893589	0.999628791	0	0	0	gi|224132344|ref|XP_002321316.1|predicted protein [Populus trichocarpa]	XP_002321316	1.03E-74	278	207	165	glutathione s-transferase
comp31561_c0_seq1	3.471347575	3.369874678	3.451378663	3.456391213	0.177253922	0.71799834	0.815891531	0.211654878	0.23706168	0.924788756	0.476686613	0.71799834	0.815891531	0.477882988	0.480150993	0.924788756	0	0	0.012706827	0.015630287	0.005099424	0.011373331	0.339046959	0.807949952	0.399279328	0.608556896	0.807949952	0.999628791	0	0	0	gi|357511009|ref|XP_003625793.1|Zinc finger A20 and AN1 domain-containing stress-associated protein [Medicago truncatula]	XP_003625793	5.82E-44	176	179	114	zinc finger a20 and an1 domain-containing stress-associat
comp31598_c0_seq1	6.395701894	6.42189736	6.440414071	6.50174931	0.740532395	0.407894451	0.068791111	0.786851104	0.26288258	0.130178397	0.740532395	0.525414089	0.472609231	0.786851104	0.483685605	0.476686613	0	0	0.012928723	0.01961195	0.003817197	0.00520305	0.206723395	0.650378812	0.742243259	0.541225462	0.650378812	0.999628791	0	0	0
comp31606_c0_seq1	4.130083131	4.085056404	4.141660028	3.760646085	0.887272142	0.970428653	0.293272644	0.862923791	0.373018088	0.291290957	0.887272142	0.970428653	0.489889063	0.862923791	0.513026864	0.489462049	0	0	0.265805725	0.269589594	0.30414193	0.435107133	0.886069469	0.960074184	0.703941608	0.886069469	0.960074184	0.999628791	0	0	0	gi|357440559|ref|XP_003590557.1|MPBQ/MSBQ methyltransferase [Medicago truncatula]	XP_003590557	7.97E-96	349	196	179	mpbq msbq methyltransferase
comp31606_c1_seq1	3.444906067	3.451774957	3.432911044	3.039153237	0.98266169	0.970175506	0.262694726	0.95304806	0.254444028	0.281572401	0.98266169	0.970175506	0.483635276	0.95304806	0.482587851	0.487182745	0	0	0.292765634	0.242561707	0.308747524	0.448622884	0.954910176	0.880058972	0.691787716	0.954910176	0.880058972	0.999628791	0	0	0	gi|357440559|ref|XP_003590557.1|MPBQ/MSBQ methyltransferase [Medicago truncatula]	XP_003590557	3.60E-31	132	83	67	mpbq msbq methyltransferase
comp31625_c0_seq1	4.007213073	4.020679794	4.02973909	4.019371767	0.796048851	0.489367499	0.677365242	0.856611978	0.978304581	0.685336977	0.796048851	0.554312642	0.677365242	0.856611978	0.978304581	0.685336977	0	0	0.003642161	0.010162303	0.002483462	0.001325634	0.684592564	0.290342493	0.507479423	0.730354741	0.290342493	0.999628791	0	0	1	gi|357481863|ref|XP_003611217.1|ATP-dependent Clp protease ATP-binding subunit clpA-like protein [Medicago truncatula]	XP_003611217	2.52E-61	234	225	166	atp-dependent clp protease atp-binding subunit clpa-like
comp31661_c0_seq1	3.472431907	3.507840157	3.549977634	3.529955471	0.508097063	0.105949113	0.208954405	0.361283039	0.617551318	0.574706937	0.561142922	0.476686613	0.477612307	0.509192694	0.617551318	0.58404435	0	0	0.008441286	0.006743122	0.004082042	0.0032959	0.444204693	0.851710831	0.820135053	0.652917727	0.851710831	0.999628791	0	0	0	gi|357481941|ref|XP_003611256.1|hypothetical protein MTR_5g011990 [Medicago truncatula]	XP_003611256	9.79E-85	312	254	196	hypothetical protein MTR_5g011990
comp316652_c0_seq1	0.222796003	0.158650841	0.256777201	0.222325054	0.328997975	0.630520349	0.994265634	0.182628498	0.348261165	0.635522999	0.49913445	0.630520349	0.994265634	0.476686613	0.50503076	0.635522999	0	0	0.011694851	0.010750747	0.017293237	0.013399552	0.678217194	0.961836041	0.786364688	0.728810083	0.961836041	0.999628791	0	0	0	gi|359486871|ref|XP_002272748.2|PREDICTED: uncharacterized protein LOC100256388 [Vitis vinifera]	XP_002272748	1.17E-164	580	968	514	cysteine-rich receptor-like protein kinase
comp31672_c0_seq1	2.71321136	2.669512206	2.760549302	2.723945662	0.713468524	0.531511142	0.893467801	0.367682788	0.600923808	0.449092536	0.713468524	0.569448385	0.893467801	0.511325973	0.600923808	0.539815564	0	0	0.028587056	0.044901241	0.004513251	0.008944022	0.063986467	0.625461345	0.470849249	0.42667518	0.625461345	0.999628791	0	1	1	gi|357468399|ref|XP_003604484.1|Ras-related protein Rab7 [Medicago truncatula]	XP_003604484	5.45E-33	138	69	69	ras-related protein rab7
comp31672_c1_seq1	3.800217753	3.757457237	3.787802821	3.752886417	0.666556859	0.825464431	0.41439642	0.729344804	0.958739552	0.314163263	0.666556859	0.825464431	0.527689938	0.729344804	0.958739552	0.495088367	0	0	0.015479872	0.034825854	0.003018921	0.003824159	0.097120276	0.397526855	0.801614185	0.461027349	0.397526855	0.999628791	1	1	1	gi|357468399|ref|XP_003604484.1|Ras-related protein Rab7 [Medicago truncatula]	XP_003604484	2.05E-74	277	145	140	ras-related protein rab7
comp31674_c0_seq1	4.785868864	4.81310458	4.87773981	4.823819649	0.689684821	0.071861499	0.411129539	0.272113542	0.846526613	0.070591469	0.689684821	0.474378441	0.526465343	0.485426541	0.846526613	0.474272175	0	0	0.010708925	0.013639021	0.00322769	0.001526223	0.214104687	0.781056681	0.430552207	0.545034742	0.781056681	0.999628791	0	1	1	gi|30695110|ref|NP_199522.2|Chlorophyll A-B binding family protein [Arabidopsis thaliana]	NP_199522	8.83E-78	289	259	181	chlorophyll a-b binding family protein
comp31682_c0_seq1	2.837040033	3.000485426	2.828122001	2.993033604	0.096934375	0.928618651	0.063254433	0.043980842	0.892933647	0.015812315	0.476686613	0.928618651	0.470084747	0.449289638	0.892933647	0.370027086	0	0	0.036090124	0.013732957	0.021815602	0.001426341	0.594105221	0.370366003	0.009478414	0.705499789	0.370366003	0.999628791	1	1	1	gi|357480709|ref|XP_003610640.1|hypothetical protein MTR_5g005330 [Medicago truncatula]	XP_003610640	1.04E-06	52	54	39	hypothetical protein MTR_5g005330
comp31686_c0_seq1	2.879434557	2.913482921	2.892595814	2.903573392	0.755135874	0.902759784	0.779574645	0.844616693	0.906848994	0.894745058	0.755135874	0.902759784	0.779574645	0.844616693	0.906848994	0.894745058	0	0	0.035479478	0.028328962	0.032312393	0.007903748	0.920775984	0.851356417	0.148406942	0.920775984	0.851356417	0.999628791	0	0	0	gi|15219886|ref|NP_173661.1|cytochrome C oxidase 6B [Arabidopsis thaliana]	NP_173661	1.44E-37	154	75	71	cytochrome c oxidase subunit vib
comp31696_c0_seq1	4.956667499	4.971080845	5.012287266	4.965871761	0.796788882	0.306028139	0.847191794	0.412164777	0.904599406	0.258629231	0.796788882	0.492907507	0.847191794	0.526828922	0.904599406	0.483189874	0	0	0.010280866	0.006663657	0.006493177	0.003038886	0.626356718	0.69531778	0.424380597	0.715144812	0.69531778	0.999628791	0	0	0	gi|357507807|ref|XP_003624192.1|Thioredoxin [Medicago truncatula]	XP_003624192	2.95E-54	210	170	134	thioredoxin h-type
comp31700_c0_seq1	4.7732073	4.979286191	4.85379353	4.875790006	0.080053859	0.008612875	0.003006044	0.272261002	0.365684584	0.448878223	0.476431131	0.314665797	0.22703841	0.485447782	0.510687274	0.539740658	0	0	0.002574814	0.059953003	0.001967291	0.002887806	0.774958527	0.003952161	0.683882781	0.774958527	0.030730926	0.999628791	1	1	1	gi|255536899|ref|XP_002509516.1|B2 protein, putative [Ricinus communis]	XP_002509516	4.51E-132	470	307	260	dcd (development and cell death) domain protein
comp31700_c0_seq2	4.770154443	4.977790194	4.848658587	4.873848384	0.076883827	0.008567729	0.002750302	0.256336829	0.361671592	0.373141571	0.475802387	0.313943291	0.220012378	0.482965466	0.509363756	0.513068028	0	0	0.002590991	0.059444545	0.001712425	0.002863833	0.660592131	0.004090979	0.586253126	0.72426686	0.030966495	0.999628791	1	1	1	gi|255536899|ref|XP_002509516.1|B2 protein, putative [Ricinus communis]	XP_002509516	4.51E-132	470	307	260	dcd (development and cell death) domain protein
comp31703_c0_seq1	3.491525804	3.556846364	3.531340314	3.528865302	0.31192627	0.454920685	0.404570235	0.685430754	0.617628307	0.954213807	0.494534548	0.541754376	0.524357028	0.685430754	0.617628307	0.954213807	0	0	0.008498302	0.012687089	0.007845608	0.003013089	0.932258252	0.661943566	0.317021806	0.932258252	0.661943566	0.999628791	0	0	0	gi|357475085|ref|XP_003607828.1|Pyruvate kinase [Medicago truncatula]	XP_003607828	2.14E-251	867	493	466	pyruvate kinase
comp31713_c0_seq1	3.263055105	3.013900702	3.317484221	3.201601589	0.021801471	0.528057736	0.434161326	0.00818205	0.066812032	0.16834196	0.395154227	0.568235791	0.534650799	0.309375017	0.471950255	0.476686613	0	0	0.019617234	0.033367543	0.023406615	0.015875803	0.851056302	0.57013487	0.680491402	0.851056302	0.57013487	0.999628791	0	0	0	gi|15222199|ref|NP_172161.1|histone H1.1 [Arabidopsis thaliana]	NP_172161	2.92E-48	191	268	153	histone h1-3
comp31717_c0_seq1	1.355192322	1.32049513	1.463686064	1.453043524	0.726392307	0.08323699	0.231484225	0.124445503	0.215072076	0.877710153	0.726392307	0.476686613	0.479686448	0.476686613	0.478046291	0.877710153	0	0	0.01539288	0.034897527	0.005733617	0.022205896	0.302330937	0.393300866	0.163576222	0.591757232	0.393300866	0.999628791	0	0	0
comp31739_c0_seq1	2.16217292	2.003171019	1.979977053	2.025277782	0.605725222	0.38233364	0.485089283	0.93582769	0.937038817	0.781865196	0.605725222	0.516242276	0.552817007	0.93582769	0.937038817	0.781865196	0	0	0.157341527	0.327683163	0.091676348	0.064433492	0.56773536	0.441539361	0.708231694	0.698239797	0.441539361	0.999628791	0	0	0	gi|357485633|ref|XP_003613104.1|hypothetical protein MTR_5g032790 [Medicago truncatula]	XP_003613104	2.99E-14	76	74	49	serine-rich protein
comp31753_c0_seq1	4.322454258	4.377879087	4.359721847	4.411238993	0.347393832	0.508229531	0.173898049	0.642946749	0.502409398	0.277809096	0.504735709	0.56119844	0.476686613	0.642946749	0.559094522	0.486472435	0	0	0.014633324	0.004350437	0.003693222	0.009063523	0.157036328	0.263258982	0.346933648	0.509282018	0.263258982	0.999628791	0	0	0	gi|30695559|ref|NP_564640.2|peptide methionine sulfoxide reductase B1 [Arabidopsis thaliana]	NP_564640	2.02E-72	271	196	161	peptide methionine sulfoxide reductase b2
comp31765_c0_seq1	2.608390676	2.549995299	2.571856698	2.823984712	0.697442843	0.711074967	0.024675021	0.887819984	0.078761895	0.01707337	0.697442843	0.711074967	0.404639629	0.887819984	0.475861356	0.376792229	0	0	0.023835693	0.089568038	0.032807294	0.023018898	0.734471294	0.179055151	0.706893029	0.742141933	0.184704927	0.999628791	0	0	0
comp31781_c0_seq1	2.08171102	2.17345567	2.098492587	2.110639291	0.529468562	0.890390603	0.803694655	0.59046447	0.640181657	0.91065126	0.568707222	0.890390603	0.803694655	0.59046447	0.640181657	0.91065126	0	0	0.048595677	0.062076368	0.038022611	0.030428306	0.794316277	0.778769113	0.812810511	0.794316277	0.778769113	0.999628791	0	0	0	gi|357465771|ref|XP_003603170.1|hypothetical protein MTR_3g104640 [Medicago truncatula]	XP_003603170	3.24E-25	113	122	81	hypothetical protein MTR_3g104640
comp31808_c0_seq1	0.52740467	0.655607035	0.75834734	0.744439746	0.456126509	0.201011636	0.200208703	0.38540473	0.378892296	0.899136987	0.542236487	0.477089016	0.477089016	0.517352261	0.514989808	0.899136987	0	0	0.136264665	0.028431242	0.04611674	0.024212678	0.259510462	0.154124263	0.496533116	0.570643665	0.16850674	0.999628791	0	0	1	gi|357508167|ref|XP_003624372.1|hypothetical protein MTR_7g082520 [Medicago truncatula]	XP_003624372	2.73E-26	117	165	92	50s ribosomal protein
comp31823_c0_seq1	2.515550052	2.508926344	2.421184793	2.519873612	0.959859054	0.389055637	0.966747722	0.354629663	0.901186991	0.047046561	0.959859054	0.518702392	0.966747722	0.506960285	0.901186991	0.452813805	0	0	0.05933034	0.034902695	0.009426754	0.003529909	0.064814274	0.627351538	0.304831548	0.427757255	0.627351538	0.999628791	1	1	1	gi|357451829|ref|XP_003596191.1|S-RNase binding protein [Medicago truncatula]	XP_003596191	2.89E-76	284	370	226	s-ribonuclease binding protein sbp1
comp31830_c0_seq1	0.65933607	0.652663161	0.550041081	0.627082712	0.958533591	0.381515488	0.799935469	0.374152994	0.828593477	0.497744863	0.958533591	0.51595159	0.799935469	0.513288981	0.828593477	0.557426343	0	0	0.054634363	0.034683735	0.034661262	0.039860669	0.629706392	0.680471277	0.881842575	0.715972974	0.680471277	0.999628791	0	0	0
comp31833_c0_seq1	2.089351208	2.098974309	2.139921749	2.17120217	0.909977495	0.50521964	0.24231381	0.623212374	0.353943646	0.637580877	0.909977495	0.560112786	0.480761424	0.623212374	0.506734255	0.637580877	0	0	0.017625613	0.020577975	0.015639425	0.009974834	0.898817156	0.848705668	0.633677302	0.898817156	0.848705668	0.999628791	0	0	0	gi|15220010|ref|NP_173718.1|hydroxyproline-rich glycoprotein family protein [Arabidopsis thaliana]	NP_173718	1.04E-19	95	147	76	hydroxyproline-rich glycoprotein family protein
comp31851_c0_seq1	2.267454566	2.400414918	2.194924776	2.544028798	0.006666857	0.399214618	0.000564012	0.014129131	0.019804636	0.001156169	0.28982334	0.522425219	0.12508207	0.361154307	0.388106081	0.16199462	0	0	0.009588199	0.001544882	0.032849579	0.017265375	0.20270667	0.101334017	0.497233063	0.538989207	0.129857652	0.999628791	1	1	1	gi|357477921|ref|XP_003609246.1|hypothetical protein MTR_4g113600 [Medicago truncatula]	XP_003609246	1.01E-23	108	122	81	hypothetical protein MTR_4g113600
comp31895_c0_seq1	2.082925407	2.110234925	2.161506713	2.255068447	0.833450518	0.372555019	0.059877283	0.669826293	0.236078893	0.201743215	0.833450518	0.51282638	0.466751044	0.669826293	0.480112474	0.477098854	0	0	0.029394802	0.057552575	0.015028504	0.01500745	0.47923971	0.478800338	0.998810013	0.667698065	0.478800338	0.999851364	0	0	0	gi|357482759|ref|XP_003611666.1|R2R3-MYB transcription factor [Medicago truncatula]	XP_003611666	3.42E-47	188	229	142	myb transcription factor
comp31897_c0_seq1	2.417637077	2.66414878	2.506555396	2.569988061	0.00082983	0.129678462	0.046353288	0.005956461	0.178908755	0.318694958	0.144307732	0.476686613	0.452273983	0.279104147	0.476686613	0.496236718	0	0	0.013271809	0.00826621	0.005633264	0.017390358	0.368659426	0.666972007	0.241548506	0.622667066	0.666972007	0.999628791	0	0	0	gi|22329290|ref|NP_171717.2|pentatricopeptide repeat-containing protein [Arabidopsis thaliana]	NP_171717	9.82E-93	339	320	226	pentatricopeptide repeat-containing protein
comp31897_c1_seq1	2.223944571	2.398787322	2.309657079	2.317118468	0.007853031	0.194017756	0.222300251	0.175465608	0.280748115	0.924269499	0.306600321	0.476962028	0.478790724	0.476686613	0.486986047	0.924269499	0	0	0.010516975	0.008554789	0.013799016	0.022200175	0.772941548	0.865750495	0.614517191	0.772941548	0.865750495	0.999628791	0	0	0	gi|22329290|ref|NP_171717.2|pentatricopeptide repeat-containing protein [Arabidopsis thaliana]	NP_171717	2.65E-63	241	222	159	pentatricopeptide repeat-containing protein
comp31907_c0_seq1	0.246733775	0.488356188	0.429127591	0.578564318	0.185748143	0.300633478	0.05700292	0.649513208	0.453421678	0.193706266	0.476686613	0.491491798	0.464813775	0.649513208	0.54127901	0.476962028	0	0	0.131694655	0.045106978	0.04459633	0.029208249	0.259758584	0.321321671	0.653686447	0.570794205	0.321321671	0.999628791	0	0	0
comp31907_c0_seq2	0.33612493	0.578798246	0.519474439	0.6639267	0.231057028	0.346442549	0.075806423	0.682421271	0.492320517	0.209732019	0.479686448	0.504393202	0.475381125	0.682421271	0.555382981	0.477612307	0	0	0.162450232	0.056968433	0.053941594	0.020337673	0.251578757	0.331865586	0.308100298	0.566202455	0.331865586	0.999628791	0	0	1
comp31921_c0_seq1	3.943152391	4.081148585	3.819282972	3.960909287	0.342189751	0.210911268	0.872925966	0.042520541	0.372753035	0.093604022	0.502971977	0.477761567	0.872925966	0.447519687	0.512925035	0.476686613	0	0	0.044136573	0.063540713	0.01077819	0.027846843	0.147963318	0.688556506	0.320847963	0.502355243	0.688556506	0.999628791	0	0	0	gi|15218828|ref|NP_176758.1|glutathione S-transferase [Arabidopsis thaliana]	NP_176758	1.45E-51	201	146	118	glutathione s-transferase
comp31923_c0_seq1	1.804669847	1.842325094	1.835808943	1.938370086	0.766350541	0.717160044	0.20874596	0.953808467	0.452942268	0.244077429	0.766350541	0.717160044	0.477612307	0.953808467	0.541077752	0.480881841	0	0	0.031352151	0.051893688	0.011677969	0.031994245	0.30232138	0.588793187	0.292857652	0.591757232	0.588793187	0.999628791	0	0	0	gi|357444029|ref|XP_003592292.1|Protein phosphatase 1 regulatory subunit inhibitor-3 [Medicago truncatula]	XP_003592292	1.19E-23	108	115	75	protein phosphatase 1 regulatory subunit inhibitor-3
comp31948_c0_seq1	3.104547153	3.238292927	3.256932701	3.198300074	0.099804692	0.030917086	0.180727675	0.745758664	0.506492636	0.18145702	0.476686613	0.422605022	0.476686613	0.745758664	0.560563328	0.476686613	0	0	0.021116809	0.012279585	0.004524462	0.006195384	0.116181237	0.619468138	0.738586468	0.478391329	0.619468138	0.999628791	0	0	0	gi|15237263|ref|NP_200090.1|uncharacterized protein [Arabidopsis thaliana]	NP_200090	2.85E-30	131	155	93	uncharacterized protein
comp31979_c0_seq1	2.348648212	2.292824016	2.370274277	2.317633109	0.462145198	0.722838581	0.63323628	0.168321899	0.675486594	0.187356506	0.544379658	0.722838581	0.63323628	0.476686613	0.675486594	0.476817924	0	0	0.018653235	0.012119261	0.003002324	0.005885565	0.066525786	0.697036765	0.477794116	0.429738382	0.697036765	0.999628791	0	0	0
comp31985_c0_seq1	4.275524603	4.218641566	4.379599955	4.269555802	0.348741236	0.187261324	0.921972106	0.016703239	0.217167562	0.093077323	0.505237965	0.476817924	0.921972106	0.374936939	0.478268478	0.476686613	0	0	0.016591454	0.003700723	0.018133928	0.005104668	0.92466602	0.17112404	0.190431017	0.92466602	0.179601388	0.999628791	0	0	0	gi|357481805|ref|XP_003611188.1|PGR5-like protein 1A [Medicago truncatula]	XP_003611188	9.35E-25	112	123	84	pgr5-like protein 1a
comp31990_c0_seq1	0.798995259	0.087011635	0.783261867	0.616883524	0.097188434	0.954651043	0.434570654	0.135283583	0.222753247	0.574315219	0.476686613	0.954651043	0.534757615	0.476686613	0.478790724	0.583876941	0	0	0.125582612	0.7279912	0.321731007	0.186674291	0.325030579	0.081010002	0.564764969	0.602088383	0.113000336	0.999628791	0	0	0
comp31992_c0_seq1	3.270064128	3.304423216	3.239138419	3.345635254	0.712384439	0.621734752	0.219852544	0.436122504	0.614587109	0.022932567	0.712384439	0.621734752	0.478582998	0.53533475	0.614587109	0.398835278	0	0	0.016492416	0.028406515	0.006318046	0.00479422	0.315800104	0.561650252	0.769383474	0.598010771	0.561650252	0.999628791	0	0	0	gi|18390902|ref|NP_563819.1|uncharacterized protein [Arabidopsis thaliana]	NP_563819	1.45E-51	201	140	106	uncharacterized protein
comp32001_c0_seq1	2.292917264	2.239492496	2.294543699	2.258772643	0.206721887	0.970137748	0.339306314	0.243099666	0.620014389	0.386889034	0.477564602	0.970137748	0.502081503	0.480765559	0.620014389	0.51793636	0	0	0.004261657	0.004799391	0.0067694	0.003018984	0.623959516	0.877064002	0.396218895	0.714432953	0.877064002	0.999628791	0	0	0	gi|15238704|ref|NP_200140.1|plastid division protein 1 [Arabidopsis thaliana]	NP_200140	5.12E-68	257	276	187	plastid division protein 1
comp32028_c0_seq1	3.413564489	3.490925515	3.421569376	3.486210209	0.347702818	0.886471044	0.282716017	0.31417447	0.951098034	0.199322859	0.504839948	0.886471044	0.487458019	0.495089407	0.951098034	0.477016586	0	0	0.01504553	0.019737274	0.003316469	0.010860386	0.122533106	0.758392704	0.218896689	0.483138707	0.758392704	0.999628791	0	0	0	gi|18410008|ref|NP_565036.1|uncharacterized protein [Arabidopsis thaliana]	NP_565036	4.08E-30	129	84	71	uncharacterized protein
comp32029_c0_seq1	2.281434575	2.497673764	2.409784447	2.441293355	0.038157545	0.168368786	0.087482276	0.139386186	0.322839243	0.45392186	0.439429309	0.476686613	0.476686613	0.476686613	0.497196901	0.541436325	0	0	0.042619833	0.01158103	0.005576054	0.004614271	0.043475867	0.230890455	0.840485	0.403999666	0.230890455	0.999628791	1	1	1	gi|18396541|ref|NP_566205.1|ku70-binding-like protein [Arabidopsis thaliana]	NP_566205	6.93E-84	309	190	162	mitochondrial inner membrane protease atp23
comp32044_c0_seq1	2.583533618	2.729546078	2.426909583	2.752980116	0.562934504	0.352606049	0.376918279	0.153878004	0.917283093	0.015668967	0.580037655	0.506322859	0.514267444	0.476686613	0.917283093	0.369581265	0	0	0.140984137	0.189997193	0.021111514	0.069462425	0.057469902	0.737925726	0.217149447	0.419047968	0.737925726	0.999628791	0	0	1	gi|15220431|ref|NP_176910.1|60S ribosomal protein L17-2 [Arabidopsis thaliana]	NP_176910	6.92E-70	262	146	136	60s ribosomal protein l17-2
comp32051_c0_seq1	0.543777557	0.519037146	0.439551489	0.388061151	0.744220044	0.124155577	0.043663622	0.17825286	0.058348771	0.346112668	0.744220044	0.476686613	0.448842941	0.476686613	0.46598753	0.504231442	0	0	0.019645943	0.011551365	0.005537396	0.011504755	0.190855233	0.627002771	0.441322789	0.532469329	0.627002771	0.999628791	0	0	0	gi|334182685|ref|NP_001185033.1|uncharacterized protein [Arabidopsis thaliana]	NP_001185033	2.41E-53	208	217	151	uncharacterized protein
comp32056_c0_seq1	3.13648305	3.235798298	2.985560582	2.814163347	0.569903253	0.487691449	0.1297529	0.220924738	0.036300787	0.457216912	0.582379963	0.553704825	0.476686613	0.47868929	0.435561159	0.542630107	0	0	0.107654233	0.057793791	0.165179142	0.140858562	0.64996507	0.566492121	0.86551445	0.721027887	0.566492121	0.999628791	0	0	0	gi|30684182|ref|NP_188288.2|Pollen Ole e 1 allergen and extensin family protein [Arabidopsis thaliana]	NP_188288	5.58E-30	129	171	108	pollen ole e 1 allergen and extensin family protein
comp320822_c0_seq1	0.391698671	0.196050449	0.381401852	0.29746709	0.252674273	0.937450603	0.476690395	0.241779435	0.517191374	0.46853697	0.482303269	0.937450603	0.549771165	0.480761424	0.564512588	0.546740576	0	0	0.062212544	0.085676666	0.038389016	0.038870115	0.609154738	0.721597425	0.989428789	0.710687909	0.721597425	0.999628791	0	0	0
comp320822_c0_seq2	0.434794536	0.217084974	0.413597481	0.330924306	0.186443065	0.869536691	0.401360023	0.219148125	0.455659828	0.482627877	0.476816209	0.869536691	0.523290309	0.478461423	0.54201949	0.551927358	0	0	0.052574437	0.082322979	0.044693262	0.035273746	0.862897736	0.627655924	0.801413611	0.862897736	0.627655924	0.999628791	0	0	0
comp32107_c0_seq1	0.472324385	0.414644501	0.453924062	0.365965479	0.209734522	0.886889987	0.092330704	0.760691819	0.418814986	0.51747178	0.477612307	0.886889987	0.476686613	0.760691819	0.52935547	0.56462646	0	0	0.006313875	0.004607852	0.091431289	0.015287532	0.010734745	0.7826766	0.071802246	0.353092808	0.7826766	0.999628791	1	1	1
comp32116_c0_seq1	2.221854422	2.270028835	2.349436849	2.374652062	0.739390151	0.171078542	0.098189435	0.574682315	0.457326967	0.761254031	0.739390151	0.476686613	0.476686613	0.584032728	0.542651774	0.761254031	0	0	0.027212556	0.079154377	0.02104882	0.019102538	0.784947039	0.272274141	0.917805263	0.784947039	0.272274141	0.999628791	0	0	0	gi|15234627|ref|NP_193918.1|heat shock protein class V 15.4 [Arabidopsis thaliana]	NP_193918	1.06E-27	122	122	88	kda class i heat shock protein
comp32118_c0_seq1	0.97239309	1.047777978	1.017045891	1.014989064	0.210460644	0.554979917	0.514406513	0.646112354	0.551684815	0.977247149	0.477666326	0.577575584	0.563533041	0.646112354	0.576468457	0.977247149	0	0	0.013696274	0.005500728	0.019430704	0.01096446	0.710511738	0.397518962	0.545265	0.736365371	0.397518962	0.999628791	0	0	0	gi|357501695|ref|XP_003621136.1|Pentatricopeptide repeat-containing protein [Medicago truncatula]	XP_003621136	8.78E-157	552	484	362	pentatricopeptide repeat-containing protein
comp32127_c0_seq1	2.6578541	2.694177191	2.645063154	2.762744201	0.602899358	0.823913058	0.054650516	0.411238093	0.212594181	0.004395697	0.602899358	0.823913058	0.4620801	0.526511162	0.477967428	0.253274964	0	0	0.013533737	0.012291192	0.005752002	0.002206703	0.369375026	0.952233949	0.316503728	0.623090435	0.952233949	0.999628791	0	0	0	gi|18421340|ref|NP_568521.1|Ubiquitin system component Cue protein [Arabidopsis thaliana]	NP_568521	1.92E-78	291	270	199	ubiquitin system component cue protein
comp32134_c0_seq1	4.242298308	4.246353061	4.264342693	4.281683101	0.95147898	0.692000244	0.48170345	0.694853233	0.444634826	0.527901923	0.95147898	0.692000244	0.551599527	0.694853233	0.538212124	0.568167204	0	0	0.015864417	0.008402679	0.002156942	0.002206546	0.047104642	0.557811304	0.980702109	0.407546325	0.557811304	0.999628791	0	1	1	gi|15238924|ref|NP_199045.1|ubiquitin-like protein 5 [Arabidopsis thaliana]	NP_199045	3.86E-37	152	73	73	ubiquitin-like protein 5
comp32141_c0_seq1	2.563809307	2.618507745	2.713575814	2.665602993	0.683737523	0.128296633	0.24753607	0.465836172	0.702268041	0.546807926	0.683737523	0.476686613	0.48137733	0.545757253	0.702268041	0.574811044	0	0	0.030108315	0.06232396	0.023113562	0.013571061	0.778805763	0.445130595	0.573189307	0.778805763	0.445130595	0.999628791	0	0	0	gi|357437423|ref|XP_003588987.1|hypothetical protein MTR_1g016100 [Medicago truncatula]	XP_003588987	3.15E-54	211	336	185	hypothetical protein MTR_1g016100
comp32153_c0_seq1	2.48145612	2.310738806	2.299584474	2.235759737	0.125701888	0.104566247	0.017469137	0.909087347	0.375152421	0.449777862	0.476686613	0.476686613	0.378256771	0.909087347	0.5136318	0.539988729	0	0	0.040356543	0.023166486	0.027945483	0.0130957	0.696589372	0.61073264	0.425150677	0.732527645	0.61073264	0.999628791	0	0	0
comp32161_c0_seq1	0.954175165	0.855563313	1.054300761	1.072797985	0.725742508	0.417852835	0.369982679	0.454739203	0.421417303	0.836184525	0.725742508	0.52898429	0.512090107	0.541696198	0.53025772	0.836184525	0	0	0.0705549	0.324788643	0.017144424	0.029568772	0.146638357	0.12502095	0.564273547	0.502005251	0.147934252	0.999628791	1	1	1
comp32167_c0_seq1	2.502805046	2.543323535	2.536260521	2.54436361	0.644255352	0.614603959	0.526694595	0.928850664	0.98940466	0.879669511	0.644255352	0.614603959	0.567703806	0.928850664	0.98940466	0.879669511	0	0	0.016904075	0.023198128	0.008721693	0.00801144	0.485139616	0.72423254	0.928006521	0.670460755	0.72423254	0.999628791	0	0	0	gi|357511909|ref|XP_003626243.1|Epoxide hydrolase [Medicago truncatula]	XP_003626243	5.81E-122	436	319	253	epoxide hydrolase
comp32169_c0_seq1	2.324331915	2.544650557	2.429408504	2.470489801	0.066877236	0.280616741	0.169238978	0.113051609	0.362616664	0.41462255	0.472069638	0.486973766	0.476686613	0.476686613	0.509734973	0.527778205	0	0	0.050961625	0.021764999	0.002751699	0.011805144	0.006103262	0.430099219	0.135900545	0.31918371	0.430099219	0.999628791	1	1	1	gi|18414195|ref|NP_568115.1|uncharacterized protein [Arabidopsis thaliana]	NP_568115	5.28E-29	126	103	75	uncharacterized protein
comp32176_c0_seq1	2.670455938	2.675953148	2.572450259	2.67256491	0.973605847	0.49870207	0.986060542	0.525289991	0.980936039	0.388831544	0.973605847	0.557749638	0.986060542	0.567315991	0.980936039	0.518653784	0	0	0.064490438	0.080696739	0.056651573	0.020664515	0.890378023	0.794692714	0.292557947	0.890378023	0.794692714	0.999628791	0	0	0	gi|357463003|ref|XP_003601783.1|F-box protein [Medicago truncatula]	XP_003601783	1.27E-123	442	362	271	f-box family protein
comp32177_c0_seq1	2.571457772	2.603148289	2.515117347	2.566434088	0.674880459	0.366160837	0.939496091	0.134013917	0.554609379	0.253066917	0.674880459	0.510813624	0.939496091	0.476686613	0.577433424	0.482402431	0	0	0.01822242	0.012482065	0.00399827	0.007374314	0.121481756	0.735488247	0.517947062	0.482055605	0.735488247	0.999628791	0	0	0	gi|357511841|ref|XP_003626209.1|F-actin-capping protein subunit alpha [Medicago truncatula]	XP_003626209	6.23E-38	156	108	92	f-actin-capping protein subunit alpha
comp32193_c0_seq1	1.894046035	1.936306309	1.641876301	2.037295895	0.886065374	0.210176238	0.53116983	0.272799107	0.725961775	0.044334079	0.886065374	0.477612307	0.569335061	0.485550505	0.725961775	0.449633898	0	0	0.163566106	0.287115407	0.063257119	0.139036045	0.320446503	0.54895441	0.407723602	0.599660773	0.54895441	0.999628791	0	0	0	gi|357455491|ref|XP_003598026.1|40S ribosomal protein S9 [Medicago truncatula]	XP_003598026	4.42E-33	139	73	70	40s ribosomal protein s9
comp32195_c0_seq1	2.468703615	2.603075004	2.373112059	2.663548265	0.665660612	0.635810786	0.402690832	0.384729488	0.832117189	0.081371391	0.665660612	0.635810786	0.523716054	0.517042827	0.832117189	0.476686613	0	0	0.199093502	0.302671466	0.037600427	0.111813343	0.091268274	0.648802549	0.256827471	0.455776534	0.648802549	0.999628791	0	0	1	gi|15241061|ref|NP_198137.1|60S ribosomal protein L18-3 [Arabidopsis thaliana]	NP_198137	3.79E-74	276	156	147	60s ribosomal protein l18
comp32234_c0_seq1	4.120118068	4.154599371	4.155224247	4.179117469	0.677616081	0.649346666	0.464899397	0.988191441	0.608758241	0.519287698	0.677616081	0.649346666	0.54539756	0.988191441	0.608758241	0.565236489	0	0	0.03212545	0.006578736	0.002523125	0.00542102	0.014351856	0.149630723	0.421090448	0.358501725	0.165411878	0.999628791	1	1	1	gi|357465989|ref|XP_003603279.1|hypothetical protein MTR_3g105860 [Medicago truncatula]	XP_003603279	1.63E-38	157	99	87	membrane steroid-binding protein
comp32242_c0_seq1	1.892721403	1.9405065	1.952103346	2.039902739	0.763983423	0.420383318	0.112436974	0.936072509	0.519889971	0.157936475	0.763983423	0.529878803	0.476686613	0.936072509	0.56544881	0.476686613	0	0	0.028351694	0.099428903	0.002838906	0.018566284	0.02455418	0.201262922	0.059969619	0.379802488	0.201262922	0.999628791	1	1	1	gi|18398092|ref|NP_566324.1|uncharacterized protein [Arabidopsis thaliana]	NP_566324	5.16E-31	132	74	70	uncharacterized protein
comp32244_c0_seq1	4.552526096	4.522141761	4.521940548	4.530934403	0.63379356	0.588017542	0.712342531	0.9970572	0.877093294	0.85287764	0.63379356	0.588238084	0.712342531	0.9970572	0.877093294	0.85287764	0	0	0.012359387	0.009391131	0.006124472	0.007608774	0.459368072	0.813261211	0.817585899	0.659780979	0.813261211	0.999628791	0	0	0	gi|357493605|ref|XP_003617091.1|Somatic embryogenesis receptor kinase [Medicago truncatula]	XP_003617091	9.43E-92	335	211	179	somatic embryogenesis receptor kinase
comp32247_c0_seq1	2.821180719	2.907286948	2.838031681	2.81731788	0.442524814	0.869332092	0.969741767	0.553594788	0.441111087	0.847143065	0.537529864	0.869332092	0.969741767	0.577097313	0.537092206	0.847143065	0	0	0.027233136	0.037569799	0.034043167	0.033371923	0.812491906	0.720289599	0.983097519	0.812491906	0.720289599	0.999628791	0	0	0	gi|15239522|ref|NP_200209.1|homeobox-leucine zipper protein ATHB-52 [Arabidopsis thaliana]	NP_200209	3.57E-25	114	148	88	homeobox-leucine zipper protein athb-7
comp32252_c0_seq1	2.377411341	2.313475482	2.417445393	2.438986065	0.54642336	0.663191026	0.480123443	0.181265539	0.083837389	0.642232303	0.57470107	0.663191026	0.55109353	0.476686613	0.476686613	0.642232303	0	0	0.040245185	0.020657481	0.008887417	0.003603716	0.122951686	0.537907087	0.344379739	0.483644471	0.537907087	0.999628791	0	1	1	gi|18419744|ref|NP_567992.1|uncharacterized protein [Arabidopsis thaliana]	NP_567992	8.46E-22	101	75	57	protein prey
comp32271_c0_seq1	2.638959952	2.811084044	2.262617028	2.64688386	0.539269349	0.123885319	0.967862058	0.057289312	0.49798183	0.055024647	0.572206233	0.476686613	0.967862058	0.464943036	0.557534215	0.462380265	0	0	0.170954375	0.236502939	0.15688663	0.055091533	0.927220313	0.718191002	0.275413838	0.927220313	0.718191002	0.999628791	0	0	0	gi|18422770|ref|NP_568679.1|ethylene-responsive transcription factor 5 [Arabidopsis thaliana]	NP_568679	2.54E-28	124	210	110	ethylene-responsive transcription factor
comp32271_c1_seq1	2.264801814	2.360771883	1.780219789	2.165322911	0.720149724	0.026222049	0.574106152	0.043795947	0.442579949	0.047009475	0.720149724	0.409500436	0.583827518	0.449083195	0.5375385	0.452813805	0	0	0.113398461	0.253778076	0.129066074	0.068153142	0.89052968	0.400437605	0.500311811	0.89052968	0.400437605	0.999628791	0	0	0
comp32280_c0_seq1	2.29944233	2.327991308	2.385181511	2.294601229	0.719378353	0.288404523	0.95432729	0.386128025	0.640572172	0.215009487	0.719378353	0.488755949	0.95432729	0.51763024	0.640572172	0.478046291	0	0	0.024404098	0.01030611	0.012571183	0.01734714	0.484100665	0.424008204	0.732438005	0.669853294	0.424008204	0.999628791	0	0	0	gi|357478135|ref|XP_003609353.1|YABBY protein [Medicago truncatula]	XP_003609353	4.14E-68	257	210	157	yabby protein
comp32285_c0_seq1	3.311810856	4.25310463	3.150385509	3.379946643	0.024689809	0.514953533	0.769152025	0.008624117	0.02814857	0.294218104	0.404660771	0.563698955	0.769152025	0.314727413	0.414948616	0.490072767	0	0	0.198823419	0.578788244	0.156280424	0.115446013	0.798070233	0.271935926	0.747751672	0.798070233	0.271935926	0.999628791	0	0	0	gi|359479516|ref|XP_002275749.2|PREDICTED: ferredoxin-3, chloroplastic-like isoform 1 [Vitis vinifera]	XP_002275749	2.57E-59	227	152	127	ferredoxin- chloroplast
comp32287_c0_seq1	3.194985046	3.486356348	3.229429766	3.584605011	0.02452152	0.525823103	4.08313E-05	0.035688113	0.439413975	0.000023377	0.404243294	0.567452475	0.03119508	0.433833803	0.536552234	0.02329561	1	0	0.012467715	0.0607528	0.004575216	0.019953713	0.295339807	0.112601248	0.131842858	0.588884583	0.138656165	0.999628791	0	1	1	gi|15239855|ref|NP_199744.1|myb domain protein 111 [Arabidopsis thaliana]	NP_199744	1.00E-53	209	236	142	myb-like transcription factor
comp32295_c0_seq1	4.222325873	4.100465353	4.085637136	4.141821325	0.145913694	0.04411128	0.118542091	0.865862641	0.596724521	0.351902548	0.476686613	0.449338822	0.476686613	0.865862641	0.596724521	0.506135146	0	0	0.008934805	0.024850081	0.015181736	0.005614467	0.574858428	0.291767669	0.298950121	0.700382195	0.291767669	0.999628791	0	0	0	gi|356571645|ref|XP_003553986.1|PREDICTED: chalcone synthase-like [Glycine max]	XP_003553986	8.42E-203	705	387	369	chalcone synthase
comp32302_c0_seq1	3.159264146	3.2593912	2.998697706	3.405468609	0.735420237	0.435310129	0.245639432	0.323634631	0.581430345	0.015055219	0.735420237	0.535015613	0.480969914	0.497435067	0.586169517	0.366195352	0	0	0.178970742	0.277119086	0.064567548	0.074432643	0.287515301	0.635632554	0.879817727	0.585343619	0.635632554	0.999628791	0	0	0	gi|15229287|ref|NP_187090.1|60S ribosomal protein L23 [Arabidopsis thaliana]	NP_187090	2.35E-75	280	140	140	ribosomal protein l14
comp32306_c0_seq1	3.593714709	3.653043292	3.604659148	3.683768889	0.455345179	0.848359992	0.13776307	0.466039684	0.649227499	0.058775855	0.541930049	0.848359992	0.476686613	0.545824693	0.649227499	0.466368828	0	0	0.015052928	0.01775641	0.004074657	0.005213974	0.177844123	0.84062652	0.793333625	0.524124384	0.84062652	0.999628791	0	0	0	gi|18401511|ref|NP_565657.1|copper ion binding protein [Arabidopsis thaliana]	NP_565657	4.71E-29	126	116	84	copper ion binding protein
comp32345_c0_seq1	2.321912849	2.794912118	2.239971774	2.557606596	0.003202749	0.627922705	0.118501595	0.000850352	0.049610012	0.040162236	0.230716436	0.627922705	0.476686613	0.145364421	0.45635863	0.44302762	0	0	0.082959228	0.029265121	0.083046558	0.041720158	0.999106916	0.334554046	0.468019534	0.999106916	0.334554046	0.999628791	0	0	0	gi|15224921|ref|NP_181398.1|protein LURP-one-related 8 [Arabidopsis thaliana]	NP_181398	4.06E-49	193	201	138	lurp-one-related 3 protein
comp32355_c0_seq1	1.879305202	1.929647234	1.97125733	1.963851063	0.754806464	0.306905676	0.334354033	0.78369217	0.819887268	0.912040027	0.754806464	0.49313754	0.500494123	0.78369217	0.819887268	0.912040027	0	0	0.031732932	0.099768273	0.014284625	0.01197743	0.401562551	0.240753808	0.851431338	0.637821496	0.240753808	0.999628791	0	1	1	gi|22327475|ref|NP_198866.2|uncharacterized protein [Arabidopsis thaliana]	NP_198866	1.19E-40	164	98	86	uncharacterized protein
comp32355_c0_seq2	2.118152455	2.169324465	2.240164609	2.217855376	0.724576331	0.125249308	0.221383846	0.606498931	0.7267437	0.72930761	0.724576331	0.476686613	0.478721425	0.606498931	0.7267437	0.72930761	0	0	0.023911253	0.082453614	0.010814382	0.013397474	0.40427439	0.207005466	0.819911413	0.638472635	0.207005466	0.999628791	0	0	1	gi|22327475|ref|NP_198866.2|uncharacterized protein [Arabidopsis thaliana]	NP_198866	2.88E-41	167	116	94	uncharacterized protein
comp32389_c0_seq1	3.564535914	3.583707643	3.608438003	3.566677112	0.764707743	0.503252523	0.971203206	0.722640839	0.790617041	0.524709631	0.764707743	0.559425895	0.971203206	0.722640839	0.790617041	0.567089973	0	0	0.010240881	0.011399996	0.014596589	0.010319412	0.706842061	0.886227429	0.712849241	0.735380492	0.886227429	0.999628791	0	0	0	gi|357467579|ref|XP_003604074.1|50S ribosomal protein L3 [Medicago truncatula]	XP_003604074	1.63E-110	398	262	226	50s ribosomal protein l3-2
comp32416_c0_seq1	2.208804332	2.418996407	2.255395772	2.202424299	0.113654454	0.72514676	0.9591049	0.232191449	0.099145025	0.685450107	0.476686613	0.72514676	0.9591049	0.479752505	0.476686613	0.685450107	0	0	0.046619323	0.04147051	0.055668878	0.0438497	0.850393813	0.93585272	0.799799661	0.850393813	0.93585272	0.999628791	0	0	0
comp32426_c0_seq1	2.781263695	2.877876948	2.910609773	2.863667644	0.528903407	0.223309728	0.359608516	0.822935355	0.916675779	0.546035978	0.568529071	0.478892295	0.508654098	0.822935355	0.916675779	0.574585402	0	0	0.03728767	0.08235995	0.026050488	0.008938505	0.703527518	0.407744972	0.265355818	0.734370121	0.407744972	0.999628791	0	0	1
comp32452_c0_seq1	1.975556132	2.224193437	1.878081616	2.347350083	0.009623656	0.199406501	0.002353659	0.004023938	0.357554997	0.001116751	0.325924564	0.477019002	0.209446961	0.246270907	0.507993299	0.159701487	0	0	0.004909624	0.033215555	0.027339439	0.062496934	0.082713291	0.059740706	0.385308275	0.448035923	0.094843668	0.999628791	0	1	1	gi|15228074|ref|NP_181241.1|phenylalanine ammonia-lyase 1 [Arabidopsis thaliana]	NP_181241	2.00E-91	334	204	182	phenylalanine ammonia-lyase
comp32460_c0_seq1	4.009835363	4.08782821	3.976969536	4.076409446	0.377319596	0.681686267	0.504941997	0.185899076	0.909811146	0.299096623	0.514420672	0.681686267	0.560000902	0.476736406	0.909811146	0.491141274	0	0	0.021435173	0.01935518	0.015918819	0.036139324	0.752019244	0.94767007	0.389190837	0.752019244	0.94767007	0.999628791	0	0	0	gi|357500501|ref|XP_003620539.1|Sigma factor sigB regulation protein rsbQ [Medicago truncatula]	XP_003620539	1.32E-88	325	272	209	sigma factor sigb regulation protein rsbq
comp32477_c0_seq1	1.964710258	2.02846207	1.891598198	2.131681328	0.471777174	0.316550084	0.010097617	0.144148976	0.213731261	0.001155439	0.547925264	0.495724182	0.330852107	0.476686613	0.477967428	0.16199462	0	0	0.013555614	0.026399941	0.016753398	0.006944948	0.821882599	0.48209392	0.355964977	0.821882599	0.48209392	0.999628791	0	0	0	gi|357514167|ref|XP_003627372.1|hypothetical protein MTR_8g022290 [Medicago truncatula]	XP_003627372	1.10E-106	386	405	272	sequence-specific dna binding transcription factor
comp32489_c0_seq1	1.214703627	1.447327512	1.19008647	1.253535412	0.012041903	0.727620758	0.595385908	0.010539501	0.049614643	0.43636301	0.347037976	0.727620758	0.595385908	0.335429879	0.45635863	0.53541977	0	0	0.010953446	0.025988458	0.018146911	0.020059116	0.593051711	0.36890629	0.915139161	0.705157777	0.36890629	0.999628791	0	0	0	gi|15240002|ref|NP_196811.1|MSF1-like protein [Arabidopsis thaliana]	NP_196811	2.00E-87	321	181	168	msf1-like protein
comp32491_c0_seq1	1.359630491	1.354420335	1.428307351	1.450467255	0.958373032	0.516975483	0.251728785	0.550757619	0.346118834	0.834881901	0.958373032	0.564457314	0.482095137	0.576198169	0.504231442	0.834881901	0	0	0.017177544	0.034208903	0.047725476	0.01824884	0.286446355	0.468362236	0.314887895	0.584732019	0.468362236	0.999628791	0	0	0	gi|15238394|ref|NP_198359.1|uncharacterized protein [Arabidopsis thaliana]	NP_198359	1.69E-13	75	141	70	uncharacterized protein
comp32525_c0_seq1	1.330629615	1.135174369	1.266423037	1.2216337	0.117977611	0.639313822	0.279250231	0.279249241	0.249082035	0.646099876	0.476686613	0.639313822	0.486775422	0.486775422	0.481609522	0.646099876	0	0	0.055606985	0.024895599	0.053438055	0.001850165	0.966239987	0.456279777	0.002146453	0.966239987	0.456279777	0.999628791	1	1	1
comp32553_c0_seq1	3.1697681	3.103974841	3.182135094	3.088828803	0.249205166	0.829620436	0.207183213	0.209182201	0.818636139	0.175369246	0.481616912	0.829620436	0.477564602	0.477612307	0.818636139	0.476686613	0	0	0.007983979	0.008664328	0.011294703	0.015065555	0.712742209	0.906363213	0.759626816	0.736946726	0.906363213	0.999628791	0	0	0	gi|224116304|ref|XP_002331949.1|predicted protein [Populus trichocarpa]	XP_002331949	2.35E-122	438	360	267	gdsl esterase lipase
comp32555_c0_seq1	1.355128203	1.323422737	1.356167016	1.351733436	0.585274173	0.987274288	0.964543737	0.599296127	0.701792277	0.955591312	0.587295051	0.987274288	0.964543737	0.599296127	0.701792277	0.955591312	0	0	0.010915286	0.007212976	0.013874809	0.023167313	0.798769871	0.709262463	0.587394739	0.798769871	0.709262463	0.999628791	0	0	0	gi|22331260|ref|NP_188894.2|uncharacterized protein [Arabidopsis thaliana]	NP_188894	8.28E-39	159	255	138	senescence-associated protein sag102
comp32557_c0_seq1	2.828981063	2.77339626	2.786926415	2.834469026	0.367648095	0.425257932	0.924248549	0.801164289	0.307162068	0.346252737	0.511320604	0.531461535	0.924248549	0.801164289	0.493203008	0.504263911	0	0	0.010454161	0.00942679	0.005527802	0.009009953	0.501209	0.946585845	0.604933799	0.676735807	0.946585845	0.999628791	0	0	0	gi|357461601|ref|XP_003601082.1|CrcB-like protein [Medicago truncatula]	XP_003601082	5.97E-117	420	449	287	#NAME?
comp32567_c0_seq1	2.852066715	2.853477622	2.89670112	2.895056445	0.987896831	0.622945174	0.666756416	0.409412157	0.534100158	0.979156013	0.987896831	0.622945174	0.666756416	0.525807243	0.570371001	0.979156013	0	0	0.041325976	0.007691484	0.006523183	0.016634731	0.063961591	0.128386378	0.327336643	0.426624577	0.150271452	0.999628791	0	0	1	gi|357443571|ref|XP_003592063.1|hypothetical protein MTR_1g098310 [Medicago truncatula]	XP_003592063	1.12E-21	101	88	62	hypothetical protein MTR_1g098310
comp32606_c0_seq1	3.514986957	3.542708593	3.622117654	3.585688847	0.614875142	0.014685172	0.09477978	0.178092009	0.460004878	0.414195866	0.614875142	0.363823005	0.476686613	0.476686613	0.54366541	0.527595293	0	0	0.003916893	0.011420762	0.005641693	0.005783418	0.698629628	0.271252604	0.978942793	0.733109651	0.271252604	0.999628791	0	0	0	gi|30688093|ref|NP_194602.2|glutaredoxin-C5 [Arabidopsis thaliana]	NP_194602	8.16E-46	182	172	123	monothiol glutaredoxin-s2
comp32618_c0_seq1	1.7216832	1.785599231	1.856893871	1.739090742	0.591726038	0.187419127	0.874085582	0.591602853	0.739748773	0.349546265	0.591726038	0.476817924	0.874085582	0.591602853	0.739748773	0.505430763	0	0	0.01930494	0.052544628	0.039349202	0.051165831	0.453124161	0.301518069	0.780257216	0.656859916	0.301518069	0.999628791	0	0	0	gi|15233171|ref|NP_191723.1|arabinogalactan protein 20 [Arabidopsis thaliana]	NP_191723	1.02E-16	84	60	48	arabinogalactan peptide
comp32622_c0_seq1	1.072136629	1.100201233	1.195768031	1.184383174	0.862660579	0.455314788	0.344827575	0.621493856	0.588250712	0.942259968	0.862660579	0.541909958	0.503815206	0.621493856	0.588314786	0.942259968	0	0	0.047021883	0.088894987	0.110848795	0.033525052	0.368332915	0.50073029	0.215354742	0.622438911	0.50073029	0.999628791	0	0	0	gi|357453995|ref|XP_003597278.1|Ribosomal protein-like protein [Medicago truncatula]	XP_003597278	9.69E-28	122	161	99	ribosomal protein
comp32643_c0_seq1	1.075345465	0.955694543	1.039853268	0.954344328	0.300420322	0.619967991	0.181217714	0.438681423	0.991002124	0.294323456	0.491420946	0.619967991	0.476686613	0.536325703	0.991002124	0.490073259	0	0	0.018811951	0.047486926	0.010927794	0.026790619	0.565590692	0.33733135	0.347463589	0.697847426	0.33733135	0.999628791	0	0	0	gi|18396990|ref|NP_564323.1|uncharacterized protein [Arabidopsis thaliana]	NP_564323	9.27E-53	205	188	133	uncharacterized protein
comp32652_c0_seq1	0.940957473	1.29381532	1.040344783	1.261726392	0.070159509	0.438920017	0.025874716	0.167082708	0.861532239	0.085800035	0.473907818	0.5363998	0.408678904	0.476686613	0.861532239	0.476686613	0	0	0.055473627	0.122858999	0.039340015	0.050207058	0.715289147	0.406237678	0.795493937	0.737834091	0.406237678	0.999628791	0	0	0	gi|357460961|ref|XP_003600762.1|Delta-pyrroline-5-carboxylate synthetase [Medicago truncatula]	XP_003600762	2.49E-47	187	119	104	gamma-glutamyl phosphate reductase
comp32672_c0_seq1	1.504096831	1.599391328	1.536882123	1.483334946	0.328119029	0.750602796	0.828546562	0.476150895	0.150512157	0.538915491	0.498853891	0.750602796	0.828546562	0.549487064	0.476686613	0.57208256	0	0	0.035861479	0.015183339	0.02615049	0.017783941	0.737397635	0.425383926	0.682541459	0.742480304	0.425383926	0.999628791	0	0	0	gi|18378917|ref|NP_563644.1|uncharacterized protein [Arabidopsis thaliana]	NP_563644	9.51E-34	142	131	92	uncharacterized protein
comp32677_c0_seq1	3.878075396	3.82798925	3.949900029	3.878490315	0.415897661	0.29510697	0.995654679	0.028821062	0.426413128	0.309878355	0.528296667	0.490217748	0.995654679	0.416481465	0.531846743	0.493950992	0	0	0.016258605	0.004583339	0.010442465	0.017663738	0.638920044	0.243711477	0.578078009	0.718102737	0.243711477	0.999628791	0	0	0	gi|357486581|ref|XP_003613578.1|Homeobox-leucine zipper protein ATHB-16 [Medicago truncatula]	XP_003613578	7.18E-63	240	272	174	homeobox-leucine zipper protein athb-16
comp32682_c0_seq1	1.106273724	1.158420066	1.181956931	1.062166692	0.732813623	0.450240939	0.700127001	0.86553231	0.523103578	0.218785344	0.732813623	0.540128828	0.700127001	0.86553231	0.566523318	0.478435425	0	0	0.040469996	0.079552282	0.017358546	0.035869962	0.374385305	0.476349435	0.44464854	0.625306055	0.476349435	0.999628791	0	0	0	gi|357482391|ref|XP_003611481.1|Zinc finger (C2H2 type) containing protein [Medicago truncatula]	XP_003611481	6.73E-49	193	216	137	c2h2 and c2hc zinc finger-containing protein
comp326935_c0_seq1	-0.096161873	0.026774464	0.150246143	-0.007536197	0.376101704	0.109687424	0.519645078	0.405798314	0.799697539	0.289198245	0.513931024	0.476686613	0.565363081	0.524762519	0.799697539	0.488880412	0	0	0.056600674	0.044822276	0.072756591	0.052887786	0.78962351	0.844985727	0.734885283	0.78962351	0.844985727	0.999628791	0	0	0	gi|18403527|ref|NP_565785.1|uncharacterized protein [Arabidopsis thaliana]	NP_565785	2.39E-21	101	138	84	uncharacterized protein
comp32698_c0_seq1	0.565660776	0.558219488	0.616420858	0.572898313	0.962036791	0.664210601	0.943148827	0.704569769	0.917685713	0.65318573	0.962036791	0.664210601	0.943148827	0.704569769	0.917685713	0.65318573	0	0	0.042579599	0.083543205	0.036921905	0.017609137	0.879492891	0.477499085	0.435744119	0.879492891	0.477499085	0.999628791	0	0	0
comp32708_c0_seq1	1.172348385	1.127333116	1.199821163	1.203619246	0.640834684	0.644002481	0.696693424	0.408067641	0.458471604	0.955778362	0.640834684	0.644002481	0.696693424	0.525431488	0.543062675	0.955778362	0	0	0.015291579	0.032334366	0.005245825	0.022169036	0.265269474	0.432644413	0.139706937	0.573529876	0.432644413	0.999628791	0	0	0	gi|357518381|ref|XP_003629479.1|GRAS family transcription factor [Medicago truncatula]	XP_003629479	3.13E-122	438	490	334	gras family transcription factor
comp32709_c0_seq1	1.088246185	1.120705108	1.082024273	1.158989668	0.709643313	0.919749282	0.26938275	0.648339394	0.655173234	0.206259376	0.709643313	0.919749282	0.48481442	0.648339394	0.655173234	0.477564602	0	0	0.012363836	0.02657131	0.009919013	0.010834416	0.814856541	0.423270712	0.92519187	0.814856541	0.423270712	0.999628791	0	0	0	gi|357451829|ref|XP_003596191.1|S-RNase binding protein [Medicago truncatula]	XP_003596191	1.56E-73	275	378	230	s-ribonuclease binding protein
comp32783_c0_seq1	1.442582041	1.354080043	1.392884365	1.294875253	0.544328729	0.701914466	0.319990083	0.80446961	0.729463457	0.536689542	0.574018735	0.701914466	0.496554092	0.80446961	0.729463457	0.571322395	0	0	0.039054602	0.070210083	0.05909439	0.086471989	0.660557632	0.533179641	0.68632856	0.72426686	0.533179641	0.999628791	0	0	0	gi|15232420|ref|NP_190979.1|uncoupling mitochondrial protein 1 [Arabidopsis thaliana]	NP_190979	2.03E-148	524	305	285	mitochondrial substrate carrier family protein
comp32784_c0_seq1	0.169031393	0.180583294	0.280646796	0.247497574	0.933204146	0.355531301	0.546907761	0.475192595	0.652108079	0.800497276	0.933204146	0.507239645	0.574840665	0.549133301	0.652108079	0.800497276	0	0	0.040574308	0.05868684	0.042775575	0.057617889	0.955180689	0.685098692	0.751750448	0.955180689	0.685098692	0.999628791	0	0	0
comp32784_c0_seq2	0.339892257	0.343539022	0.477639439	0.426591394	0.978972923	0.245705402	0.507277225	0.319242443	0.56795403	0.681479256	0.978972923	0.481003584	0.560828004	0.496316261	0.581718022	0.681479256	0	0	0.044043573	0.056531338	0.035300015	0.054692406	0.814054771	0.775091883	0.642608406	0.814054771	0.775091883	0.999628791	0	0	0
comp32804_c0_seq1	3.022979445	3.094080844	3.133888295	3.033403025	0.615462346	0.160842918	0.86015464	0.77708002	0.645434733	0.093345793	0.615462346	0.476686613	0.86015464	0.77708002	0.645434733	0.476686613	0	0	0.017845681	0.082054643	0.016815857	0.002595169	0.949583506	0.125285713	0.061107913	0.949583506	0.14816938	0.999628791	1	1	1	gi|357479527|ref|XP_003610049.1|Macrophage migration inhibitory factor-like protein [Medicago truncatula]	XP_003610049	3.92E-52	203	115	107	macrophage migration inhibitory factor family protein
comp32804_c0_seq2	2.561174854	2.577525933	2.654876757	2.517606953	0.911860069	0.154961753	0.355619366	0.602821058	0.672547597	0.009148879	0.911860069	0.476686613	0.507276821	0.602821058	0.672547597	0.321507601	0	0	0.011644069	0.096529384	0.012369278	0.001060289	0.948753783	0.039429918	0.017445019	0.948753783	0.074769087	0.999628791	1	1	1	gi|357479527|ref|XP_003610049.1|Macrophage migration inhibitory factor-like protein [Medicago truncatula]	XP_003610049	1.25E-30	131	76	69	macrophage migration inhibitory factor family protein
comp32828_c0_seq1	0.089588082	1.239448823	-0.38302145	1.129934357	0.000113259	0.099726251	2.48169E-05	1.31136E-05	0.583257145	4.26E-06	0.05741289	0.476686613	0.023913634	0.016184217	0.586711643	0.007993274	1	0	0.159966271	0.148672518	0.287485176	0.052579097	0.535592679	0.970519041	0.085732311	0.688369251	0.970519041	0.999628791	0	0	0	gi|357450155|ref|XP_003595354.1|Protein TIFY 10B [Medicago truncatula]	XP_003595354	8.24E-29	126	258	132	protein tify 10a
comp32894_c0_seq1	1.399641487	1.335276744	1.397663162	1.369362133	0.459759859	0.972754736	0.644803925	0.362060411	0.647196134	0.45298592	0.543591324	0.972754736	0.644803925	0.509531884	0.647196134	0.541092978	0	0	0.018245701	0.021175886	0.001362545	0.006823956	0.01281399	0.853364651	0.101618245	0.35686329	0.853364651	0.999628791	1	1	1	gi|15227665|ref|NP_180551.1|Presenilin-2 [Arabidopsis thaliana]	NP_180551	6.42E-147	519	400	319	Presenilin-2
comp32935_c0_seq2	0.799173714	0.792252164	0.769373146	0.941750637	0.978168416	0.857214964	0.423105907	0.923031078	0.542944631	0.265988107	0.978168416	0.857214964	0.530773133	0.923031078	0.573512228	0.484332552	0	0	0.103214765	0.225550493	0.056975905	0.078753907	0.530130711	0.413771323	0.731102406	0.686395242	0.413771323	0.999628791	0	0	0
comp32957_c0_seq1	1.469046122	1.520367662	1.552892623	1.498937059	0.604976596	0.343258127	0.75633102	0.732099898	0.835313762	0.559727982	0.604976596	0.503309898	0.75633102	0.732099898	0.835313762	0.578983495	0	0	0.024588243	0.027109446	0.020057409	0.029501055	0.828600667	0.893826231	0.682343867	0.828600667	0.893826231	0.999628791	0	0	0	gi|357507597|ref|XP_003624087.1|hypothetical protein MTR_7g079110 [Medicago truncatula]	XP_003624087	6.67E-51	200	189	133	heavy-metal-associated domain-containing protein
comp32969_c0_seq1	0.751527446	0.637229259	0.591348234	0.696085203	0.461954492	0.134222657	0.601051126	0.748630594	0.684164406	0.244632313	0.544333778	0.476686613	0.601051126	0.748630594	0.684164406	0.480894602	0	0	0.041233303	0.081507966	0.021667754	0.023988364	0.49711114	0.472906347	0.913823118	0.675210943	0.472906347	0.999628791	0	0	0	gi|357459831|ref|XP_003600196.1|Annotation was added to scaffolds in November 2011~Long-chain-alcohol O-fatty-acyltransferase [Medicago truncatu	XP_003600196	2.48E-113	408	353	256	annotation was added to scaffolds in november 2011~long-c
comp32974_c0_seq1	0.825239082	0.855350177	0.898729286	0.788224544	0.782509202	0.509795186	0.714534744	0.619341173	0.370257481	0.161400546	0.782509202	0.561778485	0.714534744	0.619341173	0.512162114	0.476686613	0	0	0.04846344	0.017440942	0.023336576	0.011169513	0.441597196	0.343736747	0.437904833	0.651984098	0.343736747	0.999628791	0	0	0	gi|15232567|ref|NP_188155.1|thioredoxin M4 [Arabidopsis thaliana]	NP_188155	8.67E-22	101	83	64	thioredoxin m2
comp32974_c0_seq2	1.058878411	1.07096769	1.132796587	1.009256527	0.889176596	0.469143082	0.582610523	0.410539848	0.29337153	0.125672039	0.889176596	0.546980112	0.586529641	0.526247778	0.489905228	0.476686613	0	0	0.03582953	0.006779935	0.024255948	0.01142971	0.6790327	0.131869923	0.428461651	0.728936663	0.152795637	0.999628791	0	0	0	gi|15236327|ref|NP_192261.1|thioredoxin M2 [Arabidopsis thaliana]	NP_192261	2.21E-27	121	153	95	thioredoxin m2
comp33020_c0_seq1	2.634647959	2.644110807	2.663409002	2.678020308	0.826341983	0.638798768	0.424371575	0.736216707	0.494844993	0.824018049	0.826341983	0.638798768	0.531201125	0.736216707	0.556356599	0.824018049	0	0	0.006774879	0.003402681	0.015038039	0.01015824	0.402029014	0.524365955	0.677344479	0.637827975	0.524365955	0.999628791	0	0	0	gi|15226804|ref|NP_181016.1|glycolipid transfer protein-like protein [Arabidopsis thaliana]	NP_181016	1.92E-73	274	209	167	glycolipid transfer protein
comp33037_c0_seq1	1.273962606	1.469525607	1.227211937	1.293236391	0.039169538	0.547038391	0.854347455	0.001960278	0.085961616	0.454989177	0.441783751	0.574891802	0.854347455	0.195406243	0.476686613	0.541791704	0	0	0.027142477	0.016353986	0.007737278	0.037221737	0.1946242	0.643810953	0.10972225	0.534347902	0.643810953	0.999628791	0	0	0	gi|357464601|ref|XP_003602582.1|50S ribosomal protein L17 [Medicago truncatula]	XP_003602582	8.66E-74	275	160	144	50s ribosomal protein l17
comp33056_c0_seq1	0.674364189	0.570775973	0.724264409	0.457883505	0.745599642	0.855231756	0.406102274	0.597381344	0.682310438	0.236804149	0.745599642	0.855231756	0.524860191	0.597381344	0.682310438	0.480131098	0	0	0.270495158	0.269637867	0.166291286	0.119012253	0.606418548	1	0.722520579	0.709588768	1	0.999628791	0	0	0	gi|15218836|ref|NP_176762.1|Disease resistance-responsive (dirigent-like protein) family protein [Arabidopsis thaliana]	NP_176762	4.46E-43	173	189	122	disease resistance response protein
comp33060_c0_seq1	2.798033584	2.776612079	2.743712882	2.773352759	0.763048025	0.472693226	0.765814963	0.683733189	0.97037054	0.745367358	0.763048025	0.548270379	0.765814963	0.683733189	0.97037054	0.745367358	0	0	0.012233531	0.014333582	0.020746177	0.027798247	0.576256011	0.845916046	0.755975247	0.700810276	0.845916046	0.999628791	0	0	0	gi|357437879|ref|XP_003589215.1|Calcium-binding protein [Medicago truncatula]	XP_003589215	4.97E-19	92	90	61	calcium-binding protein
comp33092_c0_seq1	2.917788733	2.881999369	3.021809899	2.996922221	0.83134496	0.356250896	0.374093926	0.458574725	0.512201384	0.836974259	0.83134496	0.507573494	0.513275736	0.543100379	0.562706696	0.836974259	0	0	0.016281367	0.123791913	0.056334171	0.029065775	0.199299229	0.047145871	0.48514055	0.536773253	0.082799678	0.999628791	0	0	1	gi|356527977|ref|XP_003532582.1|PREDICTED: uncharacterized protein LOC100775909 [Glycine max]	XP_003532582	1.31E-72	273	584	280	PREDICTED: uncharacterized protein LOC100775909
comp33107_c0_seq1	0.710720649	0.873447787	0.772560009	0.774562677	0.525312979	0.797473802	0.80504805	0.654443379	0.685493247	0.993019738	0.567321572	0.797473802	0.80504805	0.654443379	0.685493247	0.993019738	0	0	0.211448371	0.139988738	0.127329138	0.178916695	0.591342404	0.710613168	0.718067952	0.704793114	0.710613168	0.999628791	0	0	0	gi|15236570|ref|NP_194100.1|disease resistance-responsive, dirigent domain-containing protein [Arabidopsis thaliana]	NP_194100	3.56E-50	197	181	119	disease resistance- dirigent domain-containing protein
comp33110_c0_seq1	2.021715567	1.865801565	2.015271287	2.025689203	0.491320806	0.946110013	0.968111304	0.474075989	0.44834772	0.824475023	0.555031034	0.946110013	0.968111304	0.548745945	0.539585819	0.824475023	0	0	0.048988388	0.205968524	0.004127681	0.008749447	0.016791011	0.147185099	0.429165355	0.366785972	0.163765614	0.999628791	1	1	1	gi|30688239|ref|NP_680187.2|tetratricopeptide repeat domain-containing protein [Arabidopsis thaliana]	NP_680187	7.96E-27	118	72	67	tetratricopeptide repeat domain-containing protein
comp33128_c1_seq1	-0.405476269	-0.199238298	0.307757844	-0.230218412	0.537017586	0.074942928	0.577080541	0.105294601	0.879961658	0.066984373	0.571461595	0.475381125	0.584732929	0.476686613	0.879961658	0.472145175	0	0	0.486120041	0.132910917	0.373676193	0.086300692	0.77987532	0.233005363	0.13360894	0.77987532	0.233005363	0.999628791	0	0	0
comp33143_c0_seq1	0.924754976	0.717520786	0.830030506	0.947279735	0.359660027	0.528671958	0.870435982	0.623680768	0.305839117	0.425360948	0.508657583	0.56846064	0.870435982	0.623680768	0.492869658	0.531492987	0	0	0.058897568	0.19460365	0.07180335	0.052481651	0.833184944	0.222122181	0.739255815	0.833184944	0.222122181	0.999628791	0	0	0	gi|357469253|ref|XP_003604911.1|hypothetical protein MTR_4g021330 [Medicago truncatula]	XP_003604911	6.41E-10	62	69	45	hypothetical protein MTR_4g021330
comp33152_c0_seq1	1.276555386	1.140243965	1.173728544	1.076208263	0.314733701	0.204127976	0.009540343	0.795963589	0.607389134	0.125934183	0.495221598	0.477231559	0.325047636	0.795963589	0.607389134	0.476686613	0	0	0.021699728	0.069038881	0.014981739	0.007287653	0.694273129	0.23619464	0.447831891	0.732065602	0.23619464	0.999628791	0	0	1
comp33152_c0_seq2	1.354899966	1.226994402	1.29425507	1.193435456	0.325149403	0.342014046	0.019551294	0.591605875	0.789262715	0.089030864	0.497946693	0.502942625	0.387760026	0.591605875	0.789262715	0.476686613	0	0	0.01414961	0.06838376	0.009083337	0.009902954	0.638541446	0.114328731	0.926782501	0.717947139	0.139974932	0.999628791	0	1	1
comp33174_c0_seq1	-0.10720713	-0.466081335	-0.096516976	-0.219599313	0.178833005	0.930804563	0.447238803	0.163625557	0.367391891	0.394089375	0.476686613	0.930804563	0.539147872	0.476686613	0.511260406	0.520548563	0	0	0.047426348	0.290941555	0.04113452	0.078401913	0.879694026	0.072542131	0.496072172	0.879694026	0.105845214	0.999628791	0	0	1
comp33186_c0_seq1	2.641887502	2.599354418	2.732751771	2.636642496	0.578924375	0.18185744	0.937495737	0.033634486	0.53316568	0.048400046	0.585268619	0.476686613	0.937495737	0.429031819	0.569993478	0.455006692	0	0	0.01974023	0.011921158	0.006054514	0.006400576	0.220513938	0.645393566	0.952849277	0.548632332	0.645393566	0.999628791	0	0	0	gi|357462991|ref|XP_003601777.1|hypothetical protein MTR_3g085280 [Medicago truncatula]	XP_003601777	2.18E-64	244	216	156	hypothetical protein MTR_3g085280
comp33196_c0_seq1	2.911083912	3.171916683	2.863829783	3.077955293	0.030628562	0.61252628	0.110390046	0.000751677	0.288887245	0.00155089	0.421817799	0.61252628	0.476686613	0.138938606	0.488857656	0.181955533	0	0	0.044954837	0.024896836	0.005569316	0.014622552	0.038767454	0.586818417	0.312980799	0.395053229	0.586818417	0.999628791	0	0	1	gi|15222602|ref|NP_174500.1|dolichyl-diphosphooligosaccharide--protein glycosyltransferase subunit DAD1 [Arabidopsis thaliana]	NP_174500	5.21E-52	202	112	108	defender against cell death 2
comp33224_c0_seq1	0.902001388	1.168875681	0.919486451	0.948519499	0.066236729	0.825403058	0.545422248	0.120071455	0.163191413	0.779301256	0.471501661	0.825403058	0.574389998	0.476686613	0.476686613	0.779301256	0	0	0.00416109	0.090295838	0.032506154	0.030092784	0.041533139	0.004657801	0.934599194	0.400143762	0.03202137	0.999628791	1	1	1	gi|15224107|ref|NP_179402.1|Elongation factor 1-delta 2 [Arabidopsis thaliana]	NP_179402	2.80E-46	183	100	96	elongation factor 1-delta 1
comp33224_c1_seq1	1.185426001	1.532330452	1.146044139	1.33234079	0.001985654	0.727325969	0.257196092	0.000164312	0.06299435	0.122223348	0.196078062	0.727325969	0.483054974	0.069833388	0.469831214	0.476686613	0	0	0.044816142	0.009534711	0.02949147	0.050088088	0.657285937	0.158929422	0.575184347	0.72344871	0.171671415	0.999628791	0	0	0	gi|30687350|ref|NP_568375.2|Elongation factor 1-beta 2 [Arabidopsis thaliana]	NP_568375	6.51E-38	156	136	103	elongation factor 1-delta 1
comp33231_c0_seq1	1.116642799	1.168634874	1.077270516	1.085842158	0.597527522	0.471478149	0.592960971	0.35593693	0.410095613	0.88037232	0.597527522	0.547805631	0.592960971	0.507461309	0.526070369	0.88037232	0	0	0.008768736	0.039569726	0.008461125	0.010485596	0.969696077	0.129633083	0.819638331	0.969696077	0.151243207	0.999628791	0	0	0
comp33231_c0_seq2	1.032758297	1.084843748	0.991375883	1.031484816	0.636919424	0.56181124	0.984823367	0.378166418	0.603096643	0.493835958	0.636919424	0.579688638	0.984823367	0.514726645	0.603096643	0.55604317	0	0	0.017914664	0.044019432	0.011552377	0.008278328	0.641940102	0.350829325	0.723521858	0.718986658	0.350829325	0.999628791	0	0	0
comp33231_c0_seq3	1.016129696	0.995097336	1.028283434	1.011821532	0.870845127	0.845116137	0.937699341	0.795507576	0.893296045	0.750911341	0.870845127	0.845116137	0.937699341	0.795507576	0.893296045	0.750911341	0	0	0.012337568	0.071161414	0.010259846	0.005414615	0.844568044	0.081801699	0.49993617	0.844568044	0.113597836	0.999628791	1	1	1
comp33246_c0_seq1	0.813564014	0.863063445	0.973360674	0.554744515	0.865969478	0.567896345	0.353630866	0.707507861	0.296157634	0.14091845	0.865969478	0.581694272	0.506620096	0.707507861	0.490458164	0.476686613	0	0	0.226314462	0.229977164	0.227149969	0.218256146	0.996872084	0.958547964	0.966108206	0.996872084	0.958547964	0.999628791	0	0	0
comp33267_c0_seq1	3.046683224	3.079500714	3.001047218	3.104041356	0.574265796	0.370534461	0.235720126	0.234094985	0.694754293	0.074288371	0.583868319	0.512250645	0.480099456	0.479926882	0.694754293	0.474958576	0	0	0.005088546	0.012238621	0.009765298	0.008075974	0.491586313	0.361809009	0.839975166	0.673255732	0.361809009	0.999628791	0	0	0	gi|15227244|ref|NP_179247.1|amidophosphoribosyltransferase [Arabidopsis thaliana]	NP_179247	2.82E-247	853	573	486	amidophosphoribosyltransferase
comp333306_c0_seq1	0.178276278	0.100838195	0.098700081	-0.190998025	0.617569273	0.678288989	0.039634202	0.990404768	0.069671408	0.14040167	0.617569273	0.678288989	0.442266329	0.990404768	0.473475925	0.476686613	0	0	0.084501675	0.045946397	0.129593661	0.08313099	0.650323868	0.57476814	0.637984797	0.721162971	0.57476814	0.999628791	0	0	0
comp33375_c0_seq1	2.247299287	2.393790973	2.22956037	2.420184075	0.236136078	0.847611616	0.044084913	0.152183642	0.797201806	0.008448417	0.480112474	0.847611616	0.449322889	0.476686613	0.797201806	0.312498216	0	0	0.031527873	0.045417075	0.01822225	0.007041514	0.562026992	0.688095883	0.320047339	0.69642747	0.688095883	0.999628791	0	0	0	gi|357466585|ref|XP_003603577.1|hypothetical protein MTR_3g109290 [Medicago truncatula]	XP_003603577	1.54E-16	84	90	54	hypothetical protein MTR_3g109290
comp33378_c0_seq1	0.511617241	0.501736353	0.653181856	0.60254401	0.937411441	0.053702759	0.350991213	0.220945425	0.469128603	0.576522327	0.937411441	0.460724623	0.505828796	0.47868929	0.546975945	0.584568961	0	0	0.017517502	0.062503857	0.01090647	0.036739671	0.61574171	0.195514191	0.208648347	0.71235045	0.195514191	0.999628791	0	0	0
comp33409_c0_seq1	2.817357211	2.933115728	2.706328703	2.988296549	0.675400317	0.519820315	0.353412147	0.359061867	0.826768966	0.04037291	0.675400317	0.565432059	0.506575535	0.508549823	0.826768966	0.443407982	0	0	0.133587482	0.259099388	0.038396053	0.060155923	0.197413781	0.484644734	0.634234832	0.535954214	0.484644734	0.999628791	0	0	1	gi|15242089|ref|NP_200539.1|60S acidic ribosomal protein P3-2 [Arabidopsis thaliana]	NP_200539	1.43E-36	151	120	85	60s acidic ribosomal protein p2-2
comp33464_c0_seq1	1.01369132	0.723171164	0.931265541	0.750117286	0.074149113	0.521915838	0.064838724	0.241923287	0.881499671	0.258008143	0.474821829	0.566149829	0.470880136	0.480761424	0.881499671	0.48311318	0	0	0.029735368	0.093393284	0.066019094	0.078776923	0.401887616	0.241145803	0.851001485	0.637827975	0.241145803	0.999628791	0	0	0
comp33464_c0_seq2	1.035900525	0.823129015	1.000550366	0.804270856	0.134720589	0.790997389	0.060034797	0.295439447	0.902998668	0.202040243	0.476686613	0.790997389	0.466947616	0.490307186	0.902998668	0.477098854	0	0	0.02595908	0.071107968	0.077828821	0.054541997	0.253427258	0.298616521	0.705946882	0.567412749	0.298616521	0.999628791	0	0	0
comp334743_c0_seq1	0.001670649	-0.01345516	0.157335007	0.07304818	0.9293422	0.100234275	0.617514381	0.281123838	0.650686778	0.501501966	0.9293422	0.476686613	0.617514381	0.487097902	0.650686778	0.558781077	0	0	0.038251737	0.109805362	0.010446915	0.080346705	0.180644995	0.277914271	0.042914836	0.526432521	0.277914271	0.999628791	0	0	1	gi|357481587|ref|XP_003611079.1|Aquaporin [Medicago truncatula]	XP_003611079	2.81E-74	277	197	161	aquaporin pip1-2
comp33480_c1_seq1	1.033919004	1.396980405	0.669453625	1.146777963	0.495229388	0.392276589	0.751504761	0.162589236	0.583154179	0.150650476	0.556538447	0.519902885	0.751504761	0.476686613	0.586676116	0.476686613	0	0	0.585448633	0.875058476	0.45453847	0.154928577	0.787994008	0.661076074	0.262517386	0.787994008	0.661076074	0.999628791	0	0	0	gi|358348159|ref|XP_003638116.1|Reticuline oxidase [Medicago truncatula]	XP_003638116	5.86E-27	119	113	79	fad-binding and bbe domain-containing protein
comp33498_c1_seq1	2.451109232	2.632785502	2.534757409	2.593820561	0.163372228	0.470435313	0.15958563	0.449273657	0.73336218	0.559871185	0.476686613	0.547414167	0.476686613	0.5398563	0.73336218	0.579011999	0	0	0.037499046	0.047246098	0.039901291	0.019527703	0.947335967	0.78938287	0.45159506	0.947335967	0.78938287	0.999628791	0	0	0	gi|240254115|ref|NP_564073.4|uncharacterized protein [Arabidopsis thaliana]	NP_564073	7.33E-72	269	186	155	uncharacterized protein
comp33504_c0_seq1	3.510005219	3.72129056	3.428644478	3.587887893	0.021892205	0.172608879	0.14871679	0.004324385	0.141134823	0.016690487	0.395350239	0.476686613	0.476686613	0.252068473	0.476686613	0.374785132	0	0	0.006873988	0.03007938	0.012900575	0.009189716	0.506304654	0.137042262	0.718824861	0.678326831	0.156543858	0.999628791	0	0	0	gi|357501275|ref|XP_003620926.1|hypothetical protein MTR_6g092540 [Medicago truncatula]	XP_003620926	5.56E-63	240	229	158	myb family transcription factor
comp33504_c0_seq2	3.251875482	3.457722007	3.1686117	3.322179594	0.024340679	0.167318391	0.222381646	0.004198232	0.137666575	0.024166906	0.403632465	0.476686613	0.478790724	0.249687686	0.476686613	0.402588508	0	0	0.00761584	0.029058598	0.012561953	0.01101822	0.596249027	0.174420244	0.889097062	0.70617604	0.181718073	0.999628791	0	0	0	gi|357501275|ref|XP_003620926.1|hypothetical protein MTR_6g092540 [Medicago truncatula]	XP_003620926	1.14E-59	228	181	136	myb family transcription factor
comp33511_c0_seq1	1.355513876	1.413019718	1.401092628	1.377226591	0.331098548	0.351848908	0.714556288	0.770722517	0.504483614	0.572188024	0.499645826	0.50611471	0.714556288	0.770722517	0.559860002	0.583171247	0	0	0.011930604	0.006678354	0.001752407	0.008592295	0.055247155	0.593886019	0.105822162	0.416420257	0.593886019	0.999628791	0	0	0	gi|18405674|ref|NP_565949.1|uncharacterized protein [Arabidopsis thaliana]	NP_565949	1.01E-123	442	304	264	haus augmin-like complex subunit
comp33525_c0_seq1	1.272275824	1.212875083	1.27987827	1.30891874	0.117976681	0.872470137	0.180965363	0.242514963	0.026666143	0.565530016	0.476686613	0.872470137	0.476686613	0.480761424	0.411059441	0.580842949	0	0	0.001241684	0.005544548	0.011858155	0.002935307	0.027058151	0.132128194	0.151641465	0.382733278	0.153003693	0.999628791	0	1	1	gi|357512871|ref|XP_003626724.1|hypothetical protein MTR_8g006370 [Medicago truncatula]	XP_003626724	4.44E-177	620	478	373	alpha beta-hydrolase domain-containing protein
comp33554_c0_seq1	1.051207476	1.082677366	1.052426876	1.145588546	0.741003599	0.985721233	0.210302424	0.680488142	0.427094146	0.037106843	0.741003599	0.985721233	0.477612307	0.680488142	0.532101543	0.437302996	0	0	0.024280852	0.023786217	0.002850326	0.007511454	0.034583761	1	0.311190989	0.389099399	1	0.999628791	0	1	1	gi|357468423|ref|XP_003604496.1|Glyoxylate reductase [Medicago truncatula]	XP_003604496	8.30E-27	118	99	72	glyoxylate reductase
comp33564_c0_seq1	2.573458157	2.605246321	2.553077611	2.610807947	0.767412317	0.819408578	0.679403265	0.50741202	0.94411206	0.276565022	0.767412317	0.819408578	0.679403265	0.560872827	0.94411206	0.48615879	0	0	0.039043574	0.023590743	0.007463263	0.008470671	0.093430821	0.645754018	0.892881916	0.457189995	0.645754018	0.999628791	0	0	1	gi|357480083|ref|XP_003610327.1|Ubiquitin carboxyl-terminal hydrolase [Medicago truncatula]	XP_003610327	6.42E-23	107	236	113	ubiquitin carboxyl-terminal hydrolase
comp33572_c0_seq1	1.888981805	1.832478908	1.913235294	1.946382223	0.614981328	0.715143232	0.394627246	0.477723266	0.320897178	0.629395711	0.614981328	0.715143232	0.520761733	0.550159564	0.496726971	0.629395711	0	0	0.012187895	0.05088637	0.013529987	0.013870423	0.91152834	0.149021428	0.97890914	0.91152834	0.165041972	0.999628791	0	0	0	gi|18407462|ref|NP_566112.1|uncharacterized protein [Arabidopsis thaliana]	NP_566112	5.67E-52	203	204	138	ycf60-like protein
comp33609_c0_seq1	2.291621824	2.372782144	2.120340823	2.463774784	0.743311611	0.299095726	0.360088444	0.226381188	0.684776996	0.010874447	0.743311611	0.491141274	0.508802687	0.479240278	0.684776996	0.338593412	0	0	0.133894301	0.186708776	0.02055429	0.068271795	0.060452615	0.71225056	0.213699931	0.422647738	0.71225056	0.999628791	0	0	1	gi|357485831|ref|XP_003613203.1|Ubiquitin [Medicago truncatula]	XP_003613203	3.18E-32	136	62	62	ubiquitin-40s ribosomal protein s27a-2
comp33631_c0_seq1	1.092970924	1.136858364	1.125861272	0.865094203	0.846611358	0.870407188	0.318364596	0.959388164	0.26221564	0.232939913	0.846611358	0.870407188	0.49617323	0.959388164	0.483604482	0.479812025	0	0	0.132663706	0.139873153	0.104706342	0.164050743	0.801435	0.929253905	0.634211704	0.801435	0.929253905	0.999628791	0	0	0	gi|357453875|ref|XP_003597218.1|Beta-galactosidase [Medicago truncatula]	XP_003597218	2.76E-90	332	576	298	peptide transporter ptr2
comp33631_c0_seq2	1.318048749	1.357788139	1.332759419	1.079088521	0.850034434	0.940806286	0.273887471	0.908494484	0.240593653	0.262062815	0.850034434	0.940806286	0.485721814	0.908494484	0.480492171	0.483604482	0	0	0.105110446	0.127342068	0.12421868	0.164765805	0.859038152	0.819776065	0.764141735	0.859038152	0.819776065	0.999628791	0	0	0	gi|357453875|ref|XP_003597218.1|Beta-galactosidase [Medicago truncatula]	XP_003597218	8.44E-28	122	141	85	peptide transporter ptr2
comp33645_c0_seq1	2.392015349	2.437398943	2.310047111	2.429811974	0.634151628	0.316372909	0.664823665	0.117357446	0.928984145	0.09340086	0.634151628	0.495695845	0.664823665	0.476686613	0.928984145	0.476686613	0	0	0.027367994	0.021216398	0.010699849	0.016884316	0.325831267	0.828604582	0.62887405	0.602297672	0.828604582	0.999628791	0	0	0	gi|15241464|ref|NP_196972.1|universal stress protein (USP) family protein [Arabidopsis thaliana]	NP_196972	7.21E-77	285	175	154	universal stress protein a-like protein
comp33653_c0_seq1	4.036568814	4.057752336	3.944737226	4.051102627	0.906951842	0.549533133	0.916711965	0.508245439	0.966339598	0.394697743	0.906951842	0.575731563	0.916711965	0.561206382	0.966339598	0.520761733	0	0	0.079814148	0.093396795	0.056472017	0.033033354	0.713483867	0.846910711	0.57052264	0.737240527	0.846910711	0.999628791	0	0	0	gi|225429115|ref|XP_002273416.1|PREDICTED: basic form of pathogenesis-related protein 1 [Vitis vinifera]	XP_002273416	9.47E-60	228	163	126	basic form of pathogenesis-related protein 1
comp33666_c0_seq1	1.36057238	1.219710224	1.323510722	1.205634568	0.568023283	0.795817489	0.263812422	0.651775091	0.950168992	0.266128611	0.581738217	0.795817489	0.483923686	0.651775091	0.950168992	0.484332552	0	0	0.08239508	0.225171801	0.037275668	0.026232546	0.404440579	0.299679052	0.70924622	0.638530924	0.299679052	0.999628791	0	1	1	gi|15238330|ref|NP_199040.1|alcohol dehydrogenase-like 7 [Arabidopsis thaliana]	NP_199040	2.15E-55	214	146	123	alcohol dehydrogenase-like protein
comp33675_c0_seq1	1.337718859	1.415015171	1.560451133	1.522815192	0.439651056	0.015598488	0.073916543	0.074008469	0.255710683	0.629886836	0.53665887	0.369445172	0.474764196	0.474764196	0.482739941	0.629886836	0	0	0.032115164	0.021183698	0.010079691	0.025346888	0.229206733	0.707949064	0.334391659	0.553613919	0.707949064	0.999628791	0	0	0	gi|186528356|ref|NP_001119353.1|uncharacterized protein [Arabidopsis thaliana]	NP_001119353	8.45E-18	88	63	47	uncharacterized protein
comp33693_c0_seq1	1.341615651	1.243558495	1.25284666	1.375111067	0.48885097	0.273452955	0.653573586	0.950495795	0.375347338	0.184830355	0.55411603	0.485591923	0.653573586	0.950495795	0.51368606	0.476686613	0	0	0.011088484	0.087256372	0.02608418	0.021288142	0.369492477	0.043928139	0.829006827	0.623202335	0.079280905	0.999628791	0	0	1	gi|18399619|ref|NP_565501.1|putative ER lumen protein retaining receptor [Arabidopsis thaliana]	NP_565501	3.41E-67	253	151	137	er lumen protein retaining receptor family protein
comp33700_c0_seq1	0.823063433	0.728022338	0.790500126	0.690837107	0.544027065	0.776492371	0.27386958	0.650814824	0.792572905	0.29495742	0.573929682	0.776492371	0.485721814	0.650814824	0.792572905	0.490203411	0	0	0.053986374	0.073333188	0.022738034	0.028639457	0.364468479	0.731941862	0.806284714	0.621067666	0.731941862	0.999628791	0	0	0	gi|357456279|ref|XP_003598420.1|hypothetical protein MTR_3g013450 [Medicago truncatula]	XP_003598420	2.32E-28	123	91	74	hypothetical protein MTR_3g013450
comp33700_c0_seq2	0.990340454	0.982856352	1.030812617	0.953816075	0.963732985	0.737371163	0.760630729	0.733331453	0.835628592	0.362745198	0.963732985	0.737371163	0.760630729	0.733331453	0.835628592	0.509770497	0	0	0.063881036	0.078700476	0.020990955	0.019910268	0.247302161	0.806742407	0.955160453	0.563745098	0.806742407	0.999628791	0	0	0	gi|357456279|ref|XP_003598420.1|hypothetical protein MTR_3g013450 [Medicago truncatula]	XP_003598420	2.32E-28	123	91	74	hypothetical protein MTR_3g013450
comp33725_c0_seq1	1.543763285	1.481554279	1.418967664	1.487049984	0.64037572	0.185771916	0.45902496	0.654604653	0.966143755	0.439092288	0.64037572	0.476699226	0.543271399	0.654604653	0.966143755	0.536467868	0	0	0.01941617	0.069670735	0.03016	0.014365611	0.640673643	0.193663279	0.43495994	0.718521271	0.193861798	0.999628791	0	0	0	gi|240255960|ref|NP_193441.5|Histone H3 K4-specific methyltransferase SET7/9 family protein [Arabidopsis thaliana]	NP_193441	9.25E-87	319	251	192	phosphatidylinositol-4-phosphate 5-kinase
comp33725_c1_seq1	1.165397956	1.093148306	1.061054265	1.150671493	0.678392558	0.295628768	0.839963724	0.853735598	0.721368414	0.230486116	0.678392558	0.490353147	0.839963724	0.853735598	0.721368414	0.479686448	0	0	0.028063353	0.123787075	0.028414822	0.00298253	0.989435549	0.135082364	0.027199571	0.989435549	0.155177404	0.999628791	1	1	1
comp33732_c0_seq1	3.020177064	2.989380838	3.030753707	3.10284314	0.85088982	0.898801767	0.215808053	0.803302699	0.47525279	0.315120505	0.85088982	0.898801767	0.478173815	0.803302699	0.549138032	0.495366136	0	0	0.01806246	0.115532129	0.022342049	0.006946714	0.82119395	0.066807387	0.225631214	0.82119395	0.101014507	0.999628791	1	1	1	gi|15236355|ref|NP_193119.1|chaperone protein dnaJ 20 [Arabidopsis thaliana]	NP_193119	4.20E-35	147	201	117	chaperone protein dnaj
comp33744_c0_seq1	4.158972112	4.592233953	4.169609427	4.547261234	4.12233E-05	0.884849445	4.52288E-05	1.84462E-05	0.56104106	1.58295E-05	0.031248379	0.884849445	0.032686917	0.02069587	0.579423251	0.018785449	1	0	0.019132051	0.017520795	0.012378983	0.013639049	0.644476286	0.958824072	0.917878283	0.719635551	0.958824072	0.999628791	0	0	0	gi|357478127|ref|XP_003609349.1|hypothetical protein MTR_4g114690 [Medicago truncatula]	XP_003609349	2.74E-52	204	256	156	tetratricopeptide repeat domain-containing protein
comp33744_c0_seq2	3.820241917	4.24085553	3.83431857	4.202750742	2.11265E-05	0.85125763	7.06749E-05	7.74E-06	0.586113554	0.000029709	0.022299494	0.85125763	0.04336157	0.012120101	0.587581335	0.026189544	1	0	0.019909973	0.011600411	0.012993992	0.014475763	0.651005186	0.620793367	0.908558529	0.721171154	0.620793367	0.999628791	0	0	0	gi|357478127|ref|XP_003609349.1|hypothetical protein MTR_4g114690 [Medicago truncatula]	XP_003609349	5.75E-65	247	304	187	tetratricopeptide repeat domain-containing protein
comp33756_c0_seq1	3.744488323	3.755513276	3.741862772	3.768510888	0.824136131	0.940853766	0.537921927	0.72542324	0.756942822	0.265196198	0.824136131	0.940853766	0.571741734	0.72542324	0.756942822	0.484163939	0	0	0.006441587	0.006602837	0.000875422	0.002357235	0.047061953	0.951655013	0.300926223	0.407461683	0.951655013	0.999628791	0	0	1	gi|357443639|ref|XP_003592097.1|Thioredoxin-like protein [Medicago truncatula]	XP_003592097	7.34E-50	196	180	133	thioredoxin m3
comp33760_c0_seq1	2.480085793	2.606384958	2.39395808	2.702385759	0.631237975	0.639995986	0.303922133	0.348898386	0.70028764	0.071746249	0.631237975	0.639995986	0.492330602	0.505305208	0.70028764	0.474306673	0	0	0.152823981	0.207764939	0.044197254	0.112739137	0.199524107	0.731308937	0.32719474	0.536880643	0.731308937	0.999628791	0	0	0	gi|30678744|ref|NP_849278.1|60S acidic ribosomal protein P1-2 [Arabidopsis thaliana]	NP_849278	5.72E-40	162	111	94	60s acidic ribosomal protein p1-1
comp33767_c0_seq1	1.22920906	1.296373705	1.261594129	1.245922361	0.522344087	0.683491015	0.867835606	0.720772962	0.661802641	0.865961609	0.566294628	0.683491015	0.867835606	0.720772962	0.661802641	0.865961609	0	0	0.022637968	0.034227986	0.01407204	0.036270606	0.614564566	0.652741824	0.322021672	0.711918147	0.652741824	0.999628791	0	0	0
comp33780_c0_seq1	1.286452461	1.831889049	1.182389525	1.352480321	0.083258932	0.524859323	0.775232053	0.029399228	0.150146845	0.399806306	0.476686613	0.567125737	0.775232053	0.417489992	0.476686613	0.522644905	0	0	0.116329247	0.348092082	0.038498233	0.195489249	0.250206255	0.260459786	0.098960162	0.565263272	0.260459786	0.999628791	0	0	1	gi|18396229|ref|NP_566175.1|LOB domain-containing protein 41 [Arabidopsis thaliana]	NP_566175	3.10E-76	284	301	191	lob domain-containing protein
comp33781_c0_seq1	1.409718401	1.45706842	1.48078989	1.595206919	0.486651986	0.16846606	0.001784145	0.679849599	0.027584969	0.005879214	0.553308577	0.476686613	0.189505181	0.679849599	0.413281517	0.277837701	0	0	0.011143899	0.012984869	0.003641013	0.00452612	0.244995802	0.85025611	0.817096504	0.562560538	0.85025611	0.999628791	0	0	0	gi|18414994|ref|NP_567545.1|tetratricopeptide repeat domain-containing protein [Arabidopsis thaliana]	NP_567545	1.20E-57	222	294	181	tetratricopeptide repeat domain-containing protein
comp33826_c0_seq1	2.464485539	2.574099089	2.653299336	2.534045099	0.490984679	0.161921967	0.542721972	0.614796893	0.778562744	0.293755671	0.554952079	0.476686613	0.57343504	0.614796893	0.778562744	0.489981107	0	0	0.051689676	0.078714083	0.04931446	0.023871191	0.960088989	0.647584444	0.444814778	0.960088989	0.647584444	0.999628791	0	0	0	gi|357487357|ref|XP_003613966.1|hypothetical protein MTR_5g043190 [Medicago truncatula]	XP_003613966	3.10E-72	270	180	156	hypothetical protein MTR_5g043190
comp33830_c0_seq1	1.395942963	1.34083297	1.33002652	1.25492635	0.738943504	0.762580789	0.447125054	0.961631711	0.655331588	0.753558506	0.738943504	0.762580789	0.539092442	0.961631711	0.655331588	0.753558506	0	0	0.071008922	0.07361482	0.206556951	0.126973063	0.266169972	0.942660605	0.606354039	0.57403169	0.942660605	0.999628791	0	0	0	gi|358343551|ref|XP_003635864.1|hypothetical protein MTR_013s0007 [Medicago truncatula]	XP_003635864	1.00E-33	143	228	132	atofp15 ofp15
comp33835_c0_seq1	2.49517625	2.414759809	2.507647999	2.537696652	0.35807891	0.8948343	0.586143556	0.272093251	0.066005864	0.685765735	0.508199841	0.8948343	0.587594424	0.485426541	0.471397418	0.685765735	0	0	0.02763509	0.013418669	0.02436254	0.007729354	0.893367139	0.503741808	0.23336498	0.893367139	0.503741808	0.999628791	0	0	0	gi|350540094|ref|NP_001234639.1|autophagy 8h [Solanum lycopersicum]	NP_001234639	2.93E-53	206	119	110	autophagy-related protein 8f
comp33857_c0_seq1	1.406726014	1.411264106	1.431083524	1.419157995	0.958282151	0.733579395	0.877088925	0.798580216	0.926762631	0.865492354	0.958282151	0.733579395	0.877088925	0.798580216	0.926762631	0.865492354	0	0	0.019313663	0.020557591	0.010522439	0.018423549	0.521213912	0.921714105	0.553676327	0.683524721	0.921714105	0.999628791	0	0	0	gi|357515449|ref|XP_003628013.1|Cysteine proteinase inhibitor [Medicago truncatula]	XP_003628013	1.33E-27	121	133	92	cysteine proteinase inhibitor
comp33861_c0_seq1	1.677974595	1.688193704	1.635985303	1.755834624	0.887196163	0.552324319	0.218696078	0.461026325	0.282794201	0.057341273	0.887196163	0.576652859	0.478414856	0.544000237	0.487466641	0.464947595	0	0	0.015162438	0.012626229	0.013737023	0.007315438	0.916368094	0.884016069	0.505918747	0.916368094	0.884016069	0.999628791	0	0	0	gi|15241153|ref|NP_197469.1|leucine-rich repeat-containing protein [Arabidopsis thaliana]	NP_197469	2.82E-135	480	336	283	protein phosphatase 1 regulatory subunit
comp33862_c0_seq1	0.502453185	0.828585683	0.117988525	0.354091426	0.572264165	0.339766647	0.725198675	0.156260539	0.355001019	0.421415476	0.58318955	0.502211477	0.725198675	0.476686613	0.507081567	0.53025772	0	0	0.733582045	0.999096767	0.191299779	0.304015163	0.166490428	0.729957845	0.623601625	0.516028821	0.729957845	0.999628791	0	0	0	gi|15217886|ref|NP_176113.1|Disease resistance-responsive (dirigent-like protein) family protein [Arabidopsis thaliana]	NP_176113	6.14E-49	193	202	138	disease resistance response protein
comp33926_c0_seq1	-0.072586099	-0.079827997	-0.081576754	-0.067207207	0.956134923	0.951108192	0.950491188	0.991799146	0.917807674	0.91724077	0.956134923	0.951108192	0.950491188	0.991799146	0.917807674	0.91724077	0	0	0.02888275	0.060346201	0.096757951	0.01497289	0.21062287	0.439642809	0.061443496	0.543615981	0.439642809	0.999628791	0	0	0
comp33929_c0_seq1	1.263366653	1.396869789	1.396842248	1.387497973	0.246828299	0.251091677	0.349063732	0.999709974	0.924778393	0.925879022	0.481192116	0.481879202	0.505314442	0.999709974	0.924778393	0.925879022	0	0	0.058812794	0.013404259	0.017464999	0.041482245	0.208769362	0.176947917	0.364266753	0.542349144	0.183355376	0.999628791	0	0	0	gi|357449003|ref|XP_003594777.1|DNA-directed RNA polymerase II subunit RPB9 [Medicago truncatula]	XP_003594777	1.44E-62	238	114	109	dna-directed rna polymerase ii subunit rpb9
comp33952_c0_seq1	0.567190854	0.479537532	0.800036194	0.549046595	0.722111711	0.372464615	0.9438999	0.121993153	0.728635606	0.251251309	0.722111711	0.51279315	0.9438999	0.476686613	0.728635606	0.481943809	0	0	0.254239199	0.082975652	0.135648662	0.134255046	0.507183287	0.300517458	0.991234485	0.678660624	0.300517458	0.999628791	0	0	0	gi|30689711|ref|NP_849712.1|basic helix-loop-helix domain-containing protein [Arabidopsis thaliana]	NP_849712	4.27E-30	130	93	81	transcription factor bhlh135
comp33959_c0_seq1	-0.32265488	0.202339284	-0.609131017	-0.143857307	0.392473302	0.664730509	0.744800019	0.150331586	0.40143555	0.34022528	0.519982163	0.664730509	0.744800019	0.476686613	0.523321991	0.502361773	0	0	1.470915293	0.573983135	1.069755745	0.2874188	0.735277766	0.382863729	0.175525026	0.742223009	0.382863729	0.999628791	0	0	0	gi|357438637|ref|XP_003589594.1|Calmodulin-like protein [Medicago truncatula]	XP_003589594	6.42E-28	122	148	92	calcium-binding protein cml42
comp34007_c0_seq1	2.632295478	2.599960066	2.626652651	2.733931206	0.669086515	0.935768587	0.049754612	0.746121151	0.052103049	0.081754705	0.669086515	0.935768587	0.45635863	0.746121151	0.45935062	0.476686613	0	0	0.011160699	0.018438661	0.017487058	0.00295376	0.634176949	0.590079157	0.073272927	0.7169885	0.590079157	0.999628791	0	0	0	gi|145334327|ref|NP_001078545.1|nuclear factor Y, subunit B12 [Arabidopsis thaliana]	NP_001078545	9.33E-68	255	162	145	protein dr1-like protein
comp34034_c0_seq1	2.165475794	2.296493004	2.335207827	2.201278373	0.461632764	0.211356486	0.78766505	0.788312499	0.510638664	0.125498445	0.544172933	0.47782989	0.78766505	0.788312499	0.562133736	0.476686613	0	0	0.082239389	0.083491259	0.021077593	0.020821617	0.161424889	0.959300937	0.989628676	0.512639919	0.959300937	0.999628791	0	0	0	gi|357459529|ref|XP_003600045.1|hypothetical protein MTR_3g051110 [Medicago truncatula]	XP_003600045	1.08E-59	228	140	120	pollen_ole_e_i-domain containing protein
comp34046_c0_seq1	1.676322132	1.512667605	1.566179006	1.572830123	0.141056751	0.1659147	0.193308161	0.598105127	0.554688125	0.922038273	0.476686613	0.476686613	0.476861456	0.598105127	0.577472242	0.922038273	0	0	0.021704695	0.038682793	0.013358403	0.013627469	0.607247484	0.538879408	0.983074164	0.709875348	0.538879408	0.999628791	0	0	0	gi|357493889|ref|XP_003617233.1|Calcium dependent protein kinase [Medicago truncatula]	XP_003617233	8.34E-89	325	241	185	calcium dependent protein kinase
comp34046_c0_seq2	1.712686381	1.545945361	1.595336643	1.615905704	0.13118111	0.120097768	0.207947263	0.625736955	0.497656329	0.756212281	0.476686613	0.476686613	0.477612307	0.625736955	0.557414737	0.756212281	0	0	0.019338581	0.039745291	0.011855047	0.013732173	0.604341636	0.449376917	0.875791918	0.70907936	0.449376917	0.999628791	0	0	0	gi|357505097|ref|XP_003622837.1|Calcium dependent protein kinase [Medicago truncatula]	XP_003622837	1.99E-239	827	544	466	calcium dependent protein kinase
comp34050_c0_seq1	2.598048616	3.076781215	2.610263258	3.105921062	0.014292072	0.890196143	0.008246275	0.014387904	0.899701613	0.008143155	0.361874073	0.890196143	0.310242572	0.362380344	0.899701613	0.30923059	0	0	0.02741906	0.134732465	0.018306165	0.150577655	0.668342129	0.110863192	0.037252578	0.726232575	0.137386217	0.999628791	0	1	1	gi|357467685|ref|XP_003604127.1|4-coumarate CoA ligase [Medicago truncatula]	XP_003604127	1.06E-232	805	542	465	4-coumarate ligase
comp34070_c0_seq1	1.264149704	1.306465214	0.885272261	1.218478531	0.943633093	0.353881687	0.906361626	0.408079193	0.858103694	0.136009403	0.943633093	0.506724802	0.906361626	0.525434942	0.858103694	0.476686613	0	0	0.779765396	1.094392321	0.173925058	0.100921625	0.125261975	0.707426034	0.564814593	0.48564418	0.707426034	0.999628791	1	1	1	gi|18402825|ref|NP_565732.1|uncharacterized protein [Arabidopsis thaliana]	NP_565732	1.18E-15	81	78	57	uncharacterized protein
comp34071_c0_seq1	1.639235295	1.629973134	1.732150926	1.567393427	0.915870331	0.467257936	0.485531734	0.398843531	0.506152029	0.218096755	0.915870331	0.546325375	0.552966562	0.52230419	0.560416381	0.478325114	0	0	0.02747644	0.014531972	0.066650034	0.03372814	0.353033575	0.556882702	0.472663753	0.616276955	0.556882702	0.999628791	0	0	0	gi|18419941|ref|NP_568376.1|Thermospermine synthase ACAULIS5 [Arabidopsis thaliana]	NP_568376	1.12E-139	495	337	275	spermine synthase
comp34074_c0_seq1	3.319814312	3.888719397	3.337561784	3.882367933	0.00395353	0.808945145	0.00089388	0.004897685	0.976480626	0.001154117	0.244999222	0.808945145	0.148119606	0.262035683	0.976480626	0.16199462	0	0	0.01610947	0.137146494	0.01532828	0.106673086	0.957828443	0.037300839	0.052812523	0.957828443	0.072480442	0.999628791	1	1	1	gi|30688445|ref|NP_850337.1|cytochrome P450 98A3 [Arabidopsis thaliana]	NP_850337	1.72E-224	777	507	432	flavonoid 3 -hydroxylase
comp34103_c0_seq1	2.406681816	2.350622323	2.416288755	2.434150494	0.618424906	0.896747408	0.712265945	0.498684954	0.392455785	0.706941165	0.618424906	0.896747408	0.712265945	0.557744234	0.519977548	0.706941165	0	0	0.025586543	0.039960708	0.006427761	0.00671307	0.155732328	0.629497454	0.963149978	0.508428377	0.629497454	0.999628791	0	0	1
comp34123_c0_seq1	2.919448355	2.971888296	2.904959317	2.965623105	0.585306365	0.83879006	0.597145227	0.37363561	0.944329634	0.340540853	0.587304809	0.83879006	0.597145227	0.513128388	0.944329634	0.502460109	0	0	0.025391694	0.023463363	0.004218735	0.018883786	0.070899102	0.965949283	0.125635617	0.436572529	0.965949283	0.999628791	0	0	0	gi|357495491|ref|XP_003618034.1|Transmembrane emp24 domain-containing protein [Medicago truncatula]	XP_003618034	7.89E-83	305	212	172	transmembrane emp24 domain-containing protein
comp34158_c0_seq1	1.350376207	1.367488026	0.963506507	1.295530301	0.96590096	0.182521283	0.844847954	0.239879917	0.829871192	0.075717003	0.96590096	0.476686613	0.844847954	0.480261686	0.829871192	0.475381125	0	0	0.370128631	0.471836377	0.098962727	0.088439558	0.17402676	0.780345364	0.904822216	0.521188675	0.780345364	0.999628791	0	0	1	gi|350534998|ref|NP_001233914.1|plant cell wall protein SlTFR88 [Solanum lycopersicum]	NP_001233914	8.64E-35	146	219	133	late embryogenesis abundant hydroxyproline-rich glycoprot
comp34164_c0_seq1	1.715579738	1.73895371	1.592857795	1.684869924	0.85270525	0.084565571	0.650736084	0.256826545	0.66914404	0.19311297	0.85270525	0.476686613	0.650736084	0.483046403	0.66914404	0.476861456	0	0	0.013061058	0.06623017	0.014222245	0.013680596	0.927812735	0.104545238	0.967051412	0.927812735	0.132474686	0.999628791	0	0	1	gi|18404413|ref|NP_564627.1|Tubby-like F-box protein 7 [Arabidopsis thaliana]	NP_564627	1.84E-102	371	326	228	tubby-like f-box protein
comp34169_c0_seq1	1.589357213	1.538224606	1.576135814	1.572630813	0.18021215	0.739652538	0.764565363	0.123370919	0.456253988	0.941648731	0.476686613	0.739652538	0.764565363	0.476686613	0.542295614	0.941648731	0	0	0.007005236	0.000915724	0.002218269	0.011179909	0.232624607	0.071137918	0.100396723	0.556059042	0.104590342	0.999628791	0	1	1	gi|357492791|ref|XP_003616684.1|Peptide-N4-(N-acetyl-beta-glucosaminyl)asparagine amidase A [Medicago truncatula]	XP_003616684	2.16E-157	555	618	398	peptide-n4-(n-acetyl-beta-glucosaminyl)asparagine amidase
comp34177_c0_seq1	0.746883905	0.663803946	0.694502217	0.679773929	0.454415202	0.714454724	0.598813097	0.821686187	0.893619546	0.921842389	0.541596452	0.714454724	0.598813097	0.821686187	0.893619546	0.921842389	0	0	0.041040249	0.0249691	0.078315977	0.053347334	0.495285223	0.650553933	0.683814688	0.674474193	0.650553933	0.999628791	0	0	0	gi|15239259|ref|NP_196207.1|UDP-glucoronosyl/UDP-glucosyl transferase family protein [Arabidopsis thaliana]	NP_196207	2.55E-14	76	69	53	udp-glycosyltransferase-like protein
comp34214_c0_seq1	1.315840854	1.278878485	1.351128678	1.355239709	0.776973242	0.698473302	0.603241105	0.607235386	0.560547016	0.964076302	0.776973242	0.698473302	0.603241105	0.607235386	0.579236334	0.964076302	0	0	0.016474967	0.069015674	0.031824707	0.016864194	0.487309578	0.148141478	0.502638401	0.67149262	0.164495384	0.999628791	0	0	0	gi|357479885|ref|XP_003610228.1|RING finger-like protein [Medicago truncatula]	XP_003610228	3.08E-30	131	180	100	ring finger protein
comp34230_c0_seq1	1.555017997	1.496464025	1.550177808	1.569847946	0.273469015	0.928754886	0.775924142	0.302218639	0.146536491	0.698855491	0.485591923	0.928754886	0.775924142	0.491789495	0.476686613	0.698855491	0	0	0.00895254	0.006018703	0.008170162	0.006877614	0.922511068	0.721781971	0.854715199	0.922511068	0.721781971	0.999628791	0	0	0	gi|357466491|ref|XP_003603530.1|hypothetical protein MTR_3g108780 [Medicago truncatula]	XP_003603530	1.72E-52	206	377	202	hypothetical protein MTR_3g108780
comp34241_c0_seq1	1.433362521	1.430521056	1.446624996	1.497200455	0.973917658	0.877722864	0.522270481	0.815541365	0.435030457	0.548897558	0.973917658	0.877722864	0.566265771	0.815541365	0.534913054	0.575547964	0	0	0.029864312	0.011896362	0.01353357	0.0276716	0.405421481	0.393312437	0.451186083	0.638748593	0.393312437	0.999628791	0	0	0	gi|358347848|ref|XP_003637963.1|Cysteine-rich receptor-like protein kinase [Medicago truncatula]	XP_003637963	1.73E-36	152	252	142	cysteine-rich receptor-like protein kinase
comp34296_c0_seq1	2.08848878	2.038063677	2.142481388	2.191392114	0.683915148	0.175507918	0.031682799	0.410279879	0.238556659	0.337730619	0.683915148	0.476686613	0.424656422	0.526134095	0.480150993	0.501483456	0	0	0.002902794	0.071958919	0.005929823	0.008910025	0.451752696	0.003413008	0.665903238	0.656620122	0.029487356	0.999628791	1	1	1	gi|79326551|ref|NP_001031814.1|cytochrome P450, family 96, subfamily A, polypeptide 10 [Arabidopsis thaliana]	NP_001031814	1.61E-134	478	492	324	cytochrome p450
comp34297_c0_seq1	1.05046966	1.05533128	1.124353615	1.078198573	0.960976981	0.296035656	0.743134554	0.482620897	0.833523551	0.577376366	0.960976981	0.490444357	0.743134554	0.551922973	0.833523551	0.584828449	0	0	0.015162944	0.035445093	0.013203312	0.026559687	0.883000381	0.376767109	0.461376869	0.883000381	0.376767109	0.999628791	0	0	0
comp34297_c0_seq2	1.088516644	1.086184945	1.154947211	1.124277755	0.981492289	0.278886952	0.636801616	0.494885696	0.729298165	0.68317004	0.981492289	0.486723146	0.636801616	0.556358346	0.729298165	0.68317004	0	0	0.010889792	0.040127091	0.010420152	0.02243261	0.962595351	0.185145289	0.419910614	0.962595351	0.188573842	0.999628791	0	0	0
comp34310_c0_seq1	1.475878758	1.39680161	1.433362438	1.465874763	0.572461481	0.672081344	0.932465329	0.735203902	0.581102941	0.678468319	0.583231335	0.672081344	0.932465329	0.735203902	0.586093472	0.678468319	0	0	0.052162017	0.051308382	0.00651417	0.029266819	0.039428168	1	0.124771647	0.397065555	1	0.999628791	0	0	1
comp34311_c0_seq1	2.865917455	2.921127265	2.919097862	2.92079856	0.664335001	0.673028603	0.692812644	0.984739842	0.997834732	0.988681026	0.664335001	0.673028603	0.692812644	0.984739842	0.997834732	0.988681026	0	0	0.060352495	0.028144262	0.032018267	0.051969549	0.503403571	0.479735713	0.608004524	0.677142038	0.479735713	0.999628791	0	0	0	gi|357447859|ref|XP_003594205.1|Cucumber peeling cupredoxin [Medicago truncatula]	XP_003594205	2.92E-29	127	163	96	copper ion binding electron carrier protein
comp34315_c0_seq1	0.953577183	0.969515335	1.051906124	0.844614316	0.879977484	0.399108473	0.330739496	0.582538947	0.395361902	0.185583636	0.879977484	0.522377263	0.499522067	0.586498487	0.520988318	0.476686613	0	0	0.006399138	0.048894319	0.071562905	0.065099473	0.019156754	0.046672634	0.919799468	0.37194108	0.082282375	0.999628791	0	1	1
comp34316_c0_seq1	3.16052116	3.152481739	3.182382343	3.21570858	0.893359826	0.713470924	0.307479552	0.529017122	0.119462862	0.391131221	0.893359826	0.713470924	0.493272628	0.568562075	0.476686613	0.519472328	0	0	0.014301671	0.005589521	0.006337738	0.002314838	0.3925987	0.383646398	0.293166857	0.633804793	0.383646398	0.999628791	0	0	0
comp34340_c0_seq1	1.444828724	1.453305374	1.413386582	1.394615173	0.923949496	0.672371824	0.663974595	0.65588446	0.641253285	0.8711837	0.923949496	0.672371824	0.663974595	0.65588446	0.641253285	0.8711837	0	0	0.015785268	0.025238079	0.016365852	0.061896509	0.969348873	0.612915629	0.170627504	0.969348873	0.612915629	0.999628791	0	0	0	gi|15223275|ref|NP_177245.1|MLP-like protein 43 [Arabidopsis thaliana]	NP_177245	5.33E-09	59	64	39	mlp-like protein 43
comp34340_c0_seq2	1.555262671	1.603604762	1.520783079	1.488700637	0.646957268	0.687627249	0.571423391	0.414463082	0.376207101	0.776561156	0.646957268	0.687627249	0.582904766	0.527704538	0.51398494	0.776561156	0	0	0.024205616	0.033783037	0.018584501	0.055937865	0.778907412	0.711596786	0.25180773	0.778907412	0.711596786	0.999628791	0	0	0	gi|15223275|ref|NP_177245.1|MLP-like protein 43 [Arabidopsis thaliana]	NP_177245	1.66E-10	64	63	40	mlp-like protein 43
comp34343_c0_seq1	1.455819537	1.588938449	1.485223755	1.527478385	0.269694031	0.740898415	0.295717439	0.408209531	0.578148072	0.584527033	0.484848791	0.740898415	0.490381612	0.52546823	0.58503679	0.587050478	0	0	0.019051909	0.052666543	0.027026321	0.007595324	0.710579955	0.294494436	0.189886677	0.736365371	0.294494436	0.999628791	0	0	0	gi|15239667|ref|NP_199677.1|B-cell receptor-associated protein 31-like protein [Arabidopsis thaliana]	NP_199677	9.96E-81	299	212	186	b-cell receptor-associated protein 31-like protein
comp34364_c0_seq1	1.601511928	1.508496146	1.545251303	1.600420752	0.587756	0.650666803	0.992975648	0.845558619	0.62711466	0.70867563	0.588162104	0.650666803	0.992975648	0.845558619	0.62711466	0.70867563	0	0	0.026276192	0.120361873	0.063437232	0.063502456	0.355540069	0.126153014	0.999127712	0.617448606	0.148790412	0.999856792	0	0	0	gi|255573722|ref|XP_002527782.1|Pectinesterase-1 precursor, putative [Ricinus communis]	XP_002527782	3.18E-96	350	241	201	pectinesterase 2
comp34458_c0_seq1	1.164816267	1.103468128	0.943800894	1.241422297	0.85205711	0.323683887	0.739869771	0.567531022	0.630094868	0.05769905	0.85205711	0.497455873	0.739869771	0.58155764	0.630094868	0.465127543	0	0	0.232718574	0.332583864	0.052768636	0.077467017	0.129150064	0.693975807	0.683808775	0.488375837	0.693975807	0.999628791	0	0	1	gi|350536443|ref|NP_001233991.1|pathogenesis-related genes transcriptional activator PTI6 [Solanum lycopersicum]	NP_001233991	6.52E-63	240	248	163	ethylene responsive transcription factor 2b
comp34471_c0_seq1	1.716420364	1.658747319	1.764367404	1.761440047	0.242042075	0.363837078	0.251391272	0.062367265	0.020082811	0.948652601	0.480761424	0.510158747	0.481977759	0.469106948	0.389314641	0.948652601	0	0	0.006274417	0.00617679	0.009660076	0.002414546	0.647380217	1	0.154322756	0.720386162	1	0.999628791	0	0	0	gi|22329099|ref|NP_194986.2|C3H4 type zinc finger protein [Arabidopsis thaliana]	NP_194986	2.02E-82	305	328	211	ring u-box domain-containing protein
comp34492_c0_seq1	2.700032535	2.703653708	2.670761681	2.712638504	0.965473613	0.751670419	0.877392946	0.661917483	0.883666111	0.566984722	0.965473613	0.751670419	0.877392946	0.661917483	0.883666111	0.581339285	0	0	0.028935785	0.009969224	0.020935703	0.01005943	0.7311631	0.32392449	0.440277232	0.741192166	0.32392449	0.999628791	0	0	0	gi|15236497|ref|NP_193178.1|HR-like lesion-inducing protein-like protein [Arabidopsis thaliana]	NP_193178	7.97E-40	162	153	108	hr-like lesion-inducing protein
comp34499_c1_seq1	1.08327059	0.871488859	1.066999756	0.928203787	0.413544284	0.93241179	0.448973322	0.384185225	0.80726503	0.383715454	0.527295353	0.93241179	0.539774005	0.516859809	0.80726503	0.516699423	0	0	0.155537693	0.191257586	0.059522864	0.085849538	0.315294901	0.808212416	0.697574832	0.597743217	0.808212416	0.999628791	0	0	0	gi|15229405|ref|NP_188965.1|ethylene-responsive transcription factor 1B [Arabidopsis thaliana]	NP_188965	5.84E-35	146	127	97	ethylene-responsive transcription factor 1b
comp34512_c0_seq1	1.061892294	1.07191807	1.02474229	1.086728667	0.959149093	0.84021722	0.879496172	0.782952951	0.920781681	0.642980107	0.959149093	0.84021722	0.879496172	0.782952951	0.920781681	0.642980107	0	0	0.125523322	0.081970212	0.07268511	0.031220941	0.563348891	0.700698686	0.375170611	0.696822955	0.700698686	0.999628791	0	0	0	gi|15241759|ref|NP_201028.1|glycosyltransferase 18 [Arabidopsis thaliana]	NP_201028	9.28E-140	496	418	307	xyloglucan galactosyltransferase katamari1
comp345325_c0_seq1	-0.163809708	0.247876309	-0.121355727	-0.315695441	0.088540749	0.895090136	0.651000365	0.138112221	0.039777457	0.570817357	0.476686613	0.895090136	0.651000365	0.476686613	0.442553897	0.582714477	0	0	0.289828719	0.021418371	0.315643953	0.365374484	0.927683808	0.025758058	0.876361269	0.927683808	0.059644742	0.999628791	0	1	1
comp345457_c0_seq1	0.29469341	0.304704628	0.320369502	0.273988795	0.953007058	0.86608496	0.900597294	0.918521113	0.853755956	0.755095485	0.953007058	0.86608496	0.900597294	0.918521113	0.853755956	0.755095485	0	0	0.083511864	0.070944176	0.051871667	0.077000047	0.613991083	0.899620361	0.675235532	0.711771539	0.899620361	0.999628791	0	0	0
comp34546_c0_seq1	1.293137994	1.092167153	1.316081046	1.221759181	0.161798936	0.795475128	0.45767696	0.068800633	0.298859442	0.115925714	0.476686613	0.795475128	0.542771749	0.472609231	0.491056953	0.476686613	0	0	0.03961037	0.062290332	0.00609317	0.013576874	0.060705884	0.624607562	0.399821263	0.422659888	0.624607562	0.999628791	0	1	1
comp34597_c0_seq1	3.45804485	3.537607233	3.557599005	3.584722773	0.504292249	0.329328739	0.225376461	0.800597646	0.56355016	0.6042781	0.559778831	0.499181735	0.479112101	0.800597646	0.58026166	0.6042781	0	0	0.052376936	0.024667195	0.006951153	0.008941424	0.044792436	0.485527708	0.789061501	0.405189693	0.485527708	0.999628791	0	1	1	gi|145359900|ref|NP_178522.2|RPM1-interacting protein 4-like protein [Arabidopsis thaliana]	NP_178522	5.98E-22	102	70	54	rpm1-interacting protein 4 family protein
comp34604_c0_seq1	1.397264885	1.801229455	1.123440452	1.424819605	0.390706451	0.423487142	0.931912525	0.123272478	0.36693582	0.256644484	0.519318072	0.530868768	0.931912525	0.476686613	0.511119983	0.483045534	0	0	0.440820045	0.690158544	0.231489248	0.166928417	0.496662252	0.627752316	0.728504521	0.674944781	0.627752316	0.999628791	0	0	0	gi|15241478|ref|NP_199252.1|FAD-binding and BBE domain-containing protein [Arabidopsis thaliana]	NP_199252	1.08E-20	98	95	62	fad-binding and bbe domain-containing protein
comp34629_c0_seq1	4.082491694	4.124722651	4.122022067	4.189727911	0.711287837	0.636942112	0.229215597	0.974944059	0.47236055	0.148174917	0.711287837	0.636942112	0.479438848	0.974944059	0.548182167	0.476686613	0	0	0.036673976	0.032607575	0.00407723	0.008028481	0.030787413	0.935465825	0.474931311	0.385690166	0.935465825	0.999628791	0	1	1	gi|30682547|ref|NP_849375.1|uncharacterized protein [Arabidopsis thaliana]	NP_849375	1.42E-22	104	71	60	uncharacterized protein
comp34633_c0_seq1	1.265889856	1.254644018	1.306527474	1.318735635	0.907833626	0.629777924	0.505435023	0.459366516	0.317676058	0.762980099	0.907833626	0.629777924	0.560194003	0.543435826	0.496009163	0.762980099	0	0	0.034042596	0.017568961	0.007233834	0.002320271	0.114384469	0.541323101	0.237641614	0.477162445	0.541323101	0.999628791	1	1	1	gi|357515669|ref|XP_003628123.1|BZIP transcription factor [Medicago truncatula]	XP_003628123	1.70E-35	148	158	107	abscisic acid-insensitive 5-like protein
comp34641_c0_seq1	2.786336022	2.801332186	2.747800974	2.668946819	0.87085186	0.592048263	0.086024465	0.50088649	0.084544072	0.094497509	0.87085186	0.592048263	0.476686613	0.558607092	0.476686613	0.476686613	0	0	0.021581073	0.023423584	0.008407921	0.003636126	0.324090665	0.906245055	0.378920025	0.601774486	0.906245055	0.999628791	0	0	1	gi|15233124|ref|NP_191708.1|polygalacturonase-like protein [Arabidopsis thaliana]	NP_191708	8.68E-208	722	475	399	polygalacturonase-like protein
comp34652_c0_seq1	2.170591704	2.160473862	2.209359789	2.2627243	0.900331426	0.542260238	0.055092303	0.621476166	0.255785429	0.466781083	0.900331426	0.573277658	0.462401009	0.621476166	0.482744375	0.546135491	0	0	0.00231451	0.029842491	0.021102344	0.009878711	0.029904915	0.015228224	0.424535084	0.385357294	0.0475052	0.999628791	0	1	1
comp34653_c0_seq1	3.281400346	3.328422997	3.284875304	3.403888475	0.514102208	0.95774567	0.079970206	0.522094729	0.282444302	0.06999255	0.563416944	0.95774567	0.476371224	0.56620878	0.487418929	0.473632173	0	0	0.014197694	0.013175863	0.010940006	0.012112462	0.781837633	0.969348832	0.913768431	0.781837633	0.969348832	0.999628791	0	0	0	gi|145325427|ref|NP_001077718.1|ethylene-responsive transcription factor RAP2-12 [Arabidopsis thaliana]	NP_001077718	4.33E-58	224	355	198	ethylene-responsive transcription factor rap2-12
comp34678_c0_seq1	1.81473786	1.576657738	1.702607182	1.737376929	0.254793339	0.461337107	0.578527471	0.566779603	0.44872872	0.825896798	0.482686372	0.544092256	0.585147904	0.581288447	0.53967212	0.825896798	0	0	0.05000326	0.163860947	0.083442337	0.062388753	0.587827636	0.225131979	0.757456609	0.704116132	0.225131979	0.999628791	0	0	0	gi|79320047|ref|NP_001031196.1|vacuolar cation/proton exchanger 5 [Arabidopsis thaliana]	NP_001031196	5.37E-158	556	428	350	vacuolar cation proton exchanger
comp34688_c0_seq1	2.994557488	3.105771117	2.962618134	3.015571796	0.054679695	0.462663149	0.700803384	0.002348964	0.101743871	0.203486548	0.462163691	0.544599927	0.700803384	0.209446961	0.476686613	0.477185882	0	0	0.009302224	0.006998353	0.001590021	0.008109257	0.075024645	0.805697048	0.098132415	0.4401818	0.805697048	0.999628791	0	0	0	gi|15230945|ref|NP_188610.1|DEAD-box ATP-dependent RNA helicase 2 [Arabidopsis thaliana]	NP_188610	1.80E-200	697	398	379	eukaryotic initiation factor 4a
comp34709_c0_seq1	0.484285211	0.616338488	0.632712068	0.731389426	0.107048945	0.091191319	0.023510901	0.761672752	0.151934967	0.246354314	0.476686613	0.476686613	0.401203205	0.761672752	0.476686613	0.481124998	0	0	0.030660754	0.004917507	0.01109076	0.029742924	0.288718333	0.100562257	0.302841128	0.585673433	0.129239527	0.999628791	0	0	0	gi|357481437|ref|XP_003611004.1|Ethylene-responsive transcription factor ERF061 [Medicago truncatula]	XP_003611004	6.81E-85	313	318	216	ethylene-responsive transcription factor rap2-4
comp34717_c0_seq1	1.413406862	1.393019595	1.392669466	1.370149701	0.806652838	0.799910721	0.63524565	0.994995986	0.739061636	0.736196535	0.806652838	0.799910721	0.63524565	0.994995986	0.739061636	0.736196535	0	0	0.030662727	0.008186723	0.008390558	0.017643482	0.18126045	0.224953275	0.434002337	0.526761047	0.224953275	0.999628791	0	0	0	gi|357482915|ref|XP_003611744.1|hypothetical protein MTR_5g017410 [Medicago truncatula]	XP_003611744	4.08E-165	580	400	341	hypothetical protein MTR_5g017410
comp34720_c0_seq1	0.786694696	0.902384173	0.783777013	0.751408293	0.35361976	0.982819773	0.770949732	0.213571119	0.043822968	0.720870045	0.506620096	0.982819773	0.770949732	0.477967428	0.449094446	0.720870045	0	0	0.072573368	0.013539406	0.034715233	0.013084985	0.437548325	0.128882454	0.307963214	0.650458881	0.150686642	0.999628791	0	0	1	gi|18420009|ref|NP_568021.1|mortality factor 4-like protein 1 [Arabidopsis thaliana]	NP_568021	6.01E-46	182	127	106	mortality factor 4-like protein 1
comp34735_c0_seq1	1.039984108	1.165253061	0.953019461	1.183554642	0.26909665	0.407893616	0.203940331	0.030747945	0.853958346	0.018897167	0.484689978	0.525414089	0.477219678	0.42222426	0.853958346	0.38533765	0	0	0.043187595	0.024551649	0.020161622	0.028260093	0.422882962	0.60419679	0.720024091	0.645248837	0.60419679	0.999628791	0	0	0	gi|357442447|ref|XP_003591501.1|hypothetical protein MTR_1g088260 [Medicago truncatula]	XP_003591501	3.47E-44	177	153	115	hypothetical protein MTR_1g088260
comp347448_c0_seq1	-0.040920753	0.29507049	-0.074623112	0.293846585	0.128804786	0.82344797	0.026596597	0.053810788	0.994392542	0.000297341	0.476686613	0.82344797	0.410911737	0.460962238	0.994392542	0.093615393	1	0	0.103879003	0.137287665	0.029294865	0.012495494	0.191031361	0.752734001	0.371334712	0.532676373	0.752734001	0.999628791	0	1	1	gi|357491461|ref|XP_003616018.1|Plant-specific domain TIGR01568 family protein [Medicago truncatula]	XP_003616018	2.40E-36	152	376	183	plant-specific domain tigr01568 family protein
comp34757_c0_seq1	0.815988546	0.764126028	0.846615734	0.679452683	0.674373819	0.83003372	0.159454034	0.626142032	0.519423372	0.27028603	0.674373819	0.83003372	0.476686613	0.626142032	0.56527989	0.485013193	0	0	0.020477527	0.05678965	0.098347571	0.03168594	0.110068886	0.293054418	0.239399213	0.474425525	0.293054418	0.999628791	0	0	0	gi|357455581|ref|XP_003598071.1|hypothetical protein MTR_3g005930 [Medicago truncatula]	XP_003598071	1.09E-08	57	37	27	glycine-rich protein
comp34763_c0_seq1	0.707723533	0.76511309	0.79395351	0.726888975	0.525993701	0.347188789	0.851382998	0.673067794	0.646055969	0.426807293	0.567510243	0.50463363	0.851382998	0.673067794	0.646055969	0.532015769	0	0	0.034095975	0.011045628	0.013918736	0.027002291	0.347880582	0.297414808	0.484527158	0.613541319	0.297414808	0.999628791	0	0	0	gi|358343567|ref|XP_003635872.1|Histone acetyltransferase [Medicago truncatula]	XP_003635872	3.38E-20	97	130	73	histone acetyltransferase
comp34766_c0_seq1	2.914666091	2.863837584	2.813162506	2.873887745	0.6426083	0.302138101	0.659190726	0.641176812	0.92316675	0.508346417	0.6426083	0.491782365	0.659190726	0.641176812	0.92316675	0.561229489	0	0	0.027982546	0.034771612	0.026965792	0.021719609	0.968592319	0.800079483	0.818126585	0.968592319	0.800079483	0.999628791	0	0	0	gi|357478217|ref|XP_003609394.1|Calmodulin-like protein [Medicago truncatula]	XP_003609394	1.51E-52	205	235	146	calmodulin-like protein
comp34799_c0_seq1	1.872528194	1.850050047	1.874703074	1.846549984	0.843870328	0.977420528	0.751894039	0.795711543	0.971911178	0.594254665	0.843870328	0.977420528	0.751894039	0.795711543	0.971911178	0.594254665	0	0	0.028832007	0.039349063	0.005676439	0.010524027	0.09890899	0.728395008	0.514451953	0.463357668	0.728395008	0.999628791	0	0	1	gi|186512990|ref|NP_001119037.1|uncharacterized protein [Arabidopsis thaliana]	NP_001119037	6.76E-13	72	69	46	uncharacterized protein
comp34810_c0_seq1	5.06167715	5.097977519	5.072962716	5.117183656	0.496918346	0.769836858	0.183411943	0.551394607	0.662117238	0.07983144	0.557154943	0.769836858	0.476686613	0.57636462	0.662117238	0.476337934	0	0	0.007473372	0.007505783	0.001201443	0.002224323	0.066366688	0.967873011	0.515397483	0.429658568	0.967873011	0.999628791	0	0	1	gi|357520819|ref|XP_003630698.1|Profilin [Medicago truncatula]	XP_003630698	2.21E-59	227	131	117	profilin 3
comp34815_c0_seq1	5.442510186	5.450617122	5.382541455	5.560433981	0.932548096	0.379387268	0.088593648	0.444842153	0.219752771	0.00420255	0.932548096	0.515186656	0.476686613	0.538280533	0.478582998	0.249687686	0	0	0.017286943	0.0302658	0.00935206	0.008611167	0.516456222	0.550687677	0.930039928	0.682018261	0.550687677	0.999628791	0	0	0	gi|334183935|ref|NP_001185408.1|dehydrin ERD14 [Arabidopsis thaliana]	NP_001185408	8.17E-43	173	219	134	dehydrin erd14
comp34819_c0_seq1	3.369234002	3.312750712	3.31169339	3.276186995	0.133171977	0.170529959	0.108161687	0.96402364	0.417883168	0.466702655	0.476686613	0.476686613	0.476686613	0.96402364	0.528991726	0.546118654	0	0	0.007177866	0.000498988	0.002612432	0.011097939	0.291536335	0.023019865	0.138378404	0.587073798	0.056665469	0.999628791	1	1	1	gi|225448433|ref|XP_002269949.1|PREDICTED: phosphoinositide phospholipase C 2 isoform 1 [Vitis vinifera]	XP_002269949	1.52E-261	901	595	498	phosphoinositide phospholipase c 2
comp34820_c0_seq1	1.801223596	1.799928951	1.803009019	1.798339802	0.976089277	0.968276936	0.949899261	0.943430758	0.971472968	0.919319103	0.976089277	0.968276936	0.949899261	0.943430758	0.971472968	0.919319103	0	0	0.005836338	0.004223	0.005942216	0.006472888	0.98474032	0.776230828	0.927501743	0.98474032	0.776230828	0.999628791	0	0	0	gi|18404877|ref|NP_564656.1|ALA-interacting subunit 3 [Arabidopsis thaliana]	NP_564656	2.09E-149	527	349	292	ala-interacting subunit 5
comp34826_c0_seq1	3.490429671	3.550607176	3.538323702	3.559603585	0.311907252	0.317369831	0.108476634	0.813700211	0.84835429	0.503509611	0.494534548	0.495934778	0.476686613	0.813700211	0.84835429	0.559498199	0	0	0.008664638	0.009556624	0.004387083	0.001455501	0.473007129	0.893533071	0.251231364	0.6651857	0.893533071	0.999628791	0	0	0	gi|15237987|ref|NP_197258.1|BolA-like protein [Arabidopsis thaliana]	NP_197258	3.79E-32	137	98	79	#NAME?
comp34827_c0_seq1	3.015937989	3.221282681	2.943705743	3.280022157	0.012909653	0.337512696	0.005511529	0.00081002	0.478576884	0.00047784	0.353575458	0.501429617	0.272113923	0.143342202	0.550497022	0.115649564	0	0	0.018347556	0.012716894	0.013988119	0.024359856	0.773199845	0.744184912	0.557454264	0.773199845	0.744184912	0.999628791	0	0	0	gi|15238827|ref|NP_199598.1|uncharacterized protein [Arabidopsis thaliana]	NP_199598	5.73E-55	213	161	129	cobalt ion binding protein
comp34829_c0_seq1	4.926117403	4.889569974	5.012724527	4.974386892	0.619314762	0.023563229	0.130116333	0.097608994	0.230568671	0.160982777	0.619314762	0.401258007	0.476686613	0.476686613	0.479686448	0.476686613	0	0	0.004433317	0.022485751	0.002993183	0.001151314	0.676948722	0.104499652	0.317782633	0.728375054	0.132430007	0.999628791	1	1	1	gi|15235021|ref|NP_192768.1|cupin domain-containing protein [Arabidopsis thaliana]	NP_192768	3.74E-45	180	115	95	cupin domain-containing protein
comp34830_c0_seq1	0.975230314	0.993436092	0.846637322	0.872519898	0.931491619	0.124256235	0.386019907	0.472410301	0.58392047	0.796718513	0.931491619	0.476686613	0.517595609	0.548194805	0.586880544	0.796718513	0	0	0.029930107	0.193432761	0.008426719	0.050469618	0.190487754	0.065449974	0.07159984	0.532406104	0.09987601	0.999628791	1	1	1	gi|357481525|ref|XP_003611048.1|hypothetical protein MTR_5g009870 [Medicago truncatula]	XP_003611048	2.31E-30	132	322	167	hypothetical protein MTR_5g009870
comp34831_c0_seq1	3.396989451	3.453669589	3.342788541	3.422005805	0.57378297	0.487086333	0.750342983	0.236068516	0.733044045	0.247601562	0.583687768	0.553478389	0.750342983	0.480112474	0.733044045	0.481385033	0	0	0.022328047	0.030425285	0.012761674	0.013698892	0.554181787	0.72956724	0.939907844	0.694238385	0.72956724	0.999628791	0	0	0	gi|357499197|ref|XP_003619887.1|hypothetical protein MTR_6g071330 [Medicago truncatula]	XP_003619887	8.02E-54	208	129	113	protein b-cell receptor-associated 31-like protein
comp34834_c0_seq1	0.677102348	1.010294792	0.709123972	0.784803732	0.042496805	0.774469193	0.410536949	0.03610725	0.145573848	0.474113557	0.447519687	0.774469193	0.526247778	0.435026819	0.476686613	0.548745945	0	0	0.053341104	0.072929381	0.019487651	0.044944545	0.293284969	0.727040703	0.380365908	0.587995164	0.727040703	0.999628791	0	0	0	gi|255545102|ref|XP_002513612.1|hevamine-A precursor, putative [Ricinus communis]	XP_002513612	4.48E-119	426	305	245	acidic endochitinase
comp34837_c0_seq1	4.336361134	4.32342976	4.393163108	4.361122704	0.673066754	0.065586115	0.124157322	0.108531368	0.271248407	0.333176678	0.673066754	0.471058847	0.476686613	0.476686613	0.485305907	0.500236002	0	0	0.000122736	0.004450193	0.004947673	0.00129868	0.000964925	0.001385457	0.168432912	0.26069062	0.023359069	0.999628791	1	1	1	gi|357477255|ref|XP_003608913.1|Eukaryotic translation initiation factor 4 gamma [Medicago truncatula]	XP_003608913	0	1099	706	627	ma3 domain-containing protein
comp34839_c0_seq1	3.231084661	3.232939803	3.269033564	3.264940267	0.982746573	0.464715951	0.503732205	0.670966104	0.703882947	0.932826077	0.982746573	0.545340386	0.559577227	0.670966104	0.703882947	0.932826077	0	0	0.00827257	0.028945259	0.007248094	0.006531674	0.888186585	0.202036686	0.911857068	0.888186585	0.202036686	0.999628791	0	0	0	gi|224065308|ref|XP_002301767.1|predicted protein [Populus trichocarpa]	XP_002301767	5.55E-65	246	158	143	adrenodoxin-like mitochondrial-like
comp34843_c0_seq2	2.475886148	2.647881946	2.518243467	2.502002139	0.237564863	0.710888453	0.813836344	0.291139306	0.225238836	0.840374237	0.480150993	0.710888453	0.813836344	0.489426809	0.479112101	0.840374237	0	0	0.054927115	0.053680399	0.021109023	0.016849914	0.317355088	1	0.810714939	0.598563518	1	0.999628791	0	0	0	gi|357508611|ref|XP_003624594.1|Lectin [Medicago truncatula]	XP_003624594	1.01E-11	67	48	38	hydroxyproline-rich glyco protein
comp34848_c0_seq1	5.219638613	5.27518299	5.279643882	5.303540648	0.175795567	0.197036914	0.078248556	0.904583758	0.452327993	0.581946103	0.476686613	0.476962028	0.475861356	0.904583758	0.540908526	0.586295281	0	0	0.006678748	0.002234963	0.005408268	0.005513082	0.822541959	0.311168307	0.98370806	0.822541959	0.311168307	0.999628791	0	0	0	gi|18414386|ref|NP_568128.1|thioredoxin family protein [Arabidopsis thaliana]	NP_568128	1.89E-127	455	339	260	thioredoxin family protein
comp34859_c0_seq1	4.028472944	4.116650412	4.076622324	4.129121583	0.197678096	0.299629544	0.042317614	0.458916707	0.819414435	0.041759754	0.476962028	0.491203786	0.447296056	0.543202898	0.819414435	0.446198254	0	0	0.010795997	0.012819256	0.001437046	0.002032086	0.045071084	0.835461343	0.713075707	0.405441253	0.835461343	0.999628791	1	1	1	gi|79586932|ref|NP_849274.2|uncharacterized protein [Arabidopsis thaliana]	NP_849274	8.19E-28	122	104	69	uncharacterized protein
comp34867_c0_seq1	1.611752557	1.695654895	1.68318123	1.715315827	0.41054532	0.370207268	0.213629464	0.861286696	0.791562849	0.416286896	0.526247778	0.512162101	0.477967428	0.861286696	0.791562849	0.528454014	0	0	0.033115512	0.02211219	0.003222564	0.005749243	0.023070838	0.716820862	0.540631521	0.379044761	0.716820862	0.999628791	1	1	1	gi|357507325|ref|XP_003623951.1|hypothetical protein MTR_7g077380 [Medicago truncatula]	XP_003623951	2.79E-29	127	184	102	hypothetical protein MTR_7g077380
comp34871_c0_seq1	1.564152492	1.564029186	1.536803732	1.550035541	0.997213923	0.448560219	0.739974905	0.293203594	0.683472066	0.703981171	0.997213923	0.539640141	0.739974905	0.489889063	0.683472066	0.703981171	0	0	0.005488405	0.001499372	0.002006199	0.005054078	0.293529888	0.232725345	0.33346801	0.588119906	0.232725345	0.999628791	0	0	0	gi|42565270|ref|NP_189511.2|uncharacterized protein [Arabidopsis thaliana]	NP_189511	3.30E-201	700	485	401	#NAME?
comp34874_c0_seq1	0.650430226	0.433353453	0.368759986	0.604521929	0.272419107	0.053332523	0.786772678	0.731175714	0.422685218	0.155732928	0.48550651	0.46019074	0.786772678	0.731175714	0.53065034	0.476686613	0	0	0.063760769	0.131288167	0.048382125	0.104238849	0.769376345	0.448266405	0.419448052	0.769376345	0.448266405	0.999628791	0	0	0
comp34878_c0_seq1	1.181638403	1.144025164	1.277465319	1.033362707	0.810895436	0.363308897	0.350722018	0.404423283	0.576508603	0.135177611	0.810895436	0.509963724	0.505740052	0.524300322	0.584565273	0.476686613	0	0	0.030390879	0.094839505	0.033114726	0.113726633	0.927252193	0.24364873	0.201869464	0.927252193	0.24364873	0.999628791	0	0	0	gi|357514621|ref|XP_003627599.1|(+)-neomenthol dehydrogenase [Medicago truncatula]	XP_003627599	4.83E-78	290	296	204	(+)-neomenthol dehydrogenase
comp34879_c0_seq1	6.401498711	6.486278713	6.474235105	6.396174837	0.297998219	0.019351265	0.820889028	0.883869984	0.272087909	0.016386217	0.490789506	0.38712043	0.820889028	0.883869984	0.485426541	0.372743667	0	0	0.001408109	0.030212896	0.003454413	0.001819085	0.347118082	0.004781701	0.498495819	0.613193223	0.032263791	0.999628791	1	1	1	gi|18412632|ref|NP_567265.1|ATP synthase gamma chain 1 [Arabidopsis thaliana]	NP_567265	2.25E-165	580	376	333	atp synthase gamma chain 1
comp34879_c0_seq2	6.467658836	6.550765498	6.53995814	6.4620654	0.301817258	0.02101424	0.813824997	0.894339634	0.272834002	0.015813586	0.491756066	0.392813402	0.813824997	0.894339634	0.485555907	0.370027086	0	0	0.001530442	0.02937877	0.003423649	0.001761679	0.397557098	0.006186526	0.483391092	0.636118301	0.034552161	0.999628791	1	1	1	gi|18412632|ref|NP_567265.1|ATP synthase gamma chain 1 [Arabidopsis thaliana]	NP_567265	2.25E-165	580	376	333	atp synthase gamma chain 1
comp34882_c0_seq1	3.43292849	3.412302432	3.419773842	3.487131533	0.811173831	0.800683105	0.303921261	0.927281746	0.365618273	0.139646829	0.811173831	0.800683105	0.492330602	0.927281746	0.510676903	0.476686613	0	0	0.010087085	0.027838099	0.005752563	0.005701191	0.55263423	0.295241949	0.99238573	0.69394992	0.295241949	0.999628791	0	0	0	gi|357465715|ref|XP_003603142.1|NADH-ubiquinone oxidoreductase subunit-like protein [Medicago truncatula]	XP_003603142	8.14E-104	375	211	192	nadh dehydrogenase subunit k
comp34887_c0_seq1	1.854767395	1.983656974	1.826286332	1.919376078	0.093544659	0.691886653	0.395849991	0.005378297	0.25747483	0.089804414	0.476686613	0.691886653	0.521191369	0.270160317	0.483109369	0.476686613	0	0	0.023487905	0.007074826	0.00657043	0.009700723	0.188366013	0.268253751	0.679410768	0.531081899	0.268253751	0.999628791	0	0	0	gi|15227729|ref|NP_180585.1|U2 small nuclear ribonucleoprotein B'' [Arabidopsis thaliana]	NP_180585	1.22E-92	338	235	196	rna recognition motif-containing protein
comp34897_c0_seq1	2.496559989	2.445309004	2.594773788	2.588147443	0.499830856	0.038824545	0.066465861	0.036601541	0.05034832	0.842372922	0.558198072	0.440762971	0.471649514	0.436298754	0.457072601	0.842372922	0	0	0.009271494	0.020027954	0.002477473	0.00400473	0.173843105	0.420335068	0.611028461	0.521188675	0.420335068	0.999628791	0	0	1
comp34898_c0_seq1	4.063339921	4.026228529	4.053936305	4.044139303	0.425609934	0.798923696	0.585054635	0.546602744	0.686312846	0.776245868	0.531582608	0.798923696	0.587226269	0.574752672	0.686312846	0.776245868	0	0	0.004094928	0.006974969	0.003855015	0.003074091	0.948791751	0.569182203	0.809883957	0.948791751	0.569182203	0.999628791	0	0	0	gi|15236439|ref|NP_193157.1|phytoene dehydrogenase [Arabidopsis thaliana]	NP_193157	1.08E-275	948	560	517	zeta-carotene desaturase
comp34901_c0_seq1	2.283474927	2.476329601	2.557718491	2.483227502	0.533921666	0.239868688	0.369781288	0.729558092	0.97571302	0.427266188	0.570306368	0.480249604	0.512013244	0.729558092	0.97571302	0.532178147	0	0	0.269800494	0.238459456	0.036719388	0.013868329	0.047203545	0.930763605	0.308929352	0.407687196	0.930763605	0.999628791	1	1	1	gi|357475417|ref|XP_003607994.1|hypothetical protein MTR_4g086340 [Medicago truncatula]	XP_003607994	1.03E-18	92	115	70	hypothetical protein MTR_4g086340
comp34907_c0_seq1	3.397413118	3.551049511	3.569569933	3.568552381	0.456658769	0.374226784	0.304832475	0.925972211	0.919538434	0.994843443	0.542458114	0.513327637	0.492581784	0.925972211	0.919538434	0.994843443	0	0	0.113937486	0.109452157	0.100808207	0.044067285	0.896401545	0.996756865	0.384907921	0.896401545	0.996756865	0.999628791	0	0	0	gi|18391006|ref|NP_563841.1|uncharacterized protein [Arabidopsis thaliana]	NP_563841	9.35E-43	172	141	108	uncharacterized protein
comp34929_c1_seq1	7.202787111	7.22717023	7.354433609	7.264111059	0.734171879	0.037100825	0.256630713	0.138538347	0.605532686	0.194797622	0.734171879	0.437292784	0.48304131	0.476686613	0.605532686	0.476962028	0	0	0.008423544	0.018012052	0.019029698	0.00807123	0.391966163	0.426171669	0.368256312	0.633651519	0.426171669	0.999628791	0	0	0	gi|357465827|ref|XP_003603198.1|Ultraviolet-B-repressible protein [Medicago truncatula]	XP_003603198	2.44E-29	127	123	89	ultraviolet-b-repressible protein
comp34932_c0_seq1	6.923155734	6.942398782	7.023510586	6.956869436	0.722969946	0.102483449	0.448903324	0.295282769	0.824860508	0.344247545	0.722969946	0.476686613	0.539759553	0.490262695	0.824860508	0.503681622	0	0	0.001806691	0.01279692	0.01872181	0.009599835	0.022652419	0.054467899	0.48112627	0.379044761	0.089995099	0.999628791	0	0	1	gi|357464531|ref|XP_003602547.1|Photosystem I reaction center subunit N [Medicago truncatula]	XP_003602547	1.82E-58	224	175	138	photosystem i reaction center subunit n
comp34937_c0_seq1	1.658942912	1.61753139	1.730294092	1.756682423	0.667796333	0.313493853	0.292223267	0.16091815	0.166724014	0.715567287	0.667796333	0.494884199	0.489656442	0.476686613	0.476686613	0.715567287	0	0	0.023397392	0.025622068	0.005097056	0.025442895	0.119862067	0.899194733	0.102264966	0.480857117	0.899194733	0.999628791	0	0	0	gi|357448885|ref|XP_003594718.1|Transcription factor bHLH148 [Medicago truncatula]	XP_003594718	7.68E-58	223	223	151	transcription factor bhlh148
comp34938_c0_seq1	0.395543405	0.441840245	0.379204405	0.407183787	0.607225444	0.839022834	0.897332517	0.478011852	0.72066155	0.751240534	0.607225444	0.839022834	0.897332517	0.550254925	0.72066155	0.751240534	0	0	0.019951069	0.022599632	0.017814016	0.0275906	0.904086893	0.872473833	0.642873698	0.904086893	0.872473833	0.999628791	0	0	0	gi|357496003|ref|XP_003618290.1|hypothetical protein MTR_6g007040 [Medicago truncatula]	XP_003618290	5.69E-165	579	450	342	hypothetical protein MTR_6g007040
comp34939_c0_seq1	2.689026601	2.877976043	2.673643054	2.789078609	0.003726462	0.783328857	0.13085168	0.001603072	0.179154636	0.077835058	0.240374258	0.783328857	0.476686613	0.183458319	0.476686613	0.475861356	0	0	0.009668129	0.008289595	0.008585266	0.014423477	0.899465698	0.906884139	0.582971564	0.899465698	0.906884139	0.999628791	0	0	0	gi|358345665|ref|XP_003636896.1|SufE-like protein [Medicago truncatula]	XP_003636896	1.55E-103	375	317	239	#NAME?
comp34942_c0_seq1	7.701707956	7.700841785	7.785192027	7.804638415	0.990446265	0.011336727	0.006449128	0.264221986	0.18224669	0.610575371	0.990446265	0.342049483	0.286639451	0.484016647	0.476686613	0.610575371	0	0	0.001824138	0.023963719	0.003496398	0.004966261	0.492382439	0.014609037	0.70956544	0.673381433	0.046745459	0.999628791	1	1	1	gi|357480841|ref|XP_003610706.1|Photosystem I reaction center subunit II [Medicago truncatula]	XP_003610706	4.59E-90	330	211	181	photosystem i reaction center subunit ii
comp34943_c0_seq1	2.595146898	2.796336474	2.591056424	2.512323417	0.047008033	0.951353787	0.557981458	0.019985817	0.067431349	0.551341807	0.452813805	0.951353787	0.578462972	0.388941738	0.472145175	0.57636462	0	0	0.020451022	0.027813276	0.005819869	0.095282229	0.194051474	0.731037334	0.00811122	0.533993502	0.731037334	0.999628791	1	1	1	gi|15226486|ref|NP_179718.1|SAUR-like auxin-responsive protein [Arabidopsis thaliana]	NP_179718	1.56E-39	161	104	92	saur-like auxin-responsive protein
comp34944_c0_seq2	1.296502458	1.291821965	1.418318655	0.982705507	0.985449682	0.44042538	0.127003318	0.616450996	0.277566251	0.033686559	0.985449682	0.53690309	0.476686613	0.616450996	0.486424504	0.429094497	0	0	0.079050338	0.254908684	0.06434127	0.152913896	0.826770067	0.231110418	0.363939551	0.826770067	0.231110418	0.999628791	0	0	0	gi|225431229|ref|XP_002273358.1|PREDICTED: aldehyde dehydrogenase family 3 member F1 [Vitis vinifera]	XP_002273358	2.59E-37	153	108	91	aldehyde dehydrogenase family 3 member f1
comp34945_c0_seq1	3.519989079	3.269232912	3.454078948	3.309580536	0.170550411	0.639834221	0.15644381	0.183154414	0.773058781	0.105890224	0.476686613	0.639834221	0.476686613	0.476686613	0.773058781	0.476686613	0	0	0.096900963	0.074206701	0.018367135	0.025101209	0.091914259	0.819231109	0.740145834	0.456175009	0.819231109	0.999628791	0	0	0
comp34945_c1_seq1	4.764802493	5.082086395	5.159467807	5.096019873	0.284068803	0.557830451	0.31997813	0.902463046	0.953554274	0.922156918	0.487769553	0.578419157	0.496554092	0.902463046	0.953554274	0.922156918	0	0	0.396885137	0.083462882	2.228983091	0.234274226	0.081338473	0.156049155	0.027277993	0.446466498	0.169745035	0.999628791	1	1	1	gi|357488199|ref|XP_003614387.1|RRNA intron-encoded homing endonuclease [Medicago truncatula]	XP_003614387	1.79E-19	93	47	45	rrna intron-encoded homing endonuclease
comp34957_c0_seq1	0.944262842	1.086084012	1.103394537	0.945005194	0.221625707	0.005812369	0.985838545	0.876701274	0.198208476	0.000232302	0.47874867	0.277364662	0.985838545	0.876701274	0.476962028	0.082003335	1	0	0.009306613	0.055219575	0.006439244	0.000916018	0.695952484	0.0774302	0.051729621	0.732406103	0.109995422	0.999628791	1	1	1	gi|42570096|ref|NP_683436.3|uncharacterized protein [Arabidopsis thaliana]	NP_683436	2.59E-69	261	241	175	uncharacterized protein
comp34958_c0_seq1	6.68558234	6.685479304	6.76849437	6.871055142	0.998865531	0.328403861	0.027584359	0.244373994	0.008409185	0.190285223	0.998865531	0.498958326	0.413281517	0.480894602	0.312246448	0.476817924	0	0	0.021514955	0.007645924	0.019474564	0.014733976	0.915598289	0.337925993	0.76699329	0.915598289	0.337925993	0.999628791	0	0	0	gi|350535703|ref|NP_001234720.1|metallothionein-like protein type 2 A [Solanum lycopersicum]	NP_001234720	1.07E-24	111	77	53	metallothionein-like protein type 2 a
comp349623_c0_seq1	0.166538722	-0.151034989	0.098653507	0.000910971	0.1412714	0.70294756	0.225639747	0.275772825	0.434720108	0.537248671	0.476686613	0.70294756	0.479192371	0.485994389	0.534809225	0.571543201	0	0	0.072122943	0.153914853	0.112354451	0.03282345	0.638510652	0.427315204	0.203016228	0.717947139	0.427315204	0.999628791	0	0	0	gi|357456423|ref|XP_003598492.1|NBS resistance protein [Medicago truncatula]	XP_003598492	1.60E-23	109	218	119	nbs-lrr resistance protein
comp34962_c0_seq1	1.593480558	1.487249066	1.733447349	1.480019515	0.511503786	0.376100508	0.543351852	0.142505885	0.969859791	0.187137338	0.56245645	0.513931024	0.573668126	0.476686613	0.969859791	0.476817924	0	0	0.069490649	0.068141021	0.073598523	0.132181902	0.951283035	1	0.536042143	0.951283035	1	0.999628791	0	0	0	gi|357481405|ref|XP_003610988.1|hypothetical protein MTR_5g009260 [Medicago truncatula]	XP_003610988	2.09E-15	80	100	60	hypothetical protein MTR_5g009260
comp34967_c0_seq1	0.307953399	0.072894885	0.400585261	0.390673168	0.042100378	0.253773253	0.322239477	0.001606577	0.00255296	0.856854628	0.446998889	0.482530771	0.497084216	0.183504524	0.214239059	0.856854628	0	0	0.029642524	0.033467323	0.007528126	0.010103967	0.158804499	0.875069198	0.754630926	0.510547144	0.875069198	0.999628791	0	0	0	gi|357519285|ref|XP_003629931.1|hypothetical protein MTR_8g088460 [Medicago truncatula]	XP_003629931	2.48E-19	94	111	65	hypothetical protein MTR_8g088460
comp349695_c0_seq1	-0.093973507	-0.114878165	-0.114972947	-0.022548807	0.86386129	0.908955966	0.502097077	0.999583016	0.369788754	0.59021932	0.86386129	0.908955966	0.558962516	0.999583016	0.512015038	0.59021932	0	0	0.04578951	0.034178734	0.15121495	0.019592174	0.215802348	0.799715455	0.04259889	0.54571197	0.799715455	0.999628791	0	0	1	gi|357470167|ref|XP_003605368.1|RING finger family protein [Medicago truncatula]	XP_003605368	1.73E-42	171	178	116	ring finger family protein
comp34972_c0_seq1	3.716983912	3.741044327	3.664709968	3.794818056	0.861419112	0.635738472	0.524490791	0.5088214	0.67035298	0.180863663	0.861419112	0.635738472	0.566998649	0.561428861	0.67035298	0.476686613	0	0	0.052287655	0.04886857	0.018463175	0.034172435	0.277866056	0.974953047	0.515591119	0.579808801	0.974953047	0.999628791	0	0	0	gi|357441745|ref|XP_003591150.1|Translationally-controlled tumor protein-like protein [Medicago truncatula]	XP_003591150	1.00E-80	298	168	156	translationally-controlled tumor protein
comp34973_c0_seq1	3.4251606	3.483763178	3.484221598	3.509572786	0.465316215	0.300837866	0.175393066	0.994008503	0.692895454	0.441618955	0.545577971	0.491530227	0.476686613	0.994008503	0.692895454	0.537243014	0	0	0.016917149	0.016830168	0.001583604	0.00465972	0.021190152	1	0.261272568	0.377867283	1	0.999628791	0	1	1	gi|357487141|ref|XP_003613858.1|hypothetical protein MTR_5g041790 [Medicago truncatula]	XP_003613858	6.35E-37	152	121	93	camp-regulated phosphoprotein 19-related protein
comp34974_c0_seq1	1.584005191	1.640211551	1.65232617	1.604387391	0.682842334	0.601525459	0.875341842	0.934010107	0.806165522	0.731344118	0.682842334	0.601525459	0.875341842	0.934010107	0.806165522	0.731344118	0	0	0.042158048	0.056616077	0.057144305	0.056429976	0.746705587	0.740571165	0.989322769	0.746705587	0.740571165	0.999628791	0	0	0	gi|357446575|ref|XP_003593563.1|REF/SRPP-like protein [Medicago truncatula]	XP_003593563	5.00E-36	150	216	130	rubber elongation factor protein
comp34978_c0_seq1	3.892391299	4.082686726	3.819116232	4.021040273	0.12525329	0.504296659	0.229202526	0.024326447	0.558957515	0.038541127	0.476686613	0.559779295	0.479438848	0.403573282	0.578732551	0.440186862	0	0	0.042183402	0.035240124	0.027351207	0.022149886	0.64606104	0.886517693	0.822602446	0.719997536	0.886517693	0.999628791	0	0	0	gi|15239741|ref|NP_197445.1|Rossmann-fold NAD(P)-binding domain-containing protein [Arabidopsis thaliana]	NP_197445	6.27E-119	426	252	225	rossmann-fold nad -binding domain-containing protein
comp34979_c0_seq1	3.189466	3.345090079	3.169445438	3.319833939	0.037627883	0.733337987	0.047610917	0.009258484	0.698170525	0.00843371	0.438640393	0.733337987	0.45388627	0.32240266	0.698170525	0.312314238	0	0	0.013570671	0.012934799	0.006548425	0.009167495	0.442885085	0.990539116	0.720997098	0.652329901	0.990539116	0.999628791	0	0	0	gi|15229044|ref|NP_190458.1|membrane steroid-binding protein 2 [Arabidopsis thaliana]	NP_190458	2.06E-70	264	215	161	membrane steroid-binding protein
comp34981_c0_seq1	3.164848976	3.100823191	3.064657464	3.166008887	0.704338206	0.418561614	0.992663038	0.805579518	0.663922944	0.295378289	0.704338206	0.529270407	0.992663038	0.805579518	0.663922944	0.490288079	0	0	0.063921791	0.084839023	0.024165654	0.029062825	0.309394635	0.749505181	0.84447132	0.594901665	0.749505181	0.999628791	0	0	0	gi|30692436|ref|NP_564379.2|NEDD8-like protein RUB1 [Arabidopsis thaliana]	NP_564379	1.22E-36	151	76	76	polyubiquitin 3
comp349851_c0_seq1	0.19194609	0.169855052	0.138361681	0.1204138	0.813317012	0.710717644	0.536319796	0.8291347	0.673653923	0.911001982	0.813317012	0.710717644	0.571165648	0.8291347	0.673653923	0.911001982	0	0	0.024150434	0.022430045	0.097384421	0.053248685	0.152146306	0.969976699	0.523658767	0.505280935	0.969976699	0.999628791	0	0	0
comp34986_c0_seq1	0.320830773	0.615883624	0.47120369	0.441718221	0.056342785	0.238771831	0.408830806	0.288562153	0.262622249	0.823334068	0.464063719	0.480150993	0.525622322	0.48881807	0.483635276	0.823334068	0	0	0.056410844	0.058380552	0.035300019	0.066499126	0.619489483	0.944026993	0.50379512	0.713351797	0.944026993	0.999628791	0	0	0
comp34986_c0_seq2	0.220997283	0.543285866	0.390387632	0.332640553	0.015381491	0.187312573	0.445308775	0.192836597	0.132955834	0.677455245	0.36821859	0.476817924	0.538467281	0.476861456	0.476686613	0.677455245	0	0	0.051487245	0.03035474	0.040522599	0.071603791	0.799127231	0.628838915	0.547283599	0.799127231	0.628838915	0.999628791	0	0	0
comp34986_c0_seq3	0.453553827	0.695888187	0.58602151	0.588897462	0.095845778	0.264110724	0.249018819	0.428411933	0.436731521	0.979550176	0.476686613	0.484007115	0.481601226	0.532469977	0.535593691	0.979550176	0	0	0.041829469	0.060769684	0.037677695	0.035890347	0.911471318	0.681852682	0.958767403	0.911471318	0.681852682	0.999628791	0	0	0
comp34988_c0_seq1	3.830366087	4.06252899	3.746049459	3.873646969	0.081359841	0.216658542	0.575857201	0.012262079	0.133320455	0.029728512	0.476686613	0.478213818	0.584346593	0.348168058	0.476686613	0.418648455	0	0	0.02155768	0.061588497	0.004560719	0.013127369	0.11343676	0.279976349	0.270731703	0.476485569	0.279976349	0.999628791	0	1	1	gi|357486291|ref|XP_003613433.1|Pyruvate dehydrogenase E1 component alpha subunit [Medicago truncatula]	XP_003613433	7.56E-188	655	401	353	pyruvate dehydrogenase e1 component alpha subunit
comp34989_c0_seq1	4.952143069	4.992145214	4.810624653	4.92628124	0.797264988	0.187058043	0.804962336	0.167891209	0.60864233	0.052217304	0.797264988	0.476817924	0.804962336	0.476686613	0.60864233	0.459440292	0	0	0.054716673	0.072286336	0.009427575	0.009284185	0.07622205	0.753027172	0.986991031	0.441024261	0.753027172	0.999628791	0	1	1	gi|18396930|ref|NP_564318.1|protein trichome birefringence-like 38 [Arabidopsis thaliana]	NP_564318	8.57E-141	499	384	296	protein trichome birefringence-like 38
comp34993_c0_seq1	5.368528267	5.419106281	5.519609851	5.515726943	0.514223841	0.135942106	0.068747337	0.351439137	0.27770514	0.970984712	0.563462878	0.476686613	0.472609231	0.505994383	0.486472435	0.970984712	0	0	0.012404177	0.018611926	0.044080261	0.022517746	0.190315513	0.658276654	0.478699487	0.532273262	0.658276654	0.999628791	0	0	0	gi|15239735|ref|NP_200288.1|thiazole biosynthetic enzyme [Arabidopsis thaliana]	NP_200288	5.77E-155	546	354	307	thiazole biosynthetic enzyme
comp34993_c1_seq1	2.055183546	2.145239413	2.352114604	2.173424064	0.561474317	0.015638686	0.288479865	0.126575599	0.825931973	0.023562159	0.57956997	0.369445172	0.488766382	0.476686613	0.825931973	0.401258007	0	0	0.056894078	0.068677787	0.018163844	0.013449645	0.235806817	0.822605625	0.749651474	0.557831515	0.822605625	0.999628791	0	0	0	gi|357481985|ref|XP_003611278.1|Adenine phosphoribosyltransferase-like protein [Medicago truncatula]	XP_003611278	1.31E-76	285	184	166	adenine phosphoribosyltransferase 1
comp35001_c0_seq1	0.448441747	0.606336581	0.445749812	0.441294775	0.351405705	0.984407707	0.958559595	0.309901432	0.296502999	0.971171239	0.505976192	0.984407707	0.958559595	0.493950992	0.490483414	0.971171239	0	0	0.066314218	0.081320095	0.044566808	0.044241612	0.673401698	0.810343855	0.993783622	0.727478909	0.810343855	0.999628791	0	0	0	gi|357504985|ref|XP_003622781.1|dCTP pyrophosphatase [Medicago truncatula]	XP_003622781	4.84E-46	183	133	108	dctp pyrophosphatase
comp35001_c0_seq2	0.1619113	0.321584309	0.186214485	0.158184529	0.481204738	0.868803408	0.978911775	0.514222979	0.422711948	0.796142792	0.551404293	0.868803408	0.978911775	0.563462878	0.530651135	0.796142792	0	0	0.08695764	0.174482806	0.039465852	0.029209658	0.406294541	0.463787086	0.749285591	0.639042039	0.463787086	0.999628791	0	0	0	gi|357504985|ref|XP_003622781.1|dCTP pyrophosphatase [Medicago truncatula]	XP_003622781	1.19E-43	175	132	106	dctp pyrophosphatase
comp35002_c0_seq1	2.739894297	2.674436807	2.627679587	2.695072471	0.567145705	0.108128637	0.596535679	0.62847184	0.84969616	0.257693072	0.581391168	0.476686613	0.596535679	0.62847184	0.84969616	0.48311318	0	0	0.024070882	0.043101692	0.002504781	0.017508644	0.026694131	0.535788334	0.052333864	0.381592968	0.535788334	0.999628791	0	1	1	gi|18416229|ref|NP_567689.1|uncharacterized protein [Arabidopsis thaliana]	NP_567689	2.11E-17	87	80	54	uncharacterized protein
comp35004_c0_seq1	2.607459115	2.659875913	2.571407506	2.692537945	0.311475414	0.564612137	0.022627503	0.204253534	0.465405077	0.044303717	0.494443	0.580541055	0.397284406	0.477249685	0.54559385	0.449561731	0	0	0.005384468	0.008218516	0.017306036	0.001671213	0.225882795	0.645923718	0.02268647	0.551314513	0.645923718	0.999628791	0	0	1	gi|18411140|ref|NP_565134.1|CP12 domain-containing protein 3 [Arabidopsis thaliana]	NP_565134	1.70E-30	131	86	75	cp12 domain-containing protein 3
comp35005_c0_seq1	1.895070396	1.84656097	1.794852599	1.834333515	0.358442166	0.076347586	0.217866609	0.253396231	0.741968176	0.327292509	0.508367725	0.475390414	0.478291337	0.48249364	0.741968176	0.498589147	0	0	0.010765082	0.004312419	0.00638853	0.002861959	0.580821903	0.396197704	0.398789539	0.701971362	0.396197704	0.999628791	0	0	0	gi|357461677|ref|XP_003601120.1|Mitogen-activated protein kinase kinase kinase [Medicago truncatula]	XP_003601120	1.01E-153	542	545	372	mitogen-activated protein kinase kinase kinase
comp35019_c0_seq1	5.656329061	5.568167032	5.750032119	5.566674661	0.073212951	0.084311814	0.088356742	0.00326588	0.977669957	0.004565429	0.474729789	0.476686613	0.476686613	0.231489541	0.977669957	0.256052216	0	0	0.005649526	0.006097878	0.010228347	0.009295982	0.530535166	0.91064912	0.919022639	0.686707483	0.91064912	0.999628791	0	0	0	gi|358347773|ref|XP_003637926.1|Cytosolic fructose-1 6-bisphosphatase [Medicago truncatula]	XP_003637926	2.50E-179	627	339	323	cytosolic fructose-1 6-bisphosphatase
comp35036_c0_seq1	0.985816714	0.953803495	0.903281939	0.994987424	0.868358923	0.475973382	0.936920845	0.781776856	0.821818396	0.348455934	0.868358923	0.549422115	0.936920845	0.781776856	0.821818396	0.50512923	0	0	0.050576941	0.139409123	0.026713529	0.027885629	0.500471437	0.295796705	0.963564266	0.676501426	0.295796705	0.999628791	0	0	0
comp35038_c0_seq1	2.873633652	2.936981121	2.926684803	2.884925426	0.403940892	0.384188544	0.815171015	0.89073612	0.431323347	0.387753232	0.524163965	0.516859809	0.815171015	0.89073612	0.533627654	0.518282435	0	0	0.010754222	0.018573027	0.010527156	0.002862479	0.981887569	0.559836243	0.179260193	0.981887569	0.559836243	0.999628791	0	0	0	gi|15230505|ref|NP_190719.1|uncharacterized protein [Arabidopsis thaliana]	NP_190719	1.78E-48	191	142	111	uncharacterized protein
comp35038_c0_seq2	2.685796339	2.761202476	2.74056302	2.69947534	0.367015937	0.351495277	0.768195769	0.801875163	0.410697009	0.371368105	0.51115368	0.506002159	0.768195769	0.801875163	0.526290407	0.512492113	0	0	0.010100706	0.024874255	0.009625196	0.002458317	0.959088527	0.34970555	0.16042195	0.959088527	0.34970555	0.999628791	0	0	1	gi|15230505|ref|NP_190719.1|uncharacterized protein [Arabidopsis thaliana]	NP_190719	4.28E-17	86	84	57	uncharacterized protein
comp35051_c0_seq1	0.503695764	0.193299692	0.48511404	0.380099071	0.035381997	0.832073228	0.482547745	0.014152092	0.323598093	0.493965057	0.432973163	0.832073228	0.551883387	0.361199548	0.497412868	0.556048047	0	0	0.043731284	0.057441326	0.00109422	0.134931558	0.000985198	0.75742197	0.000062515	0.26069062	0.75742197	0.607472712	1	1	1
comp35054_c0_seq1	4.076290927	4.035883363	4.10343269	4.080188501	0.357289311	0.441967635	0.909166992	0.09403244	0.252660766	0.412814207	0.507882476	0.537349169	0.909166992	0.476686613	0.482303269	0.527050032	0	0	0.004681085	0.005270777	0.002486443	0.00213719	0.504211995	0.877208394	0.872130788	0.677509015	0.877208394	0.999628791	0	0	0	gi|357450683|ref|XP_003595618.1|Heme-binding-like protein [Medicago truncatula]	XP_003595618	2.40E-154	544	395	321	soul heme-binding protein
comp35062_c0_seq1	3.667160453	3.760175578	3.704158003	3.712318268	0.300987918	0.632775442	0.535554871	0.471278027	0.511868446	0.888136019	0.491573715	0.632775442	0.570893333	0.547724201	0.562612568	0.888136019	0	0	0.022947071	0.019141515	0.011876079	0.007782138	0.487138399	0.885354467	0.654070298	0.671471714	0.885354467	0.999628791	0	0	0
comp35067_c0_seq1	3.715780161	3.756809571	3.655906579	3.686342824	0.759803706	0.453861622	0.757386781	0.380330659	0.575711688	0.633533539	0.759803706	0.541409622	0.757386781	0.515508298	0.584313321	0.633533539	0	0	0.033023072	0.059967922	0.003762214	0.019910817	0.032443216	0.526594767	0.091357603	0.386956127	0.526594767	0.999628791	0	1	1	gi|357452533|ref|XP_003596543.1|Flavoprotein wrbA [Medicago truncatula]	XP_003596543	6.00E-104	376	200	191	flavoprotein wrba
comp35070_c0_seq1	3.591878507	3.614276618	3.64828906	3.542889806	0.833121981	0.646639235	0.735288763	0.770449854	0.609820231	0.491709954	0.833121981	0.646639235	0.735288763	0.770449854	0.609820231	0.555174731	0	0	0.03736304	0.023834005	0.050627074	0.084956685	0.746985749	0.683905106	0.583801791	0.746985749	0.683905106	0.999628791	0	0	0	gi|357508419|ref|XP_003624498.1|Light-regulated protein [Medicago truncatula]	XP_003624498	3.43E-29	127	148	96	light-regulated protein
comp35073_c0_seq1	1.297302542	1.198140362	1.364331871	1.33753851	0.09441356	0.256746129	0.111569578	0.041773618	0.021392912	0.641337877	0.476686613	0.483046403	0.476686613	0.446244091	0.393934431	0.641337877	0	0	0.001991652	0.014203674	0.017725038	0.001496667	0.031497767	0.053720164	0.016870747	0.38661598	0.089248935	0.999628791	1	1	1	gi|18401727|ref|NP_029426.1|SAND family protein [Arabidopsis thaliana]	NP_029426	2.42E-51	201	258	154	sand family protein
comp35076_c0_seq1	2.93158128	2.89758215	2.960804095	2.989123047	0.784709886	0.695344269	0.526336448	0.540086035	0.428689459	0.62008693	0.784709886	0.695344269	0.567624658	0.572513857	0.532642154	0.62008693	0	0	0.03057238	0.049805115	0.001836595	0.017109647	0.007807415	0.599805354	0.028548983	0.328802285	0.599805354	0.999628791	1	1	1	gi|357448911|ref|XP_003594731.1|Huntingtin-interacting protein K [Medicago truncatula]	XP_003594731	7.24E-48	189	110	103	huntingtin-interacting protein k
comp35085_c0_seq1	0.52595382	0.697247796	0.521295541	0.568426538	0.085331651	0.959235702	0.676973723	0.142381229	0.309262479	0.698752255	0.476686613	0.959235702	0.676973723	0.476686613	0.493747938	0.698752255	0	0	0.011336388	0.035084277	0.037202531	0.049126414	0.21810827	0.246907363	0.767747934	0.54704214	0.246907363	0.999628791	0	0	0	gi|30688302|ref|NP_680193.2|Core-2/I-branching beta-1,6-N-acetylglucosaminyltransferase family protein [Arabidopsis thaliana]	NP_680193	1.20E-112	405	368	261	core-2 i-branching beta- -n-acetylglucosaminyltransferase
comp35087_c0_seq1	0.678460076	0.83760598	0.759159115	0.829960549	0.394699121	0.547018613	0.324239014	0.569990663	0.960747794	0.421571274	0.520761733	0.57488562	0.497633107	0.582407885	0.960747794	0.530299218	0	0	0.096903099	0.086225937	0.007015008	0.037556716	0.011945781	0.936083231	0.089329244	0.356428683	0.936083231	0.999628791	0	1	1	gi|357453117|ref|XP_003596835.1|Germin-like protein [Medicago truncatula]	XP_003596835	9.37E-65	245	207	151	germin-like protein
comp35089_c0_seq1	3.393919855	3.354573685	3.411467957	3.414853146	0.581867346	0.701201101	0.704506765	0.471655736	0.477764908	0.958003098	0.586287244	0.701201101	0.704506765	0.547873459	0.550171978	0.958003098	0	0	0.002881636	0.022261247	0.0092938	0.014855541	0.224578925	0.045630434	0.619306079	0.550764362	0.081098295	0.999628791	0	0	0	gi|18423503|ref|NP_568792.1|CLP protease regulatory subunit X [Arabidopsis thaliana]	NP_568792	1.65E-207	721	595	454	atp-dependent clp protease atp-binding subunit clpx
comp35089_c0_seq2	3.419433382	3.378118894	3.435443546	3.437014504	0.567771711	0.727740135	0.749087519	0.474642525	0.491773837	0.98059353	0.581649303	0.727740135	0.749087519	0.548934458	0.555207373	0.98059353	0	0	0.002777177	0.022929169	0.009542857	0.014832539	0.201683014	0.039765904	0.64020701	0.538491951	0.075106446	0.999628791	0	0	1	gi|18423503|ref|NP_568792.1|CLP protease regulatory subunit X [Arabidopsis thaliana]	NP_568792	8.12E-207	719	594	453	atp-dependent clp protease atp-binding subunit clpx
comp35092_c0_seq1	4.133665801	4.31277645	4.018402569	4.171653253	0.257877513	0.343842543	0.776921382	0.029598974	0.319241595	0.133422661	0.48311318	0.503533642	0.776921382	0.418142914	0.496316261	0.476686613	0	0	0.066040675	0.062863229	0.018539459	0.038786742	0.189527286	0.989490974	0.43708722	0.53178095	0.989490974	0.999628791	0	0	0	gi|357448103|ref|XP_003594327.1|Farnesyl pyrophosphate synthase [Medicago truncatula]	XP_003594327	9.82E-168	589	341	316	farnesyl diphosphate synthase 2
comp35093_c0_seq1	2.924334407	2.977265818	3.134067288	2.961848211	0.80664623	0.301041239	0.842987789	0.381391092	0.925677151	0.238621179	0.80664623	0.491577642	0.842987789	0.515904141	0.925677151	0.480150993	0	0	0.161351386	0.092951149	0.072154028	0.048059919	0.397768086	0.613118041	0.666537522	0.636182052	0.613118041	0.999628791	0	0	0	gi|15239293|ref|NP_196214.1|protein maternal effect embryo arrest 60 [Arabidopsis thaliana]	NP_196214	3.46E-58	223	176	138	protein maternal effect embryo arrest 60
comp35100_c0_seq1	1.348790205	1.208730649	1.313914429	1.207809666	0.267056582	0.724320754	0.205748645	0.39473447	0.994383966	0.327917257	0.484447061	0.724320754	0.477500829	0.520761733	0.994383966	0.498785819	0	0	0.029717561	0.050253151	0.02723786	0.039752299	0.926158353	0.57410718	0.688365983	0.926158353	0.57410718	0.999628791	0	0	0
comp35103_c0_seq1	4.136937902	4.161788058	4.163124874	4.190338704	0.721538906	0.633735981	0.299649349	0.982476024	0.619117069	0.475396218	0.721538906	0.633735981	0.491203786	0.982476024	0.619117069	0.549191243	0	0	0.012106472	0.013507244	0.005438935	0.002941753	0.400420194	0.884441511	0.516306293	0.637214256	0.884441511	0.999628791	0	0	0	gi|357501601|ref|XP_003621089.1|Thioredoxin h2 [Medicago truncatula]	XP_003621089	1.48E-45	181	134	111	thioredoxin h-type
comp35109_c0_seq1	3.920648404	3.971009463	3.811867363	3.874606269	0.596117065	0.245460267	0.578852032	0.136883576	0.319866012	0.502323813	0.596117065	0.480969914	0.585243441	0.476686613	0.496518551	0.55904619	0	0	0.019404058	0.027472641	0.030025334	0.020475606	0.643575145	0.700914513	0.684682693	0.719333498	0.700914513	0.999628791	0	0	0	gi|357514171|ref|XP_003627374.1|Chaperone protein dnaJ [Medicago truncatula]	XP_003627374	3.58E-59	227	217	149	chaperone -domain containing protein
comp35109_c0_seq2	3.758756955	3.808859382	3.645489756	3.703027906	0.602661542	0.232067078	0.509515919	0.129906373	0.281187644	0.541518466	0.602661542	0.479738633	0.561688225	0.476686613	0.487116655	0.573019038	0	0	0.020176507	0.02797046	0.030333399	0.021056893	0.665483771	0.716642659	0.698523361	0.725497829	0.716642659	0.999628791	0	0	0	gi|357514171|ref|XP_003627374.1|Chaperone protein dnaJ [Medicago truncatula]	XP_003627374	1.16E-06	50	35	27	chaperone protein dnaj
comp35110_c0_seq1	4.119819961	4.263906675	4.062016451	4.247699028	0.394745735	0.599183766	0.294008881	0.15845566	0.912655784	0.022337946	0.520764294	0.599183766	0.490017962	0.476686613	0.912655784	0.396308789	0	0	0.060485335	0.086496	0.0096823	0.023760108	0.065797366	0.693505645	0.346959632	0.428423038	0.693505645	0.999628791	0	0	1	gi|357492957|ref|XP_003616767.1|Protein transport protein SEC61 gamma subunit [Medicago truncatula]	XP_003616767	7.55E-31	132	68	67	protein transport protein sec61 gamma subunit
comp35115_c0_seq1	3.068219337	3.023210686	2.985347466	3.075730441	0.376864046	0.162256225	0.86591304	0.520512219	0.257297324	0.103709424	0.514254148	0.476686613	0.86591304	0.565683754	0.483054974	0.476686613	0	0	0.007133229	0.006426123	0.012356895	0.004422294	0.561166112	0.945836354	0.2838711	0.695964406	0.945836354	0.999628791	0	0	0	gi|240256276|ref|NP_196745.4|uncharacterized protein [Arabidopsis thaliana]	NP_196745	6.23E-85	313	259	186	uncharacterized protein
comp35115_c0_seq2	2.939577347	2.90646738	2.863617021	2.959621348	0.581009368	0.217773872	0.685070857	0.518701633	0.349009114	0.102846741	0.586071026	0.478291337	0.685070857	0.565061701	0.505314442	0.476686613	0	0	0.008344097	0.010431125	0.012961216	0.005868653	0.640676012	0.795420768	0.404931678	0.718521271	0.795420768	0.999628791	0	0	0	gi|240256276|ref|NP_196745.4|uncharacterized protein [Arabidopsis thaliana]	NP_196745	8.67E-48	189	155	108	uncharacterized protein
comp35116_c0_seq1	1.030626214	1.128255854	1.069378689	1.025567025	0.405674861	0.705428039	0.954041695	0.614939461	0.330220485	0.620579723	0.524701487	0.705428039	0.954041695	0.614939461	0.499394996	0.620579723	0	0	0.030372043	0.040585198	0.030815784	0.014660044	0.987688735	0.744351338	0.434219245	0.987688735	0.744351338	0.999628791	0	0	0	gi|145361431|ref|NP_849666.2|uncharacterized protein [Arabidopsis thaliana]	NP_849666	1.71E-26	118	201	105	uncharacterized protein
comp35116_c0_seq2	0.977217648	1.040187826	1.003198874	0.944071638	0.643194436	0.803937559	0.732951489	0.768131353	0.423537989	0.474444022	0.643194436	0.803937559	0.732951489	0.768131353	0.530893837	0.548863242	0	0	0.039747873	0.056351578	0.024156846	0.015232341	0.598034317	0.699914812	0.625154965	0.706864652	0.699914812	0.999628791	0	0	0	gi|145361431|ref|NP_849666.2|uncharacterized protein [Arabidopsis thaliana]	NP_849666	1.71E-26	118	201	105	uncharacterized protein
comp35117_c0_seq1	0.881811037	0.761545058	0.99530238	0.664638475	0.502851688	0.337054171	0.182541343	0.175280663	0.628918958	0.034949081	0.559296497	0.501319533	0.476686613	0.476686613	0.628918958	0.431523656	0	0	0.050165842	0.113225248	0.029505153	0.097669978	0.574408577	0.395751145	0.214933911	0.700261464	0.395751145	0.999628791	0	0	0	gi|357486739|ref|XP_003613657.1|Transcription factor bHLH135 [Medicago truncatula]	XP_003613657	4.01E-29	126	93	79	transcription factor bhlh135
comp35119_c0_seq1	3.341596661	3.384873174	3.374665747	3.410405002	0.459918368	0.454184577	0.146529901	0.841851591	0.631274426	0.337779039	0.543648528	0.541516855	0.476686613	0.841851591	0.631274426	0.501494589	0	0	0.007854416	0.009913146	0.003383323	0.004541717	0.376729738	0.788046954	0.754498412	0.626077993	0.788046954	0.999628791	0	0	0	gi|15226135|ref|NP_180918.1|Rossmann-fold NAD(P)-binding domain-containing protein [Arabidopsis thaliana]	NP_180918	7.98E-119	426	320	256	rossmann-fold nad -binding domain-containing protein
comp35120_c0_seq1	3.134254883	3.090798798	3.146805499	3.114284446	0.279462252	0.801640752	0.680796481	0.295130539	0.648072589	0.587203868	0.486814684	0.801640752	0.680796481	0.490217748	0.648072589	0.587970357	0	0	0.003732886	0.004507224	0.010828319	0.009977375	0.267369326	0.822398818	0.930624723	0.574347714	0.822398818	0.999628791	0	0	0	gi|357513673|ref|XP_003627125.1|hypothetical protein MTR_8g017860, partial [Medicago truncatula]	XP_003627125	5.94E-18	89	73	55	hypothetical protein MTR_8g017860, partial
comp35121_c0_seq1	3.0184273	3.067201482	3.008585772	3.177739018	0.519030317	0.853988417	0.022031029	0.313746474	0.116091929	0.000748992	0.565174449	0.853988417	0.395647877	0.494965497	0.476686613	0.138791366	0	0	0.015254939	0.014839696	0.001443304	0.009233375	0.021691743	1	0.062711487	0.377867947	1	0.999628791	0	1	1	gi|15219932|ref|NP_173682.1|uncharacterized protein [Arabidopsis thaliana]	NP_173682	5.44E-25	113	165	94	uncharacterized protein
comp35122_c0_seq1	4.563960776	4.489646292	4.640480791	4.52725082	0.16326554	0.26382739	0.519886508	0.017195752	0.417308685	0.08370058	0.476686613	0.483930301	0.56544881	0.377312084	0.528792081	0.476686613	0	0	0.011109218	0.003869224	0.015388208	0.007698014	0.729411722	0.328777088	0.465343943	0.740695337	0.328777088	0.999628791	0	0	0	gi|30685973|ref|NP_849422.1|PGR5-like protein 1A [Arabidopsis thaliana]	NP_849422	2.40E-52	203	120	108	pgr5-like protein 1a
comp35125_c0_seq1	3.906772408	3.837399441	3.875569111	3.967572191	0.397021754	0.549938565	0.374901357	0.602834389	0.137623924	0.124169058	0.521666175	0.575891057	0.513565143	0.602834389	0.476686613	0.476686613	0	0	0.011502274	0.022462987	0.004265104	0.015359391	0.300201846	0.480381648	0.185969762	0.590798089	0.480381648	0.999628791	0	0	0	gi|15240471|ref|NP_200327.1|small ubiquitin-related modifier 2 [Arabidopsis thaliana]	NP_200327	6.16E-41	165	90	86	small ubiquitin-related modifier
comp35137_c0_seq1	3.367957887	3.532950035	3.16728751	3.406108693	0.200055235	0.098335288	0.784096625	0.00072348	0.293332336	0.039396805	0.477089016	0.476686613	0.784096625	0.13688066	0.489905228	0.442205192	0	0	0.061558677	0.025931741	0.018399127	0.051526691	0.211081903	0.422657169	0.282862071	0.543847061	0.422657169	0.999628791	0	0	0
comp35141_c0_seq1	1.617374413	1.631970945	1.752195938	1.79447588	0.8967299	0.217659291	0.084330651	0.226590134	0.076568167	0.603170921	0.8967299	0.478280617	0.476686613	0.479249521	0.475494504	0.603170921	0	0	0.042715182	0.025970442	0.024367049	0.01401134	0.552835266	0.650079991	0.558411824	0.693956755	0.650079991	0.999628791	0	0	0	gi|15220943|ref|NP_171967.1|vesicle-associated membrane protein 721 [Arabidopsis thaliana]	NP_171967	1.26E-53	208	119	109	vesicle-associated membrane protein
comp35151_c0_seq1	0.881645609	0.716685122	0.93461764	0.945346842	0.046852269	0.463080434	0.317085957	0.013504592	0.00519172	0.870678381	0.452782853	0.544776585	0.495854984	0.357009165	0.26744511	0.870678381	0	0	0.013856171	0.018561446	0.016161732	0.009204788	0.869993992	0.742474219	0.551717841	0.869993992	0.742474219	0.999628791	0	0	0	gi|225435334|ref|XP_002282437.1|PREDICTED: auxin response factor 18-like [Vitis vinifera]	XP_002282437	5.01E-177	620	573	399	auxin response factor 18-like
comp35155_c0_seq1	0.992958495	0.822746857	1.195818979	0.870274118	0.247963625	0.121357042	0.207680061	0.029041009	0.728194098	0.011158198	0.481471762	0.476686613	0.477596879	0.416830318	0.728194098	0.340641524	0	0	0.033243034	0.074261247	0.060650568	0.019834742	0.525294264	0.40144009	0.245373591	0.685090171	0.40144009	0.999628791	0	0	0	gi|18424457|ref|NP_568933.1|uncharacterized protein [Arabidopsis thaliana]	NP_568933	3.04E-67	254	305	202	atp synthase subunit beta
comp35159_c0_seq1	1.560258312	1.615640447	1.584431152	1.777867971	0.603629475	0.791370038	0.04101968	0.769316071	0.166916694	0.066283821	0.603629475	0.791370038	0.444764694	0.769316071	0.476686613	0.471511061	0	0	0.024347545	0.034725721	0.024361443	0.034773517	0.999515635	0.695466569	0.705700814	0.999515635	0.695466569	0.999628791	0	0	0	gi|357518421|ref|XP_003629499.1|hypothetical protein MTR_8g078200 [Medicago truncatula]	XP_003629499	3.19E-112	404	286	226	gns1 sur4 membrane-like protein
comp35163_c1_seq1	3.307196005	3.505533996	3.356949184	3.549521212	0.141118276	0.651355386	0.036690708	0.143457411	0.654554071	0.009275517	0.476686613	0.651355386	0.436369413	0.476686613	0.654554071	0.32240266	0	0	0.056837377	0.036045372	0.013621502	0.012922937	0.142992915	0.679743709	0.955338657	0.499578752	0.679743709	0.999628791	0	0	0	gi|357473975|ref|XP_003607272.1|Peptidyl-prolyl cis-trans isomerase [Medicago truncatula]	XP_003607272	3.58E-46	183	97	92	peptidyl-prolyl cis-trans isomerase
comp35164_c0_seq1	1.617657307	1.719861896	1.566276515	1.61971928	0.079060176	0.321125634	0.974767095	0.016373625	0.172773855	0.435872988	0.475948198	0.496797101	0.974767095	0.372673948	0.476686613	0.535250466	0	0	0.006525867	0.009726806	0.008736756	0.018310179	0.756655955	0.663111666	0.436028874	0.756655955	0.663111666	0.999628791	0	0	0	gi|145360979|ref|NP_181956.2|cytoplasmic tRNA 2-thiolation protein 1 [Arabidopsis thaliana]	NP_181956	4.79E-178	622	345	320	cytoplasmic trna 2-thiolation protein 1
comp35164_c0_seq2	1.218966505	1.381904834	1.190182986	1.254005492	0.122470575	0.710766918	0.68353929	0.08659593	0.268186518	0.491026036	0.476686613	0.710766918	0.68353929	0.476686613	0.48456567	0.554958501	0	0	0.014256136	0.038920503	0.020824485	0.028731008	0.687680841	0.300135833	0.732575665	0.730970819	0.300135833	0.999628791	0	0	0	gi|145337616|ref|NP_177744.2|2-thiocytidine tRNA biosynthesis protein, TtcA [Arabidopsis thaliana]	NP_177744	1.75E-22	103	70	53	cytoplasmic trna 2-thiolation protein 1
comp35166_c0_seq1	4.423686733	4.442067951	4.477465765	4.449601013	0.76384179	0.346758989	0.705430293	0.630386742	0.927592785	0.726514151	0.76384179	0.504477544	0.705430293	0.630386742	0.927592785	0.726514151	0	0	0.004516946	0.014421396	0.014124988	0.022845281	0.236452994	0.234860969	0.610614938	0.558210281	0.234860969	0.999628791	0	0	0	gi|18405887|ref|NP_564720.1|uncharacterized protein [Arabidopsis thaliana]	NP_564720	2.06E-45	181	150	116	uncharacterized protein
comp35171_c0_seq1	4.052179369	3.983663404	4.093308646	4.039495192	0.274010038	0.39423609	0.800443057	0.069855583	0.355804699	0.244345092	0.485725649	0.520596478	0.800443057	0.473604149	0.507366944	0.480894602	0	0	0.008004787	0.011828199	0.0053515	0.006685891	0.669368509	0.669426455	0.812962868	0.726288962	0.669426455	0.999628791	0	0	0	gi|358346385|ref|XP_003637249.1|hypothetical protein MTR_078s1017 [Medicago truncatula]	XP_003637249	4.39E-60	230	198	150	hypothetical protein MTR_078s1017
comp35172_c0_seq1	3.734367191	3.757074372	3.773605429	3.795703611	0.818020483	0.516987138	0.30693145	0.848018383	0.652327278	0.527743418	0.818020483	0.564457314	0.49313754	0.848018383	0.652327278	0.568120469	0	0	0.017292394	0.0329541	0.003895484	0.003185459	0.127593625	0.495670129	0.830626518	0.487332945	0.495670129	0.999628791	1	1	1	gi|15239430|ref|NP_197927.1|ubiquinol-cytochrome c reductase subunit 7 [Arabidopsis thaliana]	NP_197927	1.06E-47	188	122	109	ubiquinol-cytochrome c reductase subunit 7
comp35184_c0_seq1	3.307148913	3.174759621	3.246563982	3.223251949	0.010944755	0.11506953	0.073900281	0.195166441	0.421329235	0.654096388	0.338985959	0.476686613	0.474748177	0.476962028	0.530242114	0.654096388	0	0	0.002072423	0.009295672	0.006002289	0.009731456	0.268042778	0.131060396	0.608833477	0.574491826	0.152295511	0.999628791	0	0	0	gi|357492009|ref|XP_003616293.1|HMG-Y-related protein A [Medicago truncatula]	XP_003616293	8.16E-32	136	157	95	hmg-y-related protein a
comp35186_c0_seq1	4.415533911	4.543129985	4.343300868	4.529764021	0.158125436	0.294176659	0.106651433	0.024719736	0.87275563	0.006487048	0.476686613	0.490072767	0.476686613	0.404826755	0.87275563	0.287190871	0	0	0.015934054	0.024430679	0.010964579	0.011357904	0.691686665	0.642682591	0.970091759	0.731692873	0.642682591	0.999628791	0	0	0	gi|15235839|ref|NP_194842.1|uncharacterized protein [Arabidopsis thaliana]	NP_194842	7.04E-70	262	183	152	uncharacterized protein
comp35186_c0_seq2	4.324296993	4.457939281	4.260796599	4.440868195	0.137950818	0.344522372	0.094884675	0.025802239	0.83764266	0.007322452	0.476686613	0.503732305	0.476686613	0.408678904	0.83764266	0.299033687	0	0	0.015275201	0.024503432	0.010469812	0.011112604	0.688618507	0.610593938	0.949460954	0.73116761	0.610593938	0.999628791	0	0	0	gi|15235839|ref|NP_194842.1|uncharacterized protein [Arabidopsis thaliana]	NP_194842	7.04E-70	262	183	152	uncharacterized protein
comp35188_c0_seq1	1.547989495	1.523900385	1.443360703	1.518375969	0.756059963	0.131139628	0.627390764	0.331538661	0.942619011	0.26649361	0.756059963	0.476686613	0.627390764	0.499757576	0.942619011	0.484391203	0	0	0.011120839	0.019940019	0.015267157	0.010493836	0.736530335	0.5349018	0.690809586	0.742388363	0.5349018	0.999628791	0	0	0	gi|357502779|ref|XP_003621678.1|hypothetical protein MTR_7g021620 [Medicago truncatula]	XP_003621678	8.51E-96	349	221	198	hypothetical protein MTR_7g021620
comp35189_c0_seq1	3.80534879	3.843255784	3.861302045	3.892189343	0.375343453	0.41397668	0.074061409	0.80220241	0.355443614	0.679341799	0.51368606	0.527495081	0.474764196	0.80220241	0.5072227	0.679341799	0	0	0.003554564	0.005755677	0.023373559	0.009107502	0.059309139	0.604034061	0.324158005	0.421263314	0.604034061	0.999628791	0	0	1	gi|15236659|ref|NP_194120.1|uncharacterized protein [Arabidopsis thaliana]	NP_194120	1.95E-72	271	249	178	uncharacterized protein
comp35191_c0_seq1	3.924939659	3.831780088	3.827095953	3.922473324	0.573865727	0.320919692	0.980672351	0.974618289	0.54805601	0.180394801	0.583721698	0.496726971	0.980672351	0.974618289	0.575265626	0.476686613	0	0	0.043823781	0.095994231	0.011474782	0.016746833	0.167700033	0.412426966	0.688367815	0.516725634	0.412426966	0.999628791	0	0	1	gi|357488979|ref|XP_003614777.1|hypothetical protein MTR_5g059100 [Medicago truncatula]	XP_003614777	2.05E-41	167	111	89	glycine-rich protein
comp35193_c0_seq1	4.480838336	4.421098946	4.59188769	4.443598106	0.407532637	0.167963854	0.614253913	0.015224166	0.703067669	0.037712874	0.525313259	0.476686613	0.614253913	0.367229269	0.703067669	0.438722062	0	0	0.020626983	0.007683095	0.015379564	0.011061578	0.755211261	0.359997536	0.726445776	0.755211261	0.359997536	0.999628791	0	0	0	gi|145323858|ref|NP_001077518.1|cis-prenyltransferase, dehydrodolichyl diphosphate synthase [Arabidopsis thaliana]	NP_001077518	9.51E-56	216	241	159	nogo-b receptor
comp35195_c1_seq1	4.277786536	4.273507307	4.347098081	4.331664342	0.950545928	0.279111091	0.386483131	0.194648913	0.287193514	0.737209728	0.950545928	0.486742984	0.517783455	0.476962028	0.488463022	0.737209728	0	0	0.016530701	0.009406471	0.006690005	0.005636443	0.343378083	0.604835385	0.855428198	0.611250838	0.604835385	0.999628791	0	0	0	gi|334183710|ref|NP_564895.2|uncharacterized protein [Arabidopsis thaliana]	NP_564895	1.24E-37	155	96	80	uncharacterized protein
comp35201_c0_seq1	4.159093884	4.217291181	4.195951	4.228659546	0.443680996	0.471658124	0.204081508	0.75976038	0.874103009	0.47291909	0.537956551	0.54787425	0.477231559	0.75976038	0.874103009	0.548347894	0	0	0.009963395	0.019368642	0.005147872	0.006821955	0.486052804	0.48322587	0.764883903	0.670913502	0.48322587	0.999628791	0	0	0	gi|357507183|ref|XP_003623880.1|hypothetical protein MTR_7g076630 [Medicago truncatula]	XP_003623880	1.15E-35	148	88	72	hypothetical protein MTR_7g076630
comp35206_c0_seq1	1.10912341	1.094149299	1.009552444	1.171402783	0.840473105	0.176041056	0.21762777	0.308456798	0.231173474	0.013531026	0.840473105	0.476686613	0.478268478	0.493515041	0.479686448	0.357230083	0	0	0.011608212	0.017249147	0.018508798	0.002704288	0.62115327	0.66534029	0.054651254	0.713559738	0.66534029	0.999628791	0	0	0	gi|357478759|ref|XP_003609665.1|Xyloglucan galactosyltransferase KATAMARI1-like protein [Medicago truncatula]	XP_003609665	1.14E-187	655	455	368	xyloglucan galactosyltransferase katamari1
comp35208_c0_seq1	4.208247151	4.214909383	4.245357463	4.232730268	0.890707033	0.505979445	0.652005144	0.394044972	0.593538789	0.768313179	0.890707033	0.560370213	0.652005144	0.52052542	0.593538789	0.768313179	0	0	0.012197947	0.001277814	0.005780463	0.00493263	0.431871259	0.048331394	0.866068183	0.648125751	0.084010093	0.999628791	0	0	1	gi|357507677|ref|XP_003624127.1|Glutaredoxin-like protein [Medicago truncatula]	XP_003624127	2.71E-52	204	160	122	monothiol glutaredoxin-s17
comp35209_c0_seq1	4.032120915	4.037421866	4.145409159	4.08617576	0.953544382	0.038653616	0.270491692	0.237233334	0.579972994	0.204621494	0.953544382	0.440468253	0.485085353	0.480150993	0.585663109	0.477351902	0	0	0.00850544	0.03323273	0.007096236	0.005103652	0.84728611	0.167405635	0.726409079	0.84728611	0.177150321	0.999628791	0	0	1	gi|15226167|ref|NP_180936.1|30S ribosomal protein S5 [Arabidopsis thaliana]	NP_180936	1.25E-110	398	302	246	30s ribosomal protein s5
comp35210_c0_seq1	3.376473804	3.399546257	3.341816204	3.371882566	0.735410806	0.465548425	0.92285935	0.305089283	0.620665012	0.257232349	0.735410806	0.54563631	0.92285935	0.492670338	0.620665012	0.483054974	0	0	0.011076993	0.013401456	0.001917287	0.00205815	0.076915768	0.820845193	0.939884411	0.441304272	0.820845193	0.999628791	0	1	1	gi|357473313|ref|XP_003606941.1|Protein RER1B [Medicago truncatula]	XP_003606941	2.82E-87	320	198	173	protein rer1b
comp35212_c0_seq1	1.687948943	1.657291007	1.554256537	1.676693699	0.852242575	0.452423504	0.937891243	0.581875269	0.901182814	0.471558186	0.852242575	0.540910713	0.937891243	0.586287244	0.901182814	0.547842468	0	0	0.068730671	0.074549483	0.113495191	0.053185813	0.595433199	0.906767265	0.425152404	0.705948085	0.906767265	0.999628791	0	0	0	gi|357511323|ref|XP_003625950.1|Myb-like transcription factor [Medicago truncatula]	XP_003625950	4.20E-68	257	369	206	myb-like transcription factor
comp35213_c0_seq1	4.255264157	4.265478974	4.352388041	4.265619346	0.885158283	0.021072521	0.810539417	0.253883414	0.998545932	0.092655071	0.885158283	0.392928276	0.810539417	0.48254338	0.998545932	0.476686613	0	0	0.002714695	0.022083831	0.006234844	0.00817277	0.382688775	0.041008977	0.773713693	0.629379903	0.07644501	0.999628791	0	0	1	gi|15220443|ref|NP_172011.1|50S ribosomal protein L6 [Arabidopsis thaliana]	NP_172011	3.23E-95	347	223	196	50s ribosomal protein l6
comp35214_c0_seq2	2.070495941	2.107874095	2.038779687	2.046395692	0.656269074	0.659620419	0.721341416	0.335515849	0.360087901	0.880261111	0.656269074	0.659620419	0.721341416	0.500928632	0.508802687	0.880261111	0	0	0.020905368	0.016746067	0.009242422	0.005687129	0.391268586	0.853853271	0.607089392	0.633300709	0.853853271	0.999628791	0	0	0	gi|15229784|ref|NP_189967.1|calmodulin 7 [Arabidopsis thaliana]	NP_189967	4.33E-36	149	74	74	calmodulin 1
comp35220_c0_seq1	2.360607973	2.492516997	2.579683975	2.493945408	0.434639778	0.052119372	0.266186495	0.601666155	0.993432089	0.464569979	0.53479157	0.45935062	0.484332552	0.601666155	0.993432089	0.545288213	0	0	0.034591996	0.107737515	0.032483505	0.046689346	0.946661327	0.244417659	0.700272807	0.946661327	0.244417659	0.999628791	0	0	0
comp35220_c0_seq2	2.899305246	3.008744223	3.086157712	3.026238629	0.537417483	0.11375384	0.340297128	0.644177342	0.922322252	0.614454123	0.571595593	0.476686613	0.502400817	0.644177342	0.922322252	0.614454123	0	0	0.047562179	0.11216079	0.028650119	0.053480026	0.591577866	0.372119566	0.509888871	0.704800631	0.372119566	0.999628791	0	0	0
comp35221_c0_seq1	1.511509928	1.418740913	1.609674913	1.533671764	0.470403928	0.101478258	0.701285639	0.132577471	0.355825079	0.116553335	0.547401519	0.476686613	0.701285639	0.476686613	0.507371462	0.476686613	0	0	0.013065731	0.068433635	0.006453284	0.006365257	0.457312226	0.098367634	0.988342186	0.658747066	0.127423268	0.999628791	1	1	1	gi|357495781|ref|XP_003618179.1|Isocitrate dehydrogenase-like protein [Medicago truncatula]	XP_003618179	1.13E-45	181	102	93	isocitrate dehydrogenase
comp35228_c0_seq1	3.365077827	3.367650608	3.369624862	3.388412286	0.967511457	0.903635529	0.600807232	0.970267049	0.721055478	0.506304461	0.967511457	0.903635529	0.600807232	0.970267049	0.721055478	0.560480721	0	0	0.007581487	0.013113846	0.000658745	0.003956218	0.017977253	0.558795718	0.071208529	0.370751052	0.558795718	0.999628791	1	1	1	gi|357446711|ref|XP_003593631.1|hypothetical protein MTR_2g014360 [Medicago truncatula]	XP_003593631	1.24E-48	191	148	113	ob-fold nucleic acid binding domain-containing protein
comp35243_c0_seq1	3.658311474	3.746734643	3.71307776	3.71462982	0.298614508	0.341191236	0.378103214	0.610182846	0.653759851	0.965629848	0.490952605	0.502678783	0.514719085	0.610182846	0.653759851	0.965629848	0	0	0.017332491	0.019787772	0.001548538	0.006033247	0.019120475	0.866304037	0.161843795	0.37194108	0.866304037	0.999628791	0	1	1	gi|15222163|ref|NP_177662.1|glutathione S-transferase DHAR2 [Arabidopsis thaliana]	NP_177662	8.78E-90	329	212	183	glutathione s-transferase dhar1
comp35246_c0_seq1	0.584723539	0.210595323	0.632821479	0.615059121	0.064643442	0.75566598	0.790655447	0.062421911	0.043528956	0.905522579	0.470834829	0.75566598	0.790655447	0.469260133	0.448669851	0.905522579	0	0	0.042297075	0.14665541	0.09696531	0.033877877	0.383714995	0.205125719	0.273188811	0.629918021	0.205125719	0.999628791	0	0	0
comp35248_c0_seq1	3.039857708	3.135245218	2.884533164	3.169039168	0.733379518	0.374048224	0.537485622	0.292043925	0.897285335	0.056872742	0.733379518	0.513259155	0.571627477	0.489619388	0.897285335	0.464714133	0	0	0.155208914	0.251373197	0.019463616	0.098680564	0.039774471	0.603885763	0.099255857	0.397878117	0.603885763	0.999628791	0	1	1	gi|15224284|ref|NP_181874.1|60S ribosomal protein L38 [Arabidopsis thaliana]	NP_181874	9.59E-32	134	69	68	60s ribosomal protein l38
comp35249_c0_seq1	3.367586746	3.380209553	3.454558918	3.426798148	0.910230731	0.341205599	0.479473542	0.389606862	0.552395627	0.504323442	0.910230731	0.502685762	0.550844223	0.518877132	0.576668492	0.559794091	0	0	0.039032005	0.028496662	0.008587645	0.001394107	0.122104144	0.782972462	0.067680829	0.482650912	0.782972462	0.999628791	1	1	1	gi|357477531|ref|XP_003609051.1|HVA22-like protein a [Medicago truncatula]	XP_003609051	1.04E-72	272	157	142	hva22-like protein a
comp35259_c0_seq1	1.055149179	1.141974497	0.808093651	0.967828687	0.818443369	0.336564565	0.747841622	0.343604904	0.63071105	0.486535217	0.818443369	0.501232716	0.747841622	0.503432949	0.63071105	0.553295476	0	0	0.251364694	0.486319588	0.125392677	0.178593636	0.463565001	0.486197947	0.707421098	0.661691631	0.486197947	0.999628791	0	0	0	gi|357506887|ref|XP_003623732.1|hypothetical protein MTR_7g075120 [Medicago truncatula]	XP_003623732	1.07E-12	72	77	55	protein little zipper 2
comp35260_c0_seq1	3.540765753	3.503086268	3.595418281	3.547245466	0.307690716	0.224069018	0.839529947	0.034067974	0.12094946	0.203635696	0.493329853	0.479004875	0.839529947	0.429890393	0.476686613	0.477209989	0	0	0.004645829	0.002589155	0.006700649	0.00133185	0.697575742	0.59096729	0.100735578	0.732909916	0.59096729	0.999628791	0	0	0	gi|42567066|ref|NP_194073.2|Rossmann-fold NAD(P)-binding domain-containing protein [Arabidopsis thaliana]	NP_194073	3.08E-123	440	315	258	rossmann-fold nad -binding domain-containing protein
comp35265_c0_seq1	4.468605932	4.550184544	4.307408856	4.166534592	0.796496951	0.559051438	0.444427939	0.474236682	0.385699829	0.730877175	0.796496951	0.578775639	0.53816877	0.548774634	0.517461403	0.730877175	0	0	0.180581225	0.336007425	0.260227209	0.716999277	0.698247539	0.510858341	0.290251375	0.733047205	0.510858341	0.999628791	0	0	0	gi|15239063|ref|NP_199094.1|dihydroflavonol-4-reductase [Arabidopsis thaliana]	NP_199094	1.44E-134	478	336	277	dihydroflavonol-4-reductase
comp35267_c0_seq1	4.172526227	4.177722661	3.969683975	4.19350164	0.985927416	0.386757047	0.936114338	0.425303557	0.955944877	0.316577737	0.985927416	0.517864408	0.936114338	0.531470782	0.955944877	0.495724182	0	0	0.215320075	0.243275239	0.099250395	0.184824882	0.415357879	0.874510614	0.511485227	0.642713988	0.874510614	0.999628791	0	0	0	gi|357444011|ref|XP_003592283.1|PAR-1a protein [Medicago truncatula]	XP_003592283	8.43E-54	209	165	127	par1 protein
comp35283_c0_seq1	3.926681381	3.929979114	3.899257719	3.995000198	0.979914065	0.51071061	0.103806449	0.813031381	0.616781694	0.015502007	0.979914065	0.562153546	0.476686613	0.813031381	0.616781694	0.368929073	0	0	0.005927511	0.078615778	0.004114447	0.00366517	0.698462048	0.014302578	0.902123092	0.73307788	0.046325616	0.999628791	1	1	1	gi|15227350|ref|NP_181673.1|proline-rich uncharacterized protein [Arabidopsis thaliana]	NP_181673	1.10E-38	158	102	75	proline-rich uncharacterized protein
comp35284_c0_seq1	3.691031376	3.760221302	3.69131544	3.796357365	0.510452404	0.99681898	0.192037699	0.456250635	0.712406362	0.097428082	0.562047649	0.99681898	0.476861456	0.542295614	0.712406362	0.476686613	0	0	0.022132338	0.034759285	0.007536716	0.014245134	0.262120178	0.625535473	0.501593333	0.571791445	0.625535473	0.999628791	0	0	0	gi|18404326|ref|NP_565859.1|DNA-binding protein S1FA2 [Arabidopsis thaliana]	NP_565859	4.37E-27	119	68	63	dna-binding protein s1fa2
comp35286_c0_seq1	1.427463223	1.497968468	1.476822622	1.600799749	0.53282423	0.524293087	0.048528986	0.822624564	0.307756473	0.03822708	0.56987877	0.566941663	0.455149504	0.822624564	0.493352827	0.439562568	0	0	0.028354656	0.037957605	0.006382684	0.012210101	0.127415186	0.742987787	0.493660337	0.487332945	0.742987787	0.999628791	0	0	0	gi|15240237|ref|NP_201520.1|ethylene-responsive transcription factor ERF010 [Arabidopsis thaliana]	NP_201520	2.40E-38	157	110	92	ethylene-responsive transcription factor tiny
comp35286_c1_seq1	0.528795181	0.465893341	0.465851497	0.423179786	0.598429772	0.583997665	0.41327085	0.999623469	0.686089847	0.671408714	0.598429772	0.586903509	0.527213895	0.999623469	0.686089847	0.671408714	0	0	0.056703403	0.021702647	0.019903913	0.038944021	0.275241762	0.373228675	0.479020976	0.57843036	0.373228675	0.999628791	0	0	0
comp35291_c0_seq1	-0.022252434	0.152203263	-0.039752838	0.156257729	0.118674333	0.934812389	0.137083182	0.346720082	0.96479213	0.347508542	0.476686613	0.934812389	0.476686613	0.504472239	0.96479213	0.504784663	0	0	0.049207361	0.015973822	0.218295027	0.030136413	0.127746433	0.298271078	0.048621535	0.487332945	0.298271078	0.999628791	1	1	1
comp35293_c0_seq1	1.829846304	1.754187824	1.783934845	1.769427236	0.239311955	0.596483755	0.45725408	0.700700946	0.829654843	0.874944243	0.480155936	0.596483755	0.542634245	0.700700946	0.829654843	0.874944243	0	0	0.016010568	0.006051172	0.027602723	0.022024848	0.564542344	0.3670532	0.810395786	0.697454045	0.3670532	0.999628791	0	0	0	gi|18411917|ref|NP_567228.1|putative epoxide hydrolase [Arabidopsis thaliana]	NP_567228	1.09E-132	472	318	264	epoxide hydrolase
comp35294_c0_seq1	4.105440503	3.976564497	4.092584667	4.087772338	0.049946736	0.83916553	0.669825772	0.147328838	0.081682049	0.938375051	0.456739991	0.83916553	0.669825772	0.476686613	0.476686613	0.938375051	0	0	0.005383937	0.014460459	0.018037959	0.004601731	0.210590439	0.307637007	0.160095329	0.543615981	0.307637007	0.999628791	0	0	0	gi|357511075|ref|XP_003625826.1|Heme-binding-like protein [Medicago truncatula]	XP_003625826	3.44E-105	380	285	229	heme-binding-like protein
comp35302_c0_seq1	3.389695319	3.320722667	3.382707259	3.36370149	0.112596828	0.862642754	0.559782979	0.042880262	0.219490451	0.557751902	0.476686613	0.862642754	0.578991529	0.447896257	0.478550744	0.578408126	0	0	0.007472599	0.002367311	0.002054125	0.004032984	0.182708831	0.288215652	0.476804216	0.527745406	0.288215652	0.999628791	0	0	0	gi|357476213|ref|XP_003608392.1|Isochorismatase family protein pncA, putative [Medicago truncatula]	XP_003608392	4.67E-103	373	245	213	nicotinamidase 1
comp35308_c0_seq1	0.710322989	0.921138953	0.735710454	0.930114597	0.313058168	0.89642496	0.278926181	0.247238947	0.956175382	0.20190885	0.494766305	0.89642496	0.486730052	0.481310093	0.956175382	0.477098854	0	0	0.162855663	0.071196276	0.059315583	0.070458841	0.291871418	0.442933137	0.854765528	0.587273403	0.442933137	0.999628791	0	0	0	gi|357457705|ref|XP_003599133.1|hypothetical protein MTR_3g028270 [Medicago truncatula]	XP_003599133	3.71E-07	52	67	44	hypothetical protein MTR_3g028270
comp35310_c0_seq1	3.363889237	3.314407048	3.313852508	3.427763381	0.668359191	0.568722188	0.466568544	0.995877575	0.296877641	0.147131981	0.668359191	0.581936395	0.546039863	0.995877575	0.490564572	0.476686613	0	0	0.027457941	0.041772747	0.017195628	0.016884654	0.62006571	0.648287006	0.984509973	0.713390768	0.648287006	0.999628791	0	0	0	gi|357462997|ref|XP_003601780.1|Drought-induced protein [Medicago truncatula]	XP_003601780	8.81E-40	161	100	84	drought-induced protein
comp35312_c0_seq1	4.101077761	4.013561122	4.119548347	4.118623917	0.482496528	0.845449987	0.874355439	0.281400358	0.357020682	0.9907532	0.551870804	0.845449987	0.874355439	0.487156044	0.507790342	0.9907532	0	0	0.04357248	0.038320316	0.008847946	0.028335738	0.104944925	0.926852064	0.227248068	0.470286342	0.926852064	0.999628791	0	0	0	gi|357518705|ref|XP_003629641.1|hypothetical protein MTR_8g083450 [Medicago truncatula]	XP_003629641	3.28E-12	70	97	54	serine-rich protein
comp35316_c0_seq1	2.78640377	2.942906845	2.755860413	2.995668783	0.558618641	0.864192456	0.334839349	0.410250117	0.835785092	0.14559363	0.578629304	0.864192456	0.50065176	0.526120214	0.835785092	0.476686613	0	0	0.152365161	0.218518742	0.033854284	0.115975881	0.124367817	0.691364227	0.202737657	0.484870933	0.691364227	0.999628791	0	0	0	gi|357496579|ref|XP_003618578.1|30S ribosomal protein S28e [Medicago truncatula]	XP_003618578	5.88E-29	125	65	64	40s ribosomal protein s28-1
comp35318_c0_seq1	4.150396432	4.297837225	4.285140624	4.118436511	0.523596668	0.358104333	0.830347404	0.949610711	0.38378487	0.103065527	0.566711367	0.508200884	0.830347404	0.949610711	0.5167169	0.476686613	0	0	0.097917493	0.175819212	0.024891819	0.031960834	0.159083114	0.533967188	0.790543075	0.510659664	0.533967188	0.999628791	0	0	1	gi|255563032|ref|XP_002522520.1|zinc finger protein, putative [Ricinus communis]	XP_002522520	3.63E-79	294	244	179	gdsl esterase lipase
comp35318_c0_seq2	4.275181133	4.432954899	4.413046751	4.246963075	0.491473274	0.345689246	0.849171306	0.920159722	0.361183105	0.100588658	0.55508655	0.504069603	0.849171306	0.920159722	0.509151241	0.476686613	0	0	0.097469448	0.171670487	0.024486783	0.031073586	0.155742055	0.546711592	0.800150884	0.508428377	0.546711592	0.999628791	0	0	1	gi|225443543|ref|XP_002277279.1|PREDICTED: GDSL esterase/lipase At5g45950-like isoform 1 [Vitis vinifera]	XP_002277279	2.80E-112	404	353	261	gdsl esterase lipase
comp35319_c1_seq1	7.390295279	7.367710651	7.28059344	7.492749757	0.841917144	0.388921793	0.320750587	0.510107951	0.257268604	0.093780717	0.841917144	0.518673337	0.49667615	0.561882897	0.483054974	0.476686613	0	0	0.033341632	0.034599588	0.059527421	0.027247999	0.54012126	0.94187065	0.41126335	0.690368525	0.94187065	0.999628791	0	0	0	gi|350535703|ref|NP_001234720.1|metallothionein-like protein type 2 A [Solanum lycopersicum]	NP_001234720	9.25E-15	78	73	43	metallothionein-like protein type 2 a
comp35319_c2_seq1	4.197222807	4.168228511	4.260518981	4.203085102	0.695279012	0.219825428	0.874213276	0.252657906	0.626527802	0.22946311	0.695279012	0.478582998	0.874213276	0.482303269	0.626527802	0.479464642	0	0	0.005051445	0.022365167	0.009879833	0.002957196	0.479270615	0.134176469	0.211596801	0.667698065	0.154495056	0.999628791	0	0	1	gi|30697556|ref|NP_564903.3|uncharacterized protein [Arabidopsis thaliana]	NP_564903	3.48E-79	294	236	185	uncharacterized protein
comp35322_c1_seq1	0.337038808	0.453440806	0.510069307	0.188864692	0.504751506	0.296225164	0.33152423	0.675645669	0.037035224	0.005564117	0.559931004	0.490462549	0.499753686	0.675645669	0.437035919	0.272877612	0	0	0.112504094	0.052790015	0.043199264	0.020153141	0.316934753	0.483364985	0.422471552	0.598373849	0.483364985	0.999628791	0	0	0
comp35323_c0_seq1	3.829098495	4.079200989	3.895899473	4.129674404	0.111842784	0.377313034	0.020085757	0.197294735	0.763709102	0.033116924	0.476686613	0.514420672	0.389314641	0.476962028	0.763709102	0.428230982	0	0	0.027417786	0.08965136	0.005344646	0.056772128	0.097035073	0.225938953	0.021455868	0.46088298	0.225938953	0.999628791	1	1	1	gi|357491499|ref|XP_003616037.1|Trans-cinnamate 4-monooxygenase [Medicago truncatula]	XP_003616037	5.04E-261	899	505	473	trans-cinnamate 4-monooxygenase
comp35326_c0_seq1	1.128630193	0.933799077	1.040710374	1.029396115	0.178337355	0.413870329	0.36507578	0.35734773	0.4157866	0.87261884	0.476686613	0.527434796	0.510474686	0.507894128	0.528249421	0.87261884	0	0	0.052994481	0.053004175	0.013460498	0.015622175	0.158843032	0.971168937	0.87416397	0.510550902	0.971168937	0.999628791	0	0	0
comp35332_c0_seq1	2.585218938	2.719880573	2.871612105	2.700616322	0.619264621	0.184584368	0.557121066	0.5000988	0.926720522	0.177794986	0.619264621	0.476686613	0.578241685	0.558285514	0.926720522	0.476686613	0	0	0.196860932	0.191270844	0.062760138	0.026819905	0.23525178	1	0.372356423	0.557508558	1	0.999628791	0	0	1	gi|357449043|ref|XP_003594797.1|hypothetical protein MTR_2g034750 [Medicago truncatula]	XP_003594797	4.29E-31	132	94	76	camp-regulated phosphoprotein 19-related protein
comp35333_c0_seq1	3.396080279	3.433630707	3.458325785	3.455457698	0.742649688	0.604129558	0.631624433	0.731924302	0.78036281	0.973372544	0.742649688	0.604129558	0.631624433	0.731924302	0.78036281	0.973372544	0	0	0.064783172	0.009525404	0.018844661	0.024303154	0.201524554	0.086928066	0.786949743	0.538491951	0.117979732	0.999628791	0	0	0	gi|30698757|ref|NP_850976.1|MLP-like protein 34 [Arabidopsis thaliana]	NP_850976	6.31E-27	119	156	95	mlp-like protein 28
comp35345_c0_seq1	0.721605533	0.65337379	0.58134659	0.757835792	0.532473304	0.069831233	0.786563159	0.495395704	0.497522607	0.187028108	0.569773076	0.473573631	0.786563159	0.556591275	0.557344054	0.476817924	0	0	0.01832553	0.04230769	0.013651803	0.086096681	0.754517033	0.383437358	0.064549276	0.754517033	0.383437358	0.999628791	0	0	1	gi|18379300|ref|NP_563704.1|PRA1 family protein D [Arabidopsis thaliana]	NP_563704	2.21E-25	114	177	97	pra1 family protein f2
comp35347_c0_seq1	3.012496818	3.081710668	2.960639596	3.152543028	0.707954817	0.589775158	0.259447782	0.469395018	0.698631578	0.048498363	0.707954817	0.589775158	0.483321134	0.547053929	0.698631578	0.455149504	0	0	0.045511473	0.127706806	0.008130901	0.041574443	0.081878337	0.287833042	0.097650805	0.447034024	0.287833042	0.999628791	0	1	1	gi|357480675|ref|XP_003610623.1|40S ribosomal protein S29 [Medicago truncatula]	XP_003610623	4.58E-30	128	56	55	40s ribosomal protein s29
comp35355_c0_seq1	3.354811512	3.276335274	3.328962198	3.310302926	0.412328015	0.655780373	0.462128641	0.584815382	0.727466304	0.762871934	0.526894362	0.655780373	0.544379379	0.58711772	0.727466304	0.762871934	0	0	0.0091759	0.036179183	0.010373211	0.01192497	0.896219997	0.164786232	0.882143983	0.896219997	0.175372419	0.999628791	0	0	0	gi|357510379|ref|XP_003625478.1|Ankyrin repeat domain-containing protein [Medicago truncatula]	XP_003625478	1.41E-37	155	205	132	ankyrin repeat-containing protein
comp35355_c0_seq2	3.505388887	3.435000728	3.47346671	3.471403346	0.467662664	0.593753817	0.583601861	0.693331442	0.712661805	0.974067625	0.546416587	0.593753817	0.586782475	0.693331442	0.712661805	0.974067625	0	0	0.009756092	0.03696748	0.011015622	0.012529956	0.897248926	0.176513871	0.891041126	0.897248926	0.183020387	0.999628791	0	0	0	gi|357510379|ref|XP_003625478.1|Ankyrin repeat domain-containing protein [Medicago truncatula]	XP_003625478	4.26E-41	168	239	142	ankyrin repeat-containing protein
comp35360_c0_seq1	2.659900614	2.688905612	2.656553073	2.852815804	0.809499232	0.973947237	0.102916342	0.752772167	0.16201439	0.050645452	0.809499232	0.973947237	0.476686613	0.752772167	0.476686613	0.457343009	0	0	0.04219116	0.035232038	0.019211216	0.033874227	0.408194397	0.886194779	0.548763764	0.639896092	0.886194779	0.999628791	0	0	0	gi|357469073|ref|XP_003604821.1|Heme-binding-like protein [Medicago truncatula]	XP_003604821	3.23E-80	297	202	168	heme-binding-like protein
comp35362_c0_seq1	3.648840921	3.686096832	3.596631076	3.641372699	0.57189364	0.254525472	0.853516752	0.156416544	0.445386885	0.187923265	0.583087405	0.482587851	0.853516752	0.476686613	0.53852285	0.476817924	0	0	0.00748114	0.014740399	0.004365867	0.002071962	0.568860277	0.474901071	0.432754945	0.698577873	0.474901071	0.999628791	0	0	0	gi|15241359|ref|NP_199917.1|uncharacterized protein [Arabidopsis thaliana]	NP_199917	1.76E-57	221	187	140	succinate dehydrogenase assembly factor
comp35362_c0_seq2	3.80010984	3.836796308	3.721198794	3.763252611	0.682826011	0.14648459	0.44271236	0.198150782	0.390666899	0.347861195	0.682826011	0.476686613	0.537568197	0.476962028	0.519314407	0.50489507	0	0	0.009053966	0.031538126	0.007245619	0.00420711	0.812812057	0.203549466	0.565280647	0.812812057	0.203549466	0.999628791	0	0	1	gi|357464909|ref|XP_003602736.1|Succinate dehydrogenase assembly factor [Medicago truncatula]	XP_003602736	9.12E-46	181	112	95	succinate dehydrogenase assembly factor
comp35367_c0_seq1	4.626968275	4.573990327	4.622728083	4.572651353	0.628862455	0.965065695	0.457518734	0.711026797	0.990679039	0.627292482	0.628862455	0.965065695	0.542717809	0.711026797	0.990679039	0.627292482	0	0	0.011889664	0.048238009	0.042884354	0.018887531	0.185459172	0.156755105	0.389120088	0.529113715	0.170207359	0.999628791	0	0	0	gi|357507257|ref|XP_003623917.1|Ripening-related protein [Medicago truncatula]	XP_003623917	2.61E-74	277	179	143	ripening-related protein
comp35369_c0_seq1	2.636877235	2.574366404	2.608221364	2.599424656	0.657607915	0.756608545	0.718405302	0.780609905	0.847527099	0.907318333	0.657607915	0.756608545	0.718405302	0.780609905	0.847527099	0.907318333	0	0	0.039651049	0.063323778	0.010178203	0.023175327	0.161874213	0.613712511	0.387523801	0.512853988	0.613712511	0.999628791	0	0	0
comp35376_c0_seq1	4.31991186	4.262824855	4.444230835	4.303050639	0.526351674	0.052611023	0.707048682	0.06382522	0.632074658	0.012605868	0.567627285	0.459690535	0.707048682	0.470234715	0.632074658	0.350926517	0	0	0.00882934	0.031754569	0.012870185	0.002889614	0.689318921	0.192919102	0.126804124	0.731339811	0.193474352	0.999628791	0	0	1	gi|357512589|ref|XP_003626583.1|hypothetical protein MTR_7g117970 [Medicago truncatula]	XP_003626583	7.46E-99	359	268	215	hypothetical protein MTR_7g117970
comp35382_c0_seq1	4.423696138	4.421728196	4.525352975	4.520499345	0.970248346	0.046048645	0.030091254	0.078847602	0.065342469	0.916891639	0.970248346	0.45193158	0.420094085	0.475861356	0.47096021	0.916891639	0	0	0.005600528	0.008891388	0.008008835	0.004631235	0.704265654	0.617883631	0.562384551	0.734408715	0.617883631	0.999628791	0	0	0	gi|357485881|ref|XP_003613228.1|Carbonic anhydrase [Medicago truncatula]	XP_003613228	1.45E-98	358	264	213	carbonic anhydrase
comp35383_c0_seq1	3.168757029	3.261230005	3.154905635	3.259725672	0.325268493	0.872612489	0.315729311	0.117793504	0.98279639	0.097594497	0.497967173	0.872612489	0.495528584	0.476686613	0.98279639	0.476686613	0	0	0.034314779	0.01333289	0.009269042	0.012444074	0.177185548	0.380707538	0.754403677	0.523594602	0.380707538	0.999628791	0	0	0	gi|18410685|ref|NP_567046.1|Transmembrane proteins 14C [Arabidopsis thaliana]	NP_567046	1.13E-58	225	232	160	transmembrane proteins 14c
comp35385_c0_seq1	3.316449744	3.258197514	3.299869889	3.341295408	0.495546437	0.764390678	0.648301791	0.626673719	0.333237518	0.455011046	0.556638951	0.764390678	0.648301791	0.626673719	0.500236002	0.541802599	0	0	0.008691916	0.027895459	0.009148615	0.008551897	0.956556083	0.232896245	0.942801358	0.956556083	0.232896245	0.999628791	0	0	0	gi|357472727|ref|XP_003606648.1|Ubiquitin carrier protein [Medicago truncatula]	XP_003606648	3.80E-88	323	164	160	ubiquitin carrier protein
comp35386_c0_seq1	4.528676569	4.534080987	4.561983371	4.600109801	0.934573883	0.419627062	0.032729047	0.682787727	0.300733576	0.296494141	0.934573883	0.52959753	0.427582681	0.682787727	0.491516615	0.490482207	0	0	0.0039913	0.01777809	0.005788787	0.001779593	0.693230431	0.13272598	0.221375735	0.731897068	0.153472266	0.999628791	0	1	1	gi|15231674|ref|NP_191499.1|tetrapyrrole-binding protein [Arabidopsis thaliana]	NP_191499	5.08E-68	257	271	177	tetrapyrrole-binding protein
comp35400_c0_seq1	3.085177832	3.27482279	3.141763552	3.404591896	0.143916214	0.386216109	0.021505706	0.289152965	0.440052252	0.049332059	0.476686613	0.517672628	0.394138115	0.488880412	0.53676152	0.456343309	0	0	0.013982371	0.065746838	0.010440985	0.083559877	0.756420001	0.120256567	0.039473932	0.756420001	0.144349992	0.999628791	0	1	1
comp35403_c0_seq1	4.523179461	4.473837846	4.64167798	4.556739011	0.251644868	0.014438548	0.311929173	0.001258893	0.020460229	0.0277993	0.482095137	0.362745087	0.494534548	0.167490888	0.390138154	0.41399372	0	0	0.005131091	0.004431516	0.006495476	0.001130777	0.802148357	0.91258366	0.077797781	0.802148357	0.91258366	0.999628791	0	0	0	gi|186478620|ref|NP_001117306.1|NDH dependent flow 6 protein [Arabidopsis thaliana]	NP_001117306	1.65E-52	205	187	128	ndh dependent flow 6 protein
comp35407_c0_seq1	3.002917368	3.179818236	2.836599923	2.998457478	0.349943885	0.202247852	0.97177555	0.057823066	0.296296944	0.127209982	0.50554959	0.477127635	0.97177555	0.465343156	0.490462549	0.476686613	0	0	0.063101756	0.117795539	0.032032155	0.029754101	0.47465545	0.508778189	0.937450244	0.666016356	0.508778189	0.999628791	0	0	0
comp35413_c0_seq1	4.205896009	4.240012739	4.254624145	4.207328499	0.787994283	0.698886136	0.989788604	0.893021068	0.723743956	0.60415274	0.787994283	0.698886136	0.989788604	0.893021068	0.723743956	0.60415274	0	0	0.05864624	0.029363449	0.03371939	0.014567946	0.558351669	0.522443097	0.378369736	0.695167297	0.522443097	0.999628791	0	0	0	gi|357486523|ref|XP_003613549.1|Thioredoxin H2 [Medicago truncatula]	XP_003613549	4.83E-36	149	126	95	thioredoxin h2
comp35430_c0_seq1	2.428959881	2.211001829	2.460148806	2.314602466	0.173895601	0.806296154	0.355838982	0.063414871	0.405673087	0.092998098	0.476686613	0.806296154	0.507384786	0.470215969	0.524701308	0.476686613	0	0	0.070688506	0.060100144	0.023708943	0.016921515	0.255735965	0.900266634	0.720342992	0.568853498	0.900266634	0.999628791	0	0	0	gi|15224530|ref|NP_180614.1|glycine-rich protein [Arabidopsis thaliana]	NP_180614	4.64E-25	112	98	64	glycine-rich protein
comp35432_c0_seq1	4.594845908	4.541493543	4.63590765	4.665571307	0.387846897	0.514352956	0.24365477	0.094729865	0.023040459	0.574268985	0.518334065	0.563518251	0.480835156	0.476686613	0.399147424	0.583869113	0	0	0.013741298	0.006769478	0.009169054	0.006987922	0.667904114	0.512506497	0.772905674	0.726072073	0.512506497	0.999628791	0	0	0	gi|18423968|ref|NP_568854.1|uncharacterized protein [Arabidopsis thaliana]	NP_568854	1.15E-56	218	192	139	uncharacterized protein
comp35438_c0_seq1	3.192107342	3.242165413	3.204324004	3.235276058	0.266991547	0.734475039	0.247497349	0.370968026	0.871098521	0.362056928	0.484447061	0.734475039	0.48137733	0.512349923	0.871098521	0.509531884	0	0	0.00441118	0.005904004	0.003147239	0.003442972	0.720066153	0.743131841	0.923895209	0.738745514	0.743131841	0.999628791	0	0	0	gi|145361853|ref|NP_850694.2|UDP-glucuronic acid decarboxylase 1 [Arabidopsis thaliana]	NP_850694	1.65E-199	694	441	383	udp-glucuronic acid decarboxylase
comp35440_c0_seq1	3.073089516	3.126687927	3.112824547	3.218793951	0.609671085	0.62767581	0.133595036	0.881899361	0.38273887	0.203075583	0.609671085	0.62767581	0.476686613	0.881899361	0.516343141	0.477174004	0	0	0.026039659	0.031601547	0.012940137	0.025828773	0.46115031	0.818436306	0.466283207	0.66073162	0.818436306	0.999628791	0	0	0	gi|30682622|ref|NP_849377.1|glycine-rich RNA-binding protein 2 [Arabidopsis thaliana]	NP_849377	4.90E-39	159	152	108	glycine-rich rna-binding protein 2
comp35441_c0_seq1	3.170241785	3.147209177	3.180169783	3.199872237	0.692433535	0.7925514	0.482143766	0.54843719	0.365945873	0.595241575	0.692433535	0.7925514	0.551750814	0.575396505	0.510719534	0.595241575	0	0	0.005292134	0.012033252	0.003020428	0.004956954	0.553184379	0.39169247	0.599925624	0.694031008	0.39169247	0.999628791	0	0	0	gi|357482487|ref|XP_003611530.1|Branched-chain-amino-acid aminotransferase [Medicago truncatula]	XP_003611530	8.00E-164	575	422	346	branched-chain-amino-acid aminotransferase
comp35444_c1_seq1	1.636662106	1.595527373	1.595780231	1.563835793	0.819357318	0.771382472	0.596728516	0.998534503	0.813423253	0.66329538	0.819357318	0.771382472	0.596728516	0.998534503	0.813423253	0.66329538	0	0	0.097004521	0.076949482	0.018423182	0.012880072	0.092267824	0.846303613	0.704074326	0.456313055	0.846303613	0.999628791	0	1	1	gi|357467139|ref|XP_003603854.1|MLO protein-like protein [Medicago truncatula]	XP_003603854	1.43E-36	151	97	81	mlo-like protein
comp35444_c3_seq1	1.873103339	1.885540551	1.7551621	1.870136488	0.939652186	0.356025383	0.978114194	0.381106024	0.907165853	0.162169206	0.939652186	0.507507907	0.978114194	0.515787272	0.907165853	0.476686613	0	0	0.062057779	0.079702687	0.031203391	0.006295023	0.468577033	0.774614455	0.103644835	0.66366992	0.774614455	0.999628791	0	1	1	gi|357467139|ref|XP_003603854.1|MLO protein-like protein [Medicago truncatula]	XP_003603854	9.46E-163	572	456	354	mlo-like protein 6
comp35445_c0_seq1	3.622495887	3.660281112	3.5888	3.684478412	0.639350401	0.529148236	0.300918149	0.331390178	0.75368082	0.05774229	0.639350401	0.568596522	0.49156058	0.499725383	0.75368082	0.46519039	0	0	0.01174816	0.021687715	0.004829482	0.008635156	0.35154224	0.515937521	0.539105844	0.61546257	0.515937521	0.999628791	0	0	0	gi|30682333|ref|NP_187886.2|peroxisomal 2,4-dienoyl-CoA reductase [Arabidopsis thaliana]	NP_187886	1.43E-130	465	298	260	tropine dehydrogenase
comp35454_c0_seq1	1.01392109	0.969817416	1.108879881	0.984968746	0.787242676	0.366487692	0.788360551	0.337957675	0.917405549	0.106950524	0.787242676	0.510916835	0.788360551	0.501536023	0.917405549	0.476686613	0	0	0.049444811	0.088592214	0.013766254	0.018406508	0.186821794	0.53537575	0.757687515	0.53001508	0.53537575	0.999628791	0	0	1	gi|357445483|ref|XP_003593019.1|Membralin [Medicago truncatula]	XP_003593019	1.80E-12	70	57	41	Membralin
comp35456_c1_seq1	1.679050894	1.641479436	1.625256983	1.585871892	0.645424235	0.38423353	0.159414506	0.794493864	0.400005627	0.299251877	0.645424235	0.516877904	0.476686613	0.794493864	0.522723767	0.491188027	0	0	0.019001796	0.016452314	0.002883894	0.005287914	0.059065871	0.914556037	0.521904272	0.421005885	0.914556037	0.999628791	0	0	1	gi|15239366|ref|NP_200865.1|F-box/kelch-repeat protein [Arabidopsis thaliana]	NP_200865	7.97E-27	119	100	72	f-box kelch-repeat protein
comp35458_c0_seq1	3.474426147	3.537065167	3.521698126	3.624825952	0.417140989	0.46901923	0.015710118	0.812689156	0.137970719	0.018485654	0.52875584	0.546923442	0.369741212	0.812689156	0.476686613	0.383445796	0	0	0.01711767	0.014249618	0.007442374	0.002169774	0.381882276	0.883753529	0.202303669	0.628944089	0.883753529	0.999628791	0	0	1	gi|357506561|ref|XP_003623569.1|hypothetical protein MTR_7g072540 [Medicago truncatula]	XP_003623569	1.08E-31	136	195	112	hypothetical protein MTR_7g072540
comp35470_c0_seq1	3.165929377	3.04111114	3.27600966	3.239134033	0.553643302	0.155138008	0.265258344	0.270429761	0.342434306	0.568603272	0.577109194	0.476686613	0.48418372	0.485054688	0.503064872	0.581905914	0	0	0.016667919	0.200350174	0.016503672	0.007733819	0.991594269	0.017780204	0.42514566	0.991594269	0.050634135	0.999628791	1	1	1	gi|357469233|ref|XP_003604901.1|Ribulose bisphosphate carboxylase/oxygenase activase [Medicago truncatula]	XP_003604901	8.73E-146	515	281	265	ribulose bisphosphate carboxylase oxygenase activase
comp35470_c1_seq1	1.258577532	1.153668639	1.263429532	1.375455845	0.489813537	0.975119328	0.452537089	0.532274663	0.211506008	0.530909526	0.554463146	0.975119328	0.540945373	0.569706877	0.477839391	0.569242617	0	0	0.047977823	0.070968782	0.093462415	0.091365442	0.481851323	0.668656639	0.980740438	0.668997822	0.668656639	0.999628791	0	0	0	gi|357492323|ref|XP_003616450.1|Ribulose-1 5-bisphosphate carboxylase/oxygenase activase [Medicago truncatula]	XP_003616450	6.82E-78	289	194	164	ribulose bisphosphate carboxylase oxygenase activase
comp35473_c0_seq1	3.582783051	3.62146185	3.616478536	3.604085237	0.561670615	0.397437567	0.646521702	0.942815568	0.813477487	0.807004368	0.579635795	0.52181283	0.646521702	0.942815568	0.813477487	0.807004368	0	0	0.003305414	0.018682023	0.005783835	0.009233207	0.554106179	0.085070919	0.620258908	0.694238385	0.116411376	0.999628791	0	0	0	gi|18397658|ref|NP_565366.1|SWIB/MDM2 domain-containing protein [Arabidopsis thaliana]	NP_565366	2.41E-34	144	146	95	swib mdm2 domain-containing protein
comp35477_c0_seq1	0.830348917	0.772130208	0.870690082	0.866380505	0.483567398	0.602237864	0.602000555	0.171378767	0.134225234	0.935765409	0.552267702	0.602237864	0.602000555	0.476686613	0.476686613	0.935765409	0	0	0.022871635	0.014130915	0.011887105	0.004820863	0.489887848	0.66130156	0.344467738	0.672556922	0.66130156	0.999628791	0	0	0	gi|30687607|ref|NP_194477.2|E3 ubiquitin-protein ligase RMA3 [Arabidopsis thaliana]	NP_194477	1.53E-43	175	266	144	ring u-box domain-containing protein
[truncated: 64,966 more rows]
